# Supplementary material for: DNA hydroxymethylation differences underlie phenotypic divergence of somatic growth in Nile tilapia reared in common garden
Source: Epigenetics. 2023 Nov 27;18(1):2282323. doi: 10.1080/15592294.2023.2282323 (PMC10732659; doi:10.1080/15592294.2023.2282323)
Supplement: Supplemental_Table_S5.xlsx [file KEPI_A_2282323_SM3818.xlsx]

## Sheet: A) SNP_Association
CHR	SNP	BP	A1	A2	FreqA1_Small	FreqA1_Large	P
CM007481.2	63:72:+	21753	T	C	0	0.1	0.3049
CM007481.2	308:17:-	23168	T	C	0	0.1	0.3049
CM007481.2	498:2:-	29727	A	G	0.1	0	0.3049
CM007481.2	1007:3:-	43260	A	C	0.1	0	0.3049
CM007481.2	2318:68:+	69576	G	A	0	0.1	0.3049
CM007481.2	2358:2:+	69672	T	C	0	0.1	0.3049
CM007481.2	4591:44:-	133287	G	A	0.1	0.1	1
CM007481.2	4591:33:-	133298	A	G	0.1	0.1	1
CM007481.2	4590:21:-	133309	T	A	0	0.1	0.3049
CM007481.2	6884:26:+	170169	T	C	0.3	0.4	0.6392
CM007481.2	7573:30:+	183299	A	G	0.3	0.4	0.6392
CM007481.2	8432:1:+	202138	G	C	0.2	0.3	0.6056
CM007481.2	8986:1:+	209195	A	C	0	0.1	0.3049
CM007481.2	11030:29:+	247385	A	G	0	0.1	0.3049
CM007481.2	11039:3:-	247435	A	C	0.2	0	0.136
CM007481.2	13340:2:+	293014	T	C	0	0.1	0.3049
CM007481.2	15451:42:-	343025	T	C	0.4	0.4	1
CM007481.2	16047:22:+	345779	T	C	0.4	0.4	1
CM007481.2	16101:4:+	346079	T	G	0	0.1	0.3049
CM007481.2	16144:37:+	346330	A	G	0.5	0.4	0.6531
CM007481.2	16192:27:-	346417	A	C	0.4	0.3	0.6392
CM007481.2	16252:3:+	346729	A	G	0	0.2	0.136
CM007481.2	18327:54:-	403109	A	T	0	0.1	0.3049
CM007481.2	20283:2:+	443413	T	C	0.1	0.1	1
CM007481.2	20283:3:+	443414	A	G	0	0.1	0.3049
CM007481.2	23111:33:-	494047	C	T	0.1	0	0.3049
CM007481.2	23111:20:-	494060	C	T	0	0.1	0.3049
CM007481.2	23708:17:-	515582	G	T	0.3	0.4	0.6392
CM007481.2	23755:62:-	515942	G	T	0.1	0.2	0.5312
CM007481.2	23755:19:-	515985	T	C	0.2	0.2	1
CM007481.2	25012:3:-	547158	T	C	0	0.1	0.3049
CM007481.2	25263:49:+	554549	C	G	0.3	0.3	1
CM007481.2	25532:16:-	556379	T	C	0	0.1	0.3049
CM007481.2	26542:39:-	579209	T	C	0.1	0.4	0.1213
CM007481.2	29325:47:+	658587	C	T	0	0.1	0.3049
CM007481.2	30700:2:-	689409	A	G	0	0.1	0.3049
CM007481.2	31630:73:+	710038	T	G	0.1	0	0.3049
CM007481.2	31630:74:+	710039	C	A	0.1	0	0.3049
CM007481.2	31747:2:+	710753	T	C	0	0.1	0.3049
CM007481.2	33217:3:+	749429	A	G	0	0.1	0.3049
CM007481.2	33356:2:-	751335	A	G	0.2	0	0.136
CM007481.2	33356:1:-	751336	A	G	0.1	0	0.3049
CM007481.2	39669:3:+	933756	T	G	0.1	0	0.3049
CM007481.2	43374:54:-	1020737	G	C	0.3	0.2	0.6056
CM007481.2	45159:53:+	1058195	G	A	0.4	0.4	1
CM007481.2	49771:2:-	1138387	A	G	0	0.1	0.3049
CM007481.2	56313:2:-	1246585	A	G	0	0.1	0.3049
CM007481.2	56695:1:-	1249532	A	G	0	0.1	0.3049
CM007481.2	57859:45:+	1269859	C	T	0.5	0.4	0.6531
CM007481.2	58419:9:-	1291311	A	T	0.1	0	0.3049
CM007481.2	58842:2:+	1302696	T	C	0	0.1	0.3049
CM007481.2	59118:18:+	1306267	T	C	0.5	0.5	1
CM007481.2	60499:72:-	1323493	T	C	0	0.1	0.3049
CM007481.2	60499:11:-	1323554	C	T	0	0.1	0.3049
CM007481.2	70342:4:+	1533326	A	G	0	0.2	0.136
CM007481.2	70724:2:+	1538598	C	G	0.1	0	0.3049
CM007481.2	70879:18:+	1541342	T	A	0	0.1	0.3049
CM007481.2	72875:3:-	1580181	A	C	0	0.1	0.3049
CM007481.2	73928:1:+	1601619	G	C	0.1	0.1	1
CM007481.2	75609:3:+	1633934	T	G	0.1	0	0.3049
CM007481.2	81263:2:+	1792203	T	C	0.1	0	0.3049
CM007481.2	81660:1:-	1802576	C	G	0.2	0.2	1
CM007481.2	82212:4:-	1820346	A	C	0	0.1	0.3049
CM007481.2	82661:13:-	1823436	C	T	0	0.1	0.3049
CM007481.2	82663:3:-	1823447	A	C	0	0.1	0.3049
CM007481.2	82675:10:+	1826966	A	C	0.3	0.5	0.3613
CM007481.2	83149:2:+	1837251	T	C	0.1	0.1	1
CM007481.2	83459:1:+	1848298	T	C	0	0.1	0.3049
CM007481.2	83729:4:-	1865731	T	C	0	0.1	0.3049
CM007481.2	84469:2:+	1886177	T	C	0.1	0	0.3049
CM007481.2	89033:49:+	2117278	T	C	0.3	0.2	0.6056
CM007481.2	92445:1:-	2195365	C	G	0.2	0.1	0.5312
CM007481.2	93341:3:-	2207045	G	C	0	0.1	0.3049
CM007481.2	94219:4:+	2232065	A	G	0	0.1	0.3049
CM007481.2	94338:2:+	2233175	T	C	0.1	0.1	1
CM007481.2	95106:2:+	2251452	T	C	0.1	0	0.3049
CM007481.2	98524:1:-	2358777	A	G	0.1	0.1	1
CM007481.2	98547:3:-	2358917	A	C	0.1	0	0.3049
CM007481.2	101585:23:-	2425437	T	C	0.3	0.2	0.6056
CM007481.2	101580:42:+	2425497	A	G	0.3	0.2	0.6056
CM007481.2	101809:2:-	2426696	A	G	0.1	0.1	1
CM007481.2	103472:45:+	2460398	C	A	0.4	0.2	0.3291
CM007481.2	103801:2:+	2470829	T	C	0	0.1	0.3049
CM007481.2	104114:23:+	2480734	A	C	0.3	0.2	0.6056
CM007481.2	104579:4:-	2488194	A	C	0.1	0	0.3049
CM007481.2	107995:2:+	2552948	T	C	0.1	0.1	1
CM007481.2	107995:39:+	2552985	A	G	0.3	0.3	1
CM007481.2	109491:63:+	2575262	C	T	0.3	0.4	0.6392
CM007481.2	109947:3:-	2579005	G	C	0	0.1	0.3049
CM007481.2	114767:1:+	2655625	A	C	0	0.2	0.136
CM007481.2	114767:2:+	2655626	T	C	0	0.2	0.136
CM007481.2	115046:4:+	2659581	A	G	0.1	0	0.3049
CM007481.2	117875:2:+	2711481	T	C	0.1	0	0.3049
CM007481.2	119019:3:-	2732204	A	C	0	0.1	0.3049
CM007481.2	121911:2:-	2780134	A	G	0	0.3	0.06029
CM007481.2	122326:2:+	2788819	T	C	0.1	0	0.3049
CM007481.2	122326:53:+	2788870	C	T	0.1	0	0.3049
CM007481.2	129359:52:+	2990238	A	G	0	0.1	0.3049
CM007481.2	130295:11:+	3014106	C	T	0	0.1	0.3049
CM007481.2	135329:40:-	3111589	A	G	0	0.1	0.3049
CM007481.2	136482:68:+	3145153	T	C	0.5	0.5	1
CM007481.2	137192:20:-	3162493	A	G	0	0.1	0.3049
CM007481.2	142944:60:+	3356148	C	T	0.5	0.4	0.6531
CM007481.2	147397:2:+	3468768	T	C	0	0.1	0.3049
CM007481.2	147554:1:-	3469888	A	G	0	0.1	0.3049
CM007481.2	147993:9:+	3479698	A	G	0.3	0.2	0.6056
CM007481.2	148954:2:-	3493241	A	G	0	0.1	0.3049
CM007481.2	148998:1:-	3493620	T	G	0	0.1	0.3049
CM007481.2	149457:2:-	3499410	A	G	0	0.1	0.3049
CM007481.2	149481:63:-	3499757	T	C	0	0.1	0.3049
CM007481.2	149482:3:+	3499832	T	G	0	0.1	0.3049
CM007481.2	149529:11:+	3500285	A	G	0.4	0.4	1
CM007481.2	149670:2:-	3501618	G	C	0	0.2	0.136
CM007481.2	149774:28:-	3502350	C	T	0.4	0.2	0.3291
CM007481.2	149867:2:-	3503033	A	G	0.2	0.3	0.6056
CM007481.2	153666:2:+	3697723	T	C	0.1	0.3	0.2636
CM007481.2	155687:4:-	3728362	G	C	0	0.1	0.3049
CM007481.2	155796:17:-	3728719	T	C	0.4	0.4	1
CM007481.2	155791:3:+	3728734	C	G	0	0.1	0.3049
CM007481.2	156444:2:-	3735398	A	G	0.2	0.3	0.6056
CM007481.2	156841:2:-	3740808	A	G	0.1	0	0.3049
CM007481.2	157162:3:+	3751889	A	G	0	0.1	0.3049
CM007481.2	157162:13:+	3751899	T	G	0.2	0	0.136
CM007481.2	159269:76:+	3813213	A	T	0	0.1	0.3049
CM007481.2	160696:3:-	3881372	A	C	0	0.1	0.3049
CM007481.2	163071:4:-	3914804	A	C	0	0.1	0.3049
CM007481.2	163271:45:-	3918193	C	T	0.5	0.5	1
CM007481.2	164728:4:-	3973180	G	C	0.1	0	0.3049
CM007481.2	165242:4:-	3982580	T	C	0	0.1	0.3049
CM007481.2	165255:53:-	3984044	A	G	0	0.1	0.3049
CM007481.2	167942:13:-	4062480	C	A	0.3	0.5	0.3613
CM007481.2	168693:2:+	4086076	T	C	0	0.1	0.3049
CM007481.2	171954:2:-	4176551	A	G	0.2	0	0.136
CM007481.2	172561:62:+	4194101	G	T	0.3	0.2	0.6056
CM007481.2	172590:67:-	4194340	C	T	0.4	0.4	1
CM007481.2	173550:1:+	4245409	G	C	0.2	0.3	0.6056
CM007481.2	174795:44:+	4265352	C	T	0.4	0.4	1
CM007481.2	174795:63:+	4265371	A	G	0.4	0.4	1
CM007481.2	176319:6:+	4296015	A	G	0.1	0	0.3049
CM007481.2	177913:19:+	4321160	C	T	0.1	0	0.3049
CM007481.2	177922:74:+	4321318	A	C	0.5	0.4	0.6531
CM007481.2	177922:76:+	4321320	C	G	0.5	0.4	0.6531
CM007481.2	177934:25:-	4321322	G	C	0.4	0.4	1
CM007481.2	178066:76:+	4322063	G	A	0.2	0.4	0.3291
CM007481.2	178245:7:-	4322549	G	A	0	0.1	0.3049
CM007481.2	178665:54:-	4324369	G	C	0	0.1	0.3049
CM007481.2	179663:2:+	4340924	T	C	0.2	0	0.136
CM007481.2	179663:52:+	4340974	C	T	0	0.1	0.3049
CM007481.2	179789:61:+	4343256	T	C	0.4	0.5	0.6531
CM007481.2	182060:4:+	4389606	A	G	0.1	0	0.3049
CM007481.2	182993:1:-	4413804	A	G	0.1	0	0.3049
CM007481.2	187241:33:+	4512458	A	T	0.2	0	0.136
CM007481.2	187394:2:-	4512987	A	G	0.1	0	0.3049
CM007481.2	191066:6:-	4591236	C	A	0.1	0	0.3049
CM007481.2	191143:3:-	4592866	G	C	0	0.1	0.3049
CM007481.2	193606:75:+	4637155	G	A	0	0.1	0.3049
CM007481.2	195105:76:-	4679007	T	C	0.4	0.4	1
CM007481.2	195105:75:-	4679008	C	G	0.4	0.4	1
CM007481.2	195105:74:-	4679009	C	G	0.4	0.4	1
CM007481.2	195105:73:-	4679010	A	G	0.4	0.4	1
CM007481.2	200502:47:+	4817210	T	C	0.1	0	0.3049
CM007481.2	201346:3:+	4825450	A	G	0	0.1	0.3049
CM007481.2	202532:2:-	4864215	A	G	0.2	0.3	0.6056
CM007481.2	202532:1:-	4864216	A	G	0	0.1	0.3049
CM007481.2	208598:60:+	5009065	C	A	0.5	0.4	0.6531
CM007481.2	209628:47:-	5026747	A	G	0.1	0.4	0.1213
CM007481.2	209660:39:-	5026906	C	T	0.1	0	0.3049
CM007481.2	211343:2:-	5070865	A	G	0.2	0	0.136
CM007481.2	212746:63:+	5116759	C	T	0.1	0	0.3049
CM007481.2	213074:16:-	5125740	G	A	0	0.1	0.3049
CM007481.2	219789:4:+	5287157	T	G	0	0.1	0.3049
CM007481.2	223157:32:-	5349523	T	C	0.1	0	0.3049
CM007481.2	225522:4:+	5410467	C	G	0	0.1	0.3049
CM007481.2	232945:3:+	5558214	C	G	0.1	0	0.3049
CM007481.2	232945:9:+	5558220	G	A	0.1	0	0.3049
CM007481.2	234853:4:-	5589935	C	T	0.5	0.5	1
CM007481.2	236449:59:+	5623175	A	C	0	0.2	0.136
CM007481.2	236483:1:-	5623242	C	G	0.1	0	0.3049
CM007481.2	239027:67:+	5668209	A	T	0.1	0	0.3049
CM007481.2	239215:3:+	5669982	C	G	0	0.2	0.136
CM007481.2	239475:3:+	5671005	C	G	0	0.1	0.3049
CM007481.2	241240:2:+	5736566	T	C	0.1	0	0.3049
CM007481.2	242286:49:-	5764298	G	A	0.4	0.4	1
CM007481.2	243752:21:+	5787492	T	C	0.4	0.4	1
CM007481.2	243752:29:+	5787500	G	C	0.4	0.4	1
CM007481.2	245870:5:+	5837071	G	A	0.3	0.4	0.6392
CM007481.2	245890:4:-	5837182	T	C	0	0.1	0.3049
CM007481.2	248438:24:+	5904184	A	G	0	0.1	0.3049
CM007481.2	249118:46:+	5929173	A	C	0.4	0.2	0.3291
CM007481.2	251097:3:-	5985284	A	C	0	0.1	0.3049
CM007481.2	255186:7:-	6095249	A	G	0.3	0.2	0.6056
CM007481.2	255306:11:+	6095945	T	C	0.3	0.4	0.6392
CM007481.2	255719:30:+	6100564	C	T	0.3	0.2	0.6056
CM007481.2	259178:25:+	6195896	C	G	0.3	0.4	0.6392
CM007481.2	259518:4:+	6204834	T	G	0.1	0	0.3049
CM007481.2	267381:11:+	6379916	A	G	0.4	0.4	1
CM007481.2	267569:2:-	6380749	A	G	0	0.1	0.3049
CM007481.2	270979:36:+	6457056	T	C	0.4	0.4	1
CM007481.2	272575:21:-	6510531	C	T	0.1	0	0.3049
CM007481.2	273293:14:+	6523566	T	A	0.3	0.2	0.6056
CM007481.2	274698:18:+	6564586	T	G	0.3	0.2	0.6056
CM007481.2	275524:2:+	6586799	T	C	0.1	0.2	0.5312
CM007481.2	276871:12:-	6643317	T	C	0.3	0.2	0.6056
CM007481.2	277894:13:-	6680965	T	C	0.4	0.3	0.6392
CM007481.2	280609:1:-	6813947	A	G	0	0.1	0.3049
CM007481.2	282374:11:+	6851020	C	T	0.4	0.4	1
CM007481.2	284426:2:+	6903107	T	C	0	0.1	0.3049
CM007481.2	285608:3:-	6920594	T	C	0	0.1	0.3049
CM007481.2	286765:3:+	6943337	A	G	0.1	0	0.3049
CM007481.2	293103:5:-	7099768	G	A	0	0.1	0.3049
CM007481.2	295068:28:+	7147275	T	C	0.1	0	0.3049
CM007481.2	295089:1:-	7147437	A	G	0	0.1	0.3049
CM007481.2	295884:41:+	7172998	A	C	0	0.1	0.3049
CM007481.2	298056:47:+	7229046	C	T	0.2	0	0.136
CM007481.2	299899:4:+	7276656	A	G	0	0.1	0.3049
CM007481.2	300906:3:+	7303258	C	G	0	0.1	0.3049
CM007481.2	301749:57:+	7315936	G	A	0	0.1	0.3049
CM007481.2	316755:4:+	7630537	A	G	0	0.1	0.3049
CM007481.2	316973:26:+	7635678	T	G	0.4	0.4	1
CM007481.2	317054:2:-	7635931	A	G	0	0.1	0.3049
CM007481.2	319206:48:+	7669249	A	G	0.3	0.4	0.6392
CM007481.2	319261:2:-	7669371	A	G	0	0.4	0.02535
CM007481.2	320747:28:-	7722447	T	C	0	0.1	0.3049
CM007481.2	325407:58:-	7887890	T	C	0.4	0.4	1
CM007481.2	325809:29:+	7893794	G	C	0.1	0.2	0.5312
CM007481.2	325809:43:+	7893808	A	G	0.1	0	0.3049
CM007481.2	326780:1:+	7929261	T	C	0.1	0	0.3049
CM007481.2	333518:18:-	8089572	C	T	0	0.1	0.3049
CM007481.2	333555:4:-	8089765	T	C	0	0.1	0.3049
CM007481.2	333670:4:+	8097673	A	G	0	0.1	0.3049
CM007481.2	336075:3:+	8150404	A	G	0	0.1	0.3049
CM007481.2	336240:19:-	8151216	C	T	0.1	0	0.3049
CM007481.2	336798:2:-	8161475	A	G	0	0.4	0.02535
CM007481.2	337737:51:+	8179423	G	A	0.1	0	0.3049
CM007481.2	338497:11:+	8192462	T	A	0	0.1	0.3049
CM007481.2	338677:32:-	8193465	T	C	0	0.1	0.3049
CM007481.2	340106:39:+	8225015	C	T	0.4	0.4	1
CM007481.2	340195:4:+	8225287	A	G	0	0.1	0.3049
CM007481.2	340726:76:+	8231891	G	A	0	0.1	0.3049
CM007481.2	343511:8:-	8278701	C	T	0	0.1	0.3049
CM007481.2	343992:22:+	8287962	G	A	0.3	0.3	1
CM007481.2	345068:5:+	8311903	T	A	0.3	0.5	0.3613
CM007481.2	345068:7:+	8311905	A	G	0.3	0.5	0.3613
CM007481.2	345965:27:+	8335469	A	G	0	0.1	0.3049
CM007481.2	347080:2:+	8368844	T	C	0.1	0.1	1
CM007481.2	347295:4:-	8369892	G	C	0	0.1	0.3049
CM007481.2	347343:10:-	8370085	A	G	0	0.1	0.3049
CM007481.2	347343:3:-	8370092	A	C	0	0.1	0.3049
CM007481.2	347499:41:-	8370842	C	A	0.1	0	0.3049
CM007481.2	348938:75:-	8403917	A	C	0	0.1	0.3049
CM007481.2	349033:12:+	8404423	A	G	0	0.1	0.3049
CM007481.2	349084:14:-	8404631	T	C	0.3	0.2	0.6056
CM007481.2	349377:1:-	8409495	A	G	0	0.1	0.3049
CM007481.2	350356:2:-	8446876	A	G	0.1	0.2	0.5312
CM007481.2	350757:72:+	8458206	G	A	0	0.1	0.3049
CM007481.2	350829:24:-	8458471	A	G	0	0.1	0.3049
CM007481.2	350829:2:-	8458493	A	G	0.2	0	0.136
CM007481.2	350988:3:-	8460273	A	C	0.1	0	0.3049
CM007481.2	351674:2:-	8488636	A	G	0	0.1	0.3049
CM007481.2	351715:9:-	8489891	G	A	0.4	0.3	0.6392
CM007481.2	351756:3:-	8490571	A	C	0.1	0	0.3049
CM007481.2	352219:42:+	8499997	A	C	0.4	0.4	1
CM007481.2	352262:73:+	8500209	A	G	0.4	0.4	1
CM007481.2	354571:76:+	8569846	C	T	0.5	0.4	0.6531
CM007481.2	360784:13:+	8750319	A	G	0.5	0.4	0.6531
CM007481.2	360966:2:+	8751446	G	C	0.4	0.5	0.6531
CM007481.2	362263:2:+	8812492	T	C	0	0.2	0.136
CM007481.2	363374:37:+	8837101	T	C	0	0.1	0.3049
CM007481.2	363374:43:+	8837107	T	C	0	0.1	0.3049
CM007481.2	369422:19:-	9015282	T	C	0	0.1	0.3049
CM007481.2	369422:3:-	9015298	T	C	0	0.1	0.3049
CM007481.2	370555:2:+	9047373	T	C	0.2	0.2	1
CM007481.2	370555:29:+	9047400	T	C	0	0.1	0.3049
CM007481.2	370627:31:-	9047567	A	G	0	0.1	0.3049
CM007481.2	370763:18:-	9048072	C	T	0.4	0.4	1
CM007481.2	375011:13:-	9183980	G	C	0	0.1	0.3049
CM007481.2	376300:4:+	9228414	T	G	0	0.1	0.3049
CM007481.2	379449:43:+	9326546	A	G	0.3	0.2	0.6056
CM007481.2	379802:2:-	9330349	G	C	0	0.1	0.3049
CM007481.2	384679:2:+	9468450	T	C	0.2	0	0.136
CM007481.2	385765:4:-	9504945	A	C	0.1	0	0.3049
CM007481.2	385765:3:-	9504946	A	C	0	0.1	0.3049
CM007481.2	387035:2:-	9529221	A	G	0	0.1	0.3049
CM007481.2	388049:72:-	9559657	C	T	0	0.1	0.3049
CM007481.2	388049:2:-	9559727	A	G	0	0.1	0.3049
CM007481.2	388046:10:+	9559735	A	G	0	0.1	0.3049
CM007481.2	389733:2:+	9599619	T	C	0.1	0.2	0.5312
CM007481.2	391926:3:+	9638804	A	G	0.1	0	0.3049
CM007481.2	393152:2:+	9661221	T	C	0.1	0	0.3049
CM007481.2	393205:26:-	9661406	T	G	0.4	0.4	1
CM007481.2	393205:13:-	9661419	C	T	0.4	0.4	1
CM007481.2	394993:2:-	9705133	A	G	0	0.1	0.3049
CM007481.2	404275:2:-	10016396	A	G	0.1	0.1	1
CM007481.2	407014:43:-	10091014	T	C	0.3	0.2	0.6056
CM007481.2	408900:2:+	10130783	T	C	0	0.1	0.3049
CM007481.2	409457:1:-	10143569	A	G	0	0.1	0.3049
CM007481.2	412107:11:+	10196335	T	C	0.1	0	0.3049
CM007481.2	413793:36:+	10239611	C	T	0.3	0.4	0.6392
CM007481.2	415008:2:-	10262006	A	G	0	0.1	0.3049
CM007481.2	415148:2:-	10263097	A	G	0.1	0.5	0.05096
CM007481.2	415149:35:+	10263163	G	C	0.4	0.4	1
CM007481.2	416612:8:+	10287850	C	G	0	0.1	0.3049
CM007481.2	417598:46:+	10309898	G	A	0.4	0.4	1
CM007481.2	417681:68:-	10310167	G	T	0.4	0.4	1
CM007481.2	418130:45:-	10315742	C	T	0	0.1	0.3049
CM007481.2	421029:22:-	10366126	C	T	0.4	0.4	1
CM007481.2	423044:8:+	10412179	C	T	0.4	0.4	1
CM007481.2	426017:4:+	10492791	C	G	0	0.1	0.3049
CM007481.2	426070:68:-	10492933	A	G	0.4	0.3	0.6392
CM007481.2	428251:31:+	10545974	C	T	0.4	0.4	1
CM007481.2	431850:72:+	10626665	G	A	0.3	0.2	0.6056
CM007481.2	433672:3:+	10679975	A	G	0	0.1	0.3049
CM007481.2	436584:4:+	10749311	A	G	0	0.1	0.3049
CM007481.2	436887:2:-	10753660	A	G	0.1	0.1	1
CM007481.2	437730:18:-	10768918	A	C	0.3	0.4	0.6392
CM007481.2	437757:28:-	10769079	C	T	0	0.1	0.3049
CM007481.2	437757:3:-	10769104	A	C	0	0.2	0.136
CM007481.2	440282:2:-	10826400	A	G	0.1	0	0.3049
CM007481.2	440307:39:-	10826617	G	A	0	0.1	0.3049
CM007481.2	443236:59:+	10871492	T	C	0.3	0.4	0.6392
CM007481.2	447050:1:+	10923627	G	C	0.2	0.3	0.6056
CM007481.2	447149:4:+	10923948	C	G	0.1	0	0.3049
CM007481.2	447215:57:-	10924186	A	G	0.4	0.4	1
CM007481.2	447340:70:-	10925713	C	A	0.4	0.4	1
CM007481.2	447357:4:-	10925887	T	C	0	0.1	0.3049
CM007481.2	449404:3:-	10952784	T	C	0	0.1	0.3049
CM007481.2	451423:32:+	10982387	T	A	0.4	0.4	1
CM007481.2	453210:38:+	11024806	G	A	0.4	0.4	1
CM007481.2	453318:3:+	11026175	T	G	0	0.1	0.3049
CM007481.2	453471:1:-	11026965	C	G	0.2	0.4	0.3291
CM007481.2	453896:18:+	11040301	C	T	0.4	0.4	1
CM007481.2	454814:48:-	11062537	G	A	0	0.1	0.3049
CM007481.2	459294:71:+	11155916	T	C	0.4	0.5	0.6531
CM007481.2	460429:3:+	11177057	A	G	0	0.1	0.3049
CM007481.2	462224:1:+	11208688	G	C	0.2	0.3	0.6056
CM007481.2	462625:17:-	11215110	A	T	0.4	0.4	1
CM007481.2	462625:10:-	11215117	T	C	0.4	0.4	1
CM007481.2	466103:3:+	11296577	T	G	0	0.1	0.3049
CM007481.2	466594:76:-	11302688	C	T	0.5	0.5	1
CM007481.2	466586:71:+	11302758	C	A	0.4	0.5	0.6531
CM007481.2	469890:3:-	11379082	G	C	0	0.1	0.3049
CM007481.2	469890:2:-	11379083	A	G	0.1	0	0.3049
CM007481.2	470073:62:-	11383096	T	G	0	0.1	0.3049
CM007481.2	471791:1:-	11441856	A	G	0	0.1	0.3049
CM007481.2	473365:2:+	11494258	T	C	0	0.1	0.3049
CM007481.2	474148:8:+	11503884	A	G	0.4	0.3	0.6392
CM007481.2	478279:57:+	11598173	A	T	0.3	0.3	1
CM007481.2	479311:28:+	11619171	T	C	0.3	0.3	1
CM007481.2	480930:71:-	11677531	G	A	0	0.1	0.3049
CM007481.2	486518:69:+	11789021	T	G	0.4	0.4	1
CM007481.2	486536:61:-	11789093	T	G	0.4	0.4	1
CM007481.2	488032:54:+	11827117	T	C	0.3	0.3	1
CM007481.2	490085:3:-	11869224	T	C	0	0.1	0.3049
CM007481.2	490509:3:-	11877202	A	C	0	0.1	0.3049
CM007481.2	490939:31:-	11882196	A	T	0.3	0.3	1
CM007481.2	490939:30:-	11882197	G	T	0.3	0.3	1
CM007481.2	490971:21:-	11882378	C	T	0	0.1	0.3049
CM007481.2	492541:16:+	11913060	T	A	0.3	0.3	1
CM007481.2	492562:3:-	11913194	T	C	0	0.1	0.3049
CM007481.2	493697:2:+	11930779	T	C	0.1	0	0.3049
CM007481.2	497628:1:+	11998698	G	C	0.2	0.2	1
CM007481.2	501949:58:+	12079085	T	C	0.2	0.3	0.6056
CM007481.2	501949:67:+	12079094	A	T	0.2	0.3	0.6056
CM007481.2	504221:28:-	12118534	A	C	0.3	0.3	1
CM007481.2	505551:61:-	12147827	C	G	0.1	0	0.3049
CM007481.2	505551:56:-	12147832	A	G	0.1	0	0.3049
CM007481.2	507029:26:+	12169268	T	G	0.4	0.5	0.6531
CM007481.2	508699:60:-	12196131	A	G	0.2	0.3	0.6056
CM007481.2	509210:1:-	12204833	C	G	0.1	0	0.3049
CM007481.2	510909:35:-	12229458	C	T	0	0.1	0.3049
CM007481.2	511236:2:+	12232329	T	C	0.2	0	0.136
CM007481.2	517291:51:-	12366115	G	A	0.5	0.4	0.6531
CM007481.2	521862:2:+	12449734	T	C	0.1	0	0.3049
CM007481.2	524746:55:-	12507562	C	T	0.3	0.3	1
CM007481.2	526243:4:-	12531328	T	C	0	0.1	0.3049
CM007481.2	526243:2:-	12531330	A	G	0.2	0	0.136
CM007481.2	526733:3:+	12542064	T	G	0	0.1	0.3049
CM007481.2	528151:65:-	12574591	A	G	0.2	0.3	0.6056
CM007481.2	528438:54:-	12577617	T	A	0.2	0.2	1
CM007481.2	528853:2:-	12580519	A	G	0.1	0.2	0.5312
CM007481.2	528998:66:+	12582448	T	G	0.2	0.3	0.6056
CM007481.2	531980:2:+	12644847	T	C	0.1	0	0.3049
CM007481.2	532022:25:+	12645076	A	C	0.3	0.3	1
CM007481.2	532041:40:+	12645227	C	T	0.3	0.3	1
CM007481.2	532041:56:+	12645243	G	T	0.3	0.3	1
CM007481.2	534247:56:+	12704615	T	C	0	0.1	0.3049
CM007481.2	534829:7:+	12714568	T	C	0	0.1	0.3049
CM007481.2	534927:37:+	12715963	T	C	0.5	0.4	0.6531
CM007481.2	535632:5:+	12726615	G	A	0.3	0.3	1
CM007481.2	536894:67:+	12740245	C	A	0.3	0.3	1
CM007481.2	536917:47:+	12740366	A	G	0.3	0.3	1
CM007481.2	539465:3:-	12775126	T	C	0.1	0	0.3049
CM007481.2	541199:62:+	12899783	A	G	0.5	0.4	0.6531
CM007481.2	543951:4:-	13055270	T	C	0.1	0	0.3049
CM007481.2	543951:2:-	13055272	A	G	0	0.1	0.3049
CM007481.2	545571:22:+	13072865	T	C	0.2	0.2	1
CM007481.2	547386:2:-	13098210	A	G	0	0.1	0.3049
CM007481.2	549104:3:+	13129763	T	G	0	0.1	0.3049
CM007481.2	551782:52:+	13183288	G	A	0.2	0.3	0.6056
CM007481.2	552082:44:-	13191138	T	C	0	0.1	0.3049
CM007481.2	559880:3:+	13371151	A	G	0	0.1	0.3049
CM007481.2	559880:26:+	13371174	T	C	0.2	0.3	0.6056
CM007481.2	560886:19:-	13395054	G	C	0.3	0.3	1
CM007481.2	563819:4:-	13445761	C	T	0	0.1	0.3049
CM007481.2	566163:21:+	13486974	C	A	0.3	0.3	1
CM007481.2	569687:7:-	13534918	A	G	0	0.1	0.3049
CM007481.2	571771:34:+	13580272	C	G	0.3	0.3	1
CM007481.2	572879:6:+	13618156	A	C	0.1	0	0.3049
CM007481.2	573833:1:-	13632022	A	G	0	0.1	0.3049
CM007481.2	573828:32:+	13632050	T	G	0.3	0.3	1
CM007481.2	573845:53:-	13632062	T	C	0	0.1	0.3049
CM007481.2	574450:2:-	13643236	A	G	0	0.1	0.3049
CM007481.2	580417:2:+	13768369	C	G	0.1	0	0.3049
CM007481.2	582069:45:+	13874689	A	G	0	0.1	0.3049
CM007481.2	582358:17:+	13911726	G	T	0.2	0.2	1
CM007481.2	582461:46:+	13923798	G	T	0.5	0.4	0.6531
CM007481.2	582620:1:+	13936542	G	C	0.2	0.2	1
CM007481.2	583210:40:+	13956775	A	G	0.5	0.4	0.6531
CM007481.2	585174:12:-	14003959	G	A	0.1	0	0.3049
CM007481.2	585468:19:+	14007240	T	C	0	0.1	0.3049
CM007481.2	590574:2:-	14122077	A	G	0	0.1	0.3049
CM007481.2	592668:2:+	14181816	T	C	0.1	0.1	1
CM007481.2	594217:2:-	14247399	A	G	0.2	0	0.136
CM007481.2	595973:9:-	14286667	T	C	0.2	0.1	0.5312
CM007481.2	598298:3:-	14343491	A	C	0.1	0	0.3049
CM007481.2	598705:73:+	14349840	C	T	0.3	0.3	1
CM007481.2	598778:10:-	14350052	G	A	0	0.1	0.3049
CM007481.2	600118:10:-	14400964	G	A	0.2	0.3	0.6056
CM007481.2	604883:64:+	14483300	A	G	0.5	0.4	0.6531
CM007481.2	605389:34:-	14492840	G	A	0.3	0.3	1
CM007481.2	605389:16:-	14492858	G	T	0.5	0.4	0.6531
CM007481.2	607351:2:+	14537778	T	C	0.1	0.1	1
CM007481.2	610337:1:+	14593036	T	C	0	0.2	0.136
CM007481.2	614914:73:+	14682115	T	A	0.3	0.3	1
CM007481.2	615774:3:+	14698610	A	G	0	0.1	0.3049
CM007481.2	618060:2:+	14733013	C	G	0	0.1	0.3049
CM007481.2	620231:31:+	14770240	T	C	0	0.1	0.3049
CM007481.2	625589:21:+	14881325	T	C	0	0.1	0.3049
CM007481.2	625605:39:+	14881459	C	T	0	0.1	0.3049
CM007481.2	627031:22:+	14913641	C	G	0.3	0.3	1
CM007481.2	644702:4:-	15451656	G	C	0	0.1	0.3049
CM007481.2	650504:54:+	15626128	G	A	0.3	0.3	1
CM007481.2	659152:65:+	15881525	A	G	0.4	0.2	0.3291
CM007481.2	659152:69:+	15881529	A	G	0.4	0.2	0.3291
CM007481.2	659216:59:-	15881637	C	G	0.3	0.4	0.6392
CM007481.2	659217:60:+	15881785	C	T	0.3	0.4	0.6392
CM007481.2	663349:5:+	15989753	A	G	0	0.1	0.3049
CM007481.2	669104:39:+	16116641	A	G	0.3	0.4	0.6392
CM007481.2	671011:3:+	16171860	T	G	0	0.1	0.3049
CM007481.2	671196:1:+	16175565	T	C	0.1	0	0.3049
CM007481.2	675095:2:-	16278270	A	G	0	0.1	0.3049
CM007481.2	676997:2:+	16330360	T	C	0.1	0	0.3049
CM007481.2	677075:2:-	16330754	A	G	0	0.2	0.136
CM007481.2	678205:1:-	16359052	A	G	0	0.1	0.3049
CM007481.2	680168:2:+	16385800	T	C	0	0.1	0.3049
CM007481.2	682436:29:-	16420089	T	C	0	0.1	0.3049
CM007481.2	682436:4:-	16420114	T	C	0	0.1	0.3049
CM007481.2	683733:27:+	16441800	G	A	0.1	0.3	0.2636
CM007481.2	683733:32:+	16441805	A	G	0.2	0.1	0.5312
CM007481.2	683733:44:+	16441817	T	C	0.2	0.1	0.5312
CM007481.2	684270:1:+	16450361	G	C	0.1	0	0.3049
CM007481.2	687090:51:-	16492024	C	G	0.3	0.5	0.3613
CM007481.2	687678:72:+	16502486	A	T	0.4	0.3	0.6392
CM007481.2	688389:1:+	16512410	G	C	0.1	0.2	0.5312
CM007481.2	688408:1:-	16512612	C	G	0.2	0.3	0.6056
CM007481.2	688805:5:+	16524390	A	C	0.3	0.2	0.6056
CM007481.2	688805:15:+	16524400	T	A	0.1	0.2	0.5312
CM007481.2	689908:6:+	16535655	A	G	0.1	0.2	0.5312
CM007481.2	689943:4:-	16535845	T	C	0.1	0	0.3049
CM007481.2	690257:76:+	16539737	T	C	0	0.1	0.3049
CM007481.2	690410:4:-	16540157	T	C	0.1	0	0.3049
CM007481.2	692186:2:-	16567219	A	G	0.1	0	0.3049
CM007481.2	692203:4:+	16567412	A	G	0	0.1	0.3049
CM007481.2	692299:53:+	16569124	G	A	0.5	0.5	1
CM007481.2	692345:15:+	16569210	T	C	0.1	0.2	0.5312
CM007481.2	692365:29:-	16569258	C	T	0.1	0	0.3049
CM007481.2	695780:23:-	16625562	A	T	0.4	0.4	1
CM007481.2	697655:67:+	16659270	T	A	0.1	0.2	0.5312
CM007481.2	699276:63:-	16689759	G	A	0.3	0.5	0.3613
CM007481.2	701258:3:+	16717001	T	G	0.2	0.1	0.5312
CM007481.2	706104:72:+	16843245	G	A	0	0.1	0.3049
CM007481.2	708547:2:-	16906399	A	G	0.1	0.1	1
CM007481.2	708714:4:+	16908750	T	G	0	0.1	0.3049
CM007481.2	710287:35:+	16952965	T	C	0	0.1	0.3049
CM007481.2	710655:50:+	16958858	G	A	0.5	0.5	1
CM007481.2	711403:2:-	16988631	A	G	0	0.1	0.3049
CM007481.2	711887:18:+	17009412	G	A	0.6	0.4	0.3711
CM007481.2	711887:45:+	17009439	T	A	0.6	0.4	0.3711
CM007481.2	714981:2:+	17104494	T	C	0	0.2	0.136
CM007481.2	716321:3:+	17138352	A	G	0	0.1	0.3049
CM007481.2	716321:4:+	17138353	A	G	0	0.1	0.3049
CM007481.2	716891:51:-	17144271	C	T	0.5	0.5	1
CM007481.2	716891:46:-	17144276	A	G	0.5	0.4	0.6531
CM007481.2	716931:72:+	17145008	T	A	0	0.1	0.3049
CM007481.2	718223:67:-	17187630	G	A	0	0.1	0.3049
CM007481.2	724815:56:+	17367182	G	C	0	0.1	0.3049
CM007481.2	726645:2:+	17419698	T	C	0.1	0.2	0.5312
CM007481.2	726677:73:+	17419909	A	C	0.3	0.2	0.6056
CM007481.2	727463:51:+	17434409	C	T	0.2	0.3	0.6056
CM007481.2	728509:3:-	17450897	T	C	0	0.1	0.3049
CM007481.2	729533:4:+	17470036	A	G	0	0.1	0.3049
CM007481.2	731190:54:+	17508506	G	A	0.3	0.2	0.6056
CM007481.2	731556:1:+	17511724	G	C	0.2	0.1	0.5312
CM007481.2	733751:18:-	17541564	G	A	0.3	0.2	0.6056
CM007481.2	734324:1:+	17555708	G	C	0.2	0.1	0.5312
CM007481.2	737090:25:-	17619367	T	C	0	0.1	0.3049
CM007481.2	737090:19:-	17619373	A	T	0	0.1	0.3049
CM007481.2	740294:3:-	17687174	T	C	0	0.2	0.136
CM007481.2	741353:27:+	17711144	G	A	0.4	0.3	0.6392
CM007481.2	741404:13:-	17711288	T	C	0.3	0.2	0.6056
CM007481.2	741573:5:-	17713568	T	C	0.3	0.2	0.6056
CM007481.2	746502:43:-	17824500	C	A	0.1	0.3	0.2636
CM007481.2	746502:38:-	17824505	C	A	0.1	0.3	0.2636
CM007481.2	748960:29:+	17882392	C	A	0.3	0.5	0.3613
CM007481.2	749865:2:+	17907848	T	C	0.1	0.1	1
CM007481.2	749964:3:-	17908208	A	C	0	0.1	0.3049
CM007481.2	751594:59:+	17944578	T	C	0.1	0.2	0.5312
CM007481.2	752782:36:-	17976541	G	A	0	0.1	0.3049
CM007481.2	752782:4:-	17976573	G	C	0.1	0	0.3049
CM007481.2	754389:56:-	18002926	C	T	0.1	0	0.3049
CM007481.2	756151:3:-	18039441	T	C	0.1	0	0.3049
CM007481.2	756750:32:+	18060056	C	T	0.3	0.4	0.6392
CM007481.2	756750:38:+	18060062	G	A	0.3	0.4	0.6392
CM007481.2	756750:49:+	18060073	C	T	0.3	0.4	0.6392
CM007481.2	759004:63:-	18115268	T	C	0.4	0.3	0.6392
CM007481.2	759492:2:-	18126815	A	G	0.3	0.2	0.6056
CM007481.2	761700:52:+	18173478	T	C	0.5	0.5	1
CM007481.2	762239:12:+	18184249	C	T	0.3	0.3	1
CM007481.2	762239:39:+	18184276	C	T	0.3	0.3	1
CM007481.2	762675:63:+	18197567	G	A	0	0.1	0.3049
CM007481.2	762692:33:-	18197586	A	T	0.1	0.2	0.5312
CM007481.2	763544:1:-	18213055	C	G	0	0.1	0.3049
CM007481.2	764323:33:+	18233824	C	T	0.3	0.4	0.6392
CM007481.2	765593:28:+	18263340	G	A	0.1	0.2	0.5312
CM007481.2	765593:35:+	18263347	T	C	0.4	0.3	0.6392
CM007481.2	765736:23:+	18264189	C	T	0.4	0.3	0.6392
CM007481.2	765757:4:-	18264278	G	C	0	0.1	0.3049
CM007481.2	767200:5:+	18289232	C	T	0.2	0.2	1
CM007481.2	767234:4:+	18289411	A	G	0.1	0	0.3049
CM007481.2	767266:4:-	18289586	T	C	0.1	0	0.3049
CM007481.2	767533:1:+	18298452	T	C	0	0.1	0.3049
CM007481.2	767532:10:+	18298460	T	C	0.1	0.2	0.5312
CM007481.2	767532:27:+	18298477	T	C	0.1	0.2	0.5312
CM007481.2	767632:3:-	18298830	T	C	0	0.2	0.136
CM007481.2	767932:2:-	18306431	A	G	0	0.1	0.3049
CM007481.2	768370:17:+	18315994	A	C	0.1	0.2	0.5312
CM007481.2	769275:74:-	18328789	T	G	0	0.1	0.3049
CM007481.2	774808:76:-	18446996	T	A	0.1	0	0.3049
CM007481.2	775042:2:-	18453318	A	G	0.1	0	0.3049
CM007481.2	780933:54:+	18603093	T	C	0.5	0.5	1
CM007481.2	781806:56:+	18650914	C	T	0.2	0.3	0.6056
CM007481.2	787757:37:-	18776811	T	C	0.2	0.3	0.6056
CM007481.2	789357:72:-	18807718	C	T	0.3	0.3	1
CM007481.2	791933:51:-	18864522	C	T	0	0.1	0.3049
CM007481.2	795498:3:-	18937561	G	C	0	0.1	0.3049
CM007481.2	795666:4:-	18942256	T	C	0.1	0	0.3049
CM007481.2	796743:3:+	18960439	T	G	0.1	0	0.3049
CM007481.2	796743:67:+	18960503	A	G	0.3	0.2	0.6056
CM007481.2	798306:43:-	18984241	T	C	0.3	0.3	1
CM007481.2	805925:1:-	19151169	A	G	0.1	0	0.3049
CM007481.2	807747:76:-	19189864	G	A	0.2	0.3	0.6056
CM007481.2	811495:4:+	19275763	C	G	0	0.1	0.3049
CM007481.2	811636:55:+	19276633	T	A	0	0.1	0.3049
CM007481.2	811636:60:+	19276638	A	G	0	0.1	0.3049
CM007481.2	812806:41:-	19300177	A	G	0.3	0.2	0.6056
CM007481.2	814635:2:-	19342607	A	G	0	0.2	0.136
CM007481.2	817907:9:+	19417824	T	C	0.3	0.3	1
CM007481.2	817907:66:+	19417881	T	C	0.3	0.3	1
CM007481.2	819799:59:+	19458129	G	T	0	0.1	0.3049
CM007481.2	826890:3:+	19628596	A	G	0	0.1	0.3049
CM007481.2	830948:2:+	19724602	T	C	0	0.1	0.3049
CM007481.2	832147:3:-	19760530	G	C	0.1	0.1	1
CM007481.2	842072:69:-	19997187	G	C	0	0.1	0.3049
CM007481.2	844515:50:+	20045078	A	G	0	0.1	0.3049
CM007481.2	844974:3:-	20050811	A	C	0	0.1	0.3049
CM007481.2	851836:3:+	20188556	A	G	0	0.1	0.3049
CM007481.2	857072:1:-	20275892	C	G	0.2	0.3	0.6056
CM007481.2	857419:4:+	20281489	T	G	0	0.1	0.3049
CM007481.2	860044:1:+	20322649	A	C	0	0.1	0.3049
CM007481.2	867755:33:+	20476287	A	G	0.2	0.3	0.6056
CM007481.2	868041:12:-	20477505	T	C	0	0.1	0.3049
CM007481.2	868041:3:-	20477514	A	C	0	0.1	0.3049
CM007481.2	868333:58:+	20483770	G	A	0.5	0.5	1
CM007481.2	869858:53:+	20514582	A	G	0.2	0.3	0.6056
CM007481.2	870609:3:-	20524870	T	C	0.1	0	0.3049
CM007481.2	875619:38:+	20651310	A	G	0.3	0.2	0.6056
CM007481.2	875656:49:-	20651459	T	C	0.3	0.2	0.6056
CM007481.2	878518:3:+	20726191	A	G	0	0.1	0.3049
CM007481.2	881860:12:-	20825791	A	G	0.2	0.3	0.6056
CM007481.2	884945:2:+	20893732	T	C	0	0.2	0.136
CM007481.2	884945:56:+	20893786	C	T	0	0.1	0.3049
CM007481.2	885810:52:+	20906503	G	A	0	0.1	0.3049
CM007481.2	887255:2:+	20927935	T	C	0	0.1	0.3049
CM007481.2	896225:1:+	21109594	T	C	0	0.1	0.3049
CM007481.2	897992:4:+	21147107	A	G	0	0.1	0.3049
CM007481.2	900299:66:+	21207643	G	C	0.4	0.1	0.1213
CM007481.2	908824:48:+	21415740	G	A	0.5	0.5	1
CM007481.2	912201:32:+	21484304	A	G	0	0.1	0.3049
CM007481.2	912277:2:+	21485347	T	C	0.1	0	0.3049
CM007481.2	914336:24:+	21515456	C	T	0	0.1	0.3049
CM007481.2	916973:2:+	21569253	T	C	0	0.2	0.136
CM007481.2	918328:3:-	21590936	A	C	0	0.1	0.3049
CM007481.2	919190:1:-	21602597	A	G	0	0.1	0.3049
CM007481.2	919267:47:+	21604253	G	A	0.1	0	0.3049
CM007481.2	925941:3:-	21756965	T	C	0.1	0	0.3049
CM007481.2	927274:56:+	21791487	T	C	0.5	0.5	1
CM007481.2	929107:34:-	21824349	T	C	0.2	0.3	0.6056
CM007481.2	929297:3:-	21825202	T	C	0.1	0	0.3049
CM007481.2	931739:18:+	21877318	A	T	0	0.1	0.3049
CM007481.2	931733:66:+	21877358	T	C	0.4	0.6	0.3711
CM007481.2	932431:6:+	21893824	A	G	0	0.1	0.3049
CM007481.2	933251:33:-	21914537	T	C	0.3	0.2	0.6056
CM007481.2	935280:2:+	21952060	T	C	0.1	0	0.3049
CM007481.2	937194:1:+	21998156	G	C	0.2	0.3	0.6056
CM007481.2	942394:8:+	22093915	T	C	0.3	0.2	0.6056
CM007481.2	942394:9:+	22093916	C	G	0.3	0.2	0.6056
CM007481.2	942394:64:+	22093971	C	T	0.3	0.2	0.6056
CM007481.2	942394:67:+	22093974	A	C	0.3	0.2	0.6056
CM007481.2	942824:21:-	22102980	C	T	0.5	0.5	1
CM007481.2	950420:44:+	22249647	G	A	0	0.1	0.3049
CM007481.2	950596:3:-	22251351	T	C	0	0.1	0.3049
CM007481.2	956311:16:+	22377088	A	G	0.3	0.2	0.6056
CM007481.2	956311:35:+	22377107	T	C	0.3	0.2	0.6056
CM007481.2	956436:12:+	22377644	T	C	0.3	0.1	0.2636
CM007481.2	957540:18:+	22397681	T	C	0.2	0.3	0.6056
CM007481.2	958008:1:-	22403586	C	G	0.2	0.3	0.6056
CM007481.2	962062:38:+	22484156	T	C	0.2	0.3	0.6056
CM007481.2	962610:48:-	22493533	A	C	0.1	0	0.3049
CM007481.2	962745:70:+	22495906	G	A	0.1	0	0.3049
CM007481.2	965089:26:+	22533487	C	G	0.3	0.2	0.6056
CM007481.2	965913:22:+	22550428	T	C	0.3	0.2	0.6056
CM007481.2	966471:11:+	22561499	C	G	0.1	0	0.3049
CM007481.2	968402:1:+	22583936	G	C	0.1	0	0.3049
CM007481.2	968486:1:-	22584205	C	G	0.2	0.1	0.5312
CM007481.2	968914:3:+	22590273	C	G	0.1	0	0.3049
CM007481.2	969974:2:-	22610745	A	G	0.1	0	0.3049
CM007481.2	969969:49:+	22610791	C	T	0	0.1	0.3049
CM007481.2	970521:2:+	22619327	T	C	0.2	0.1	0.5312
CM007481.2	970543:22:+	22619512	G	A	0	0.1	0.3049
CM007481.2	970556:1:+	22619585	T	C	0.1	0	0.3049
CM007481.2	970625:1:+	22619992	G	C	0.2	0.2	1
CM007481.2	971893:2:-	22630995	A	G	0.1	0	0.3049
CM007481.2	975274:69:+	22685348	A	G	0	0.1	0.3049
CM007481.2	976798:2:-	22723601	T	G	0	0.1	0.3049
CM007481.2	978100:20:+	22749598	C	G	0.2	0.3	0.6056
CM007481.2	980166:44:-	22787733	G	A	0.3	0.2	0.6056
CM007481.2	980862:3:+	22801524	A	G	0	0.1	0.3049
CM007481.2	983124:59:+	22856145	G	A	0	0.1	0.3049
CM007481.2	985363:32:+	22898791	A	G	0.3	0.2	0.6056
CM007481.2	986111:68:+	22910711	G	A	0.3	0.2	0.6056
CM007481.2	988251:42:+	22958705	G	A	0.1	0	0.3049
CM007481.2	988643:2:-	22966125	A	G	0	0.1	0.3049
CM007481.2	988960:15:+	22976481	C	T	0	0.1	0.3049
CM007481.2	989015:57:-	22976616	C	T	0	0.1	0.3049
CM007481.2	989198:1:+	22980371	T	C	0	0.1	0.3049
CM007481.2	990450:4:+	23019148	A	G	0	0.1	0.3049
CM007481.2	992390:76:+	23061590	T	C	0.3	0.2	0.6056
CM007481.2	992517:56:+	23063455	C	T	0.3	0.2	0.6056
CM007481.2	993535:3:+	23092282	A	G	0	0.1	0.3049
CM007481.2	993541:62:+	23092349	T	G	0.5	0.4	0.6531
CM007481.2	993595:54:-	23092445	A	G	0	0.1	0.3049
CM007481.2	994262:53:+	23115595	A	C	0.3	0.2	0.6056
CM007481.2	996063:3:+	23161797	T	G	0	0.1	0.3049
CM007481.2	999711:63:-	23237597	C	T	0.1	0	0.3049
CM007481.2	1005436:2:+	23356504	T	C	0.1	0	0.3049
CM007481.2	1005489:71:-	23356626	C	T	0.5	0.5	1
CM007481.2	1011137:1:+	23462190	G	C	0.1	0	0.3049
CM007481.2	1012013:15:+	23488733	A	C	0.3	0.2	0.6056
CM007481.2	1014365:19:-	23556808	G	A	0.2	0.3	0.6056
CM007481.2	1014687:1:-	23562571	A	G	0.1	0	0.3049
CM007481.2	1014682:13:+	23562580	T	C	0.2	0.1	0.5312
CM007481.2	1014966:11:+	23568609	C	T	0	0.1	0.3049
CM007481.2	1015002:70:-	23568684	A	G	0.2	0.2	1
CM007481.2	1016042:12:+	23601922	T	C	0	0.1	0.3049
CM007481.2	1025026:64:+	23848884	G	A	0	0.1	0.3049
CM007481.2	1025164:59:+	23850870	G	A	0.1	0	0.3049
CM007481.2	1025811:3:+	23871252	C	G	0	0.1	0.3049
CM007481.2	1027056:2:-	23914976	A	G	0	0.1	0.3049
CM007481.2	1030549:59:+	24026853	G	A	0.2	0.3	0.6056
CM007481.2	1031100:4:+	24034616	C	G	0	0.1	0.3049
CM007481.2	1031990:69:-	24046550	T	A	0.1	0	0.3049
CM007481.2	1036554:6:+	24177821	T	C	0.4	0.5	0.6531
CM007481.2	1038100:19:-	24214771	T	C	0.3	0.2	0.6056
CM007481.2	1042411:70:+	24300013	T	C	0.4	0.5	0.6531
CM007481.2	1042734:2:+	24303584	T	C	0.1	0.1	1
CM007481.2	1043286:3:+	24309486	C	G	0.1	0	0.3049
CM007481.2	1044150:2:+	24317175	T	C	0	0.1	0.3049
CM007481.2	1063543:3:-	24850965	A	C	0	0.1	0.3049
CM007481.2	1066382:1:+	24923846	T	C	0	0.1	0.3049
CM007481.2	1068893:4:+	24977126	A	G	0.1	0	0.3049
CM007481.2	1069326:49:+	24985419	T	C	0.1	0.2	0.5312
CM007481.2	1071326:22:+	25058094	C	T	0	0.1	0.3049
CM007481.2	1071326:55:+	25058127	G	C	0.4	0.5	0.6531
CM007481.2	1073109:2:-	25097764	A	G	0.1	0.1	1
CM007481.2	1074200:3:-	25116328	G	C	0	0.1	0.3049
CM007481.2	1076909:1:+	25213910	G	C	0.2	0.3	0.6056
CM007481.2	1082701:25:+	25362511	T	C	0.2	0.3	0.6056
CM007481.2	1083987:2:+	25394187	T	C	0.1	0.1	1
CM007481.2	1087801:3:+	25470616	C	G	0.1	0	0.3049
CM007481.2	1088257:32:+	25478340	C	T	0	0.1	0.3049
CM007481.2	1089868:9:+	25516687	A	G	0	0.1	0.3049
CM007481.2	1091397:1:+	25543416	G	C	0.2	0.1	0.5312
CM007481.2	1092733:1:-	25568711	T	G	0	0.1	0.3049
CM007481.2	1093644:60:+	25587777	G	C	0.3	0.2	0.6056
CM007481.2	1093758:15:+	25588288	T	C	0	0.1	0.3049
CM007481.2	1093872:4:-	25588769	T	C	0.1	0.2	0.5312
CM007481.2	1095837:61:+	25632803	T	G	0.4	0.5	0.6531
CM007481.2	1095890:56:-	25632886	A	G	0.2	0.3	0.6056
CM007481.2	1097268:67:+	25656302	T	C	0.4	0.4	1
CM007481.2	1100303:62:+	25713181	A	T	0.3	0.2	0.6056
CM007481.2	1100562:3:+	25716536	A	G	0	0.1	0.3049
CM007481.2	1102120:59:+	25763429	T	C	0.3	0.2	0.6056
CM007481.2	1102171:9:-	25763590	A	G	0.3	0.2	0.6056
CM007481.2	1102782:44:-	25774261	A	G	0	0.1	0.3049
CM007481.2	1102782:30:-	25774275	G	A	0.2	0.1	0.5312
CM007481.2	1102822:3:-	25774536	T	C	0	0.1	0.3049
CM007481.2	1104721:2:-	25828797	G	C	0	0.1	0.3049
CM007481.2	1107057:8:+	25870256	G	A	0	0.1	0.3049
CM007481.2	1107597:26:-	25884862	T	C	0.4	0.5	0.6531
CM007481.2	1111284:72:+	25990763	C	A	0.6	0.4	0.3711
CM007481.2	1111355:29:-	25990940	T	C	0	0.1	0.3049
CM007481.2	1116096:4:+	26084521	A	G	0	0.1	0.3049
CM007481.2	1117341:61:+	26114673	T	A	0.2	0.3	0.6056
CM007481.2	1120300:74:-	26177034	C	T	0.1	0.1	1
CM007481.2	1120636:3:-	26181221	A	C	0	0.1	0.3049
CM007481.2	1122706:65:+	26227066	G	T	0.2	0.3	0.6056
CM007481.2	1125239:55:+	26290475	C	T	0.3	0.2	0.6056
CM007481.2	1127808:21:-	26350820	A	T	0.3	0.2	0.6056
CM007481.2	1139903:2:-	26712997	A	G	0.1	0	0.3049
CM007481.2	1142209:3:+	26776845	A	G	0.1	0	0.3049
CM007481.2	1142209:4:+	26776846	A	G	0	0.2	0.136
CM007481.2	1145659:10:+	26854882	G	A	0.5	0.5	1
CM007481.2	1150032:20:-	26968777	A	G	0.2	0.5	0.1596
CM007481.2	1155253:56:-	27159976	T	C	0	0.1	0.3049
CM007481.2	1156286:43:+	27193478	G	C	0	0.1	0.3049
CM007481.2	1156703:3:-	27202686	T	C	0	0.1	0.3049
CM007481.2	1159405:72:+	27279920	T	C	0	0.1	0.3049
CM007481.2	1161853:6:+	27341479	C	T	0.1	0.3	0.2636
CM007481.2	1166990:3:-	27513965	A	C	0.1	0	0.3049
CM007481.2	1168959:2:-	27569731	A	G	0.1	0.1	1
CM007481.2	1170044:4:+	27599963	A	G	0	0.1	0.3049
CM007481.2	1170066:75:-	27600062	C	T	0	0.1	0.3049
CM007481.2	1171735:10:+	27631936	T	C	0.6	0.4	0.3711
CM007481.2	1173408:1:+	27666242	G	C	0.2	0.3	0.6056
CM007481.2	1180007:2:+	27799407	T	C	0.1	0	0.3049
CM007481.2	1180683:5:+	27816765	T	C	0	0.1	0.3049
CM007481.2	1181066:26:+	27828428	G	A	0.1	0.3	0.2636
CM007481.2	1182448:55:+	27861868	C	A	0.6	0.4	0.3711
CM007481.2	1183272:2:+	27879085	T	C	0	0.1	0.3049
CM007481.2	1184058:51:+	27899963	T	G	0.5	0.5	1
CM007481.2	1185239:3:+	27930702	T	G	0	0.1	0.3049
CM007481.2	1185251:34:-	27930771	G	A	0	0.1	0.3049
CM007481.2	1185251:3:-	27930802	A	C	0	0.1	0.3049
CM007481.2	1189638:3:-	28087608	T	C	0.1	0	0.3049
CM007481.2	1192727:2:+	28176849	T	C	0.3	0.1	0.2636
CM007481.2	1192741:2:-	28176942	A	G	0.1	0.1	1
CM007481.2	1193326:3:+	28189799	A	T	0	0.1	0.3049
CM007481.2	1194740:2:+	28220744	T	C	0.1	0	0.3049
CM007481.2	1194814:10:+	28221378	G	A	0.1	0.3	0.2636
CM007481.2	1195540:40:-	28240980	C	A	0	0.1	0.3049
CM007481.2	1196144:54:-	28252626	A	T	0.2	0.2	1
CM007481.2	1196480:29:+	28260457	T	C	0.1	0.3	0.2636
CM007481.2	1196480:48:+	28260476	C	T	0.3	0.5	0.3613
CM007481.2	1197911:4:-	28293421	G	C	0	0.1	0.3049
CM007481.2	1199179:2:+	28336438	T	C	0	0.1	0.3049
CM007481.2	1199688:3:-	28349201	A	C	0	0.1	0.3049
CM007481.2	1201151:66:+	28383619	G	A	0.1	0	0.3049
CM007481.2	1206222:19:+	28563451	C	A	0.2	0.2	1
CM007481.2	1206413:64:+	28568355	A	G	0.3	0.5	0.3613
CM007481.2	1209836:2:+	28653413	T	C	0	0.1	0.3049
CM007481.2	1210370:59:+	28660724	G	A	0.4	0.1	0.1213
CM007481.2	1212500:53:+	28702668	A	G	0	0.1	0.3049
CM007481.2	1212563:2:+	28702867	T	C	0.1	0.2	0.5312
CM007481.2	1218774:8:+	28842269	C	T	0.1	0.1	1
CM007481.2	1218772:30:+	28842289	T	G	0.4	0.6	0.3711
CM007481.2	1218823:3:-	28842590	T	C	0.1	0	0.3049
CM007481.2	1219285:25:+	28860108	T	C	0	0.1	0.3049
CM007481.2	1219899:6:+	28867298	A	G	0.2	0.2	1
CM007481.2	1228500:61:-	29090340	T	C	0	0.1	0.3049
CM007481.2	1228500:35:-	29090366	C	T	0.6	0.4	0.3711
CM007481.2	1233360:2:+	29254002	T	C	0.1	0	0.3049
CM007481.2	1234040:73:-	29268094	G	C	0.6	0.3	0.1775
CM007481.2	1236780:3:+	29356334	T	G	0	0.1	0.3049
CM007481.2	1239905:55:+	29434787	G	A	0.6	0.4	0.3711
CM007481.2	1241647:55:+	29551690	T	C	0.1	0.3	0.2636
CM007481.2	1241647:57:+	29551692	G	A	0.5	0.5	1
CM007481.2	1243499:13:+	29591940	A	G	0.2	0.2	1
CM007481.2	1247398:73:+	29705608	A	T	0.4	0.2	0.3291
CM007481.2	1248230:62:-	29740891	G	T	0.5	0.5	1
CM007481.2	1248230:19:-	29740934	A	G	0.5	0.5	1
CM007481.2	1250061:3:+	29793264	T	G	0	0.1	0.3049
CM007481.2	1250117:3:-	29793486	T	C	0	0.1	0.3049
CM007481.2	1250516:50:+	29813048	G	A	0	0.1	0.3049
CM007481.2	1255419:2:+	29952015	T	C	0.1	0	0.3049
CM007481.2	1259438:24:+	30045344	G	C	0.1	0	0.3049
CM007481.2	1260419:43:+	30066584	G	A	0	0.1	0.3049
CM007481.2	1273857:3:+	30427990	T	G	0.1	0	0.3049
CM007481.2	1283860:70:-	30663871	A	G	0	0.1	0.3049
CM007481.2	1283860:38:-	30663903	A	T	0	0.1	0.3049
CM007481.2	1283860:3:-	30663938	T	C	0	0.1	0.3049
CM007481.2	1285580:56:+	30695410	T	C	0	0.1	0.3049
CM007481.2	1286413:41:+	30707453	A	C	0.1	0.3	0.2636
CM007481.2	1290659:72:-	30791473	A	C	0.1	0	0.3049
CM007481.2	1291266:59:+	30813630	C	A	0.3	0.3	1
CM007481.2	1291297:65:-	30813650	A	G	0.3	0.3	1
CM007481.2	1294946:72:-	30887000	C	T	0	0.1	0.3049
CM007481.2	1296671:2:-	30919701	A	G	0.2	0.2	1
CM007481.2	1302049:18:+	31088385	A	G	0.4	0.2	0.3291
CM007481.2	1302049:28:+	31088395	T	C	0.4	0.6	0.3711
CM007481.2	1308227:43:+	31267666	C	A	0	0.1	0.3049
CM007481.2	1313652:1:-	31387357	C	G	0.2	0.3	0.6056
CM007481.2	1315770:27:+	31428786	A	G	0	0.1	0.3049
CM007481.2	1317045:10:+	31453774	A	G	0.3	0.3	1
CM007481.2	1322028:2:+	31585866	T	C	0	0.1	0.3049
CM007481.2	1322173:76:-	31586749	C	T	0	0.1	0.3049
CM007481.2	1327115:4:-	31718565	T	C	0.1	0	0.3049
CM007481.2	1327328:2:-	31720739	A	G	0.1	0	0.3049
CM007481.2	1331463:5:+	31818828	T	C	0.4	0.6	0.3711
CM007481.2	1335106:29:+	31897858	A	C	0.4	0.2	0.3291
CM007481.2	1335106:52:+	31897881	A	G	0.4	0.2	0.3291
CM007481.2	1336387:2:+	31924892	T	C	0.1	0	0.3049
CM007481.2	1336730:74:+	31932188	T	C	0.4	0.6	0.3711
CM007481.2	1339085:1:-	31989655	C	G	0.2	0.3	0.6056
CM007481.2	1340018:24:+	32064457	G	A	0.5	0.5	1
CM007481.2	1340570:43:-	32120296	G	A	0.4	0.2	0.3291
CM007481.2	1341450:47:+	32156393	A	T	0.4	0.1	0.1213
CM007481.2	1343424:2:-	32270901	T	C	0.1	0	0.3049
CM007481.2	1346423:4:+	32373084	A	G	0.1	0	0.3049
CM007481.2	1354131:72:+	32622801	A	T	0	0.1	0.3049
CM007481.2	1354715:24:+	32633349	G	A	0.3	0.3	1
CM007481.2	1354761:41:-	32633510	A	C	0.3	0.4	0.6392
CM007481.2	1355043:3:-	32640804	T	C	0.1	0	0.3049
CM007481.2	1355067:25:-	32641004	G	A	0.2	0.3	0.6056
CM007481.2	1355316:4:+	32647119	A	G	0	0.1	0.3049
CM007481.2	1355316:73:+	32647188	C	T	0	0.1	0.3049
CM007481.2	1355316:74:+	32647189	G	C	0	0.1	0.3049
CM007481.2	1356930:10:+	32676633	C	T	0.1	0	0.3049
CM007481.2	1357339:12:-	32685243	A	G	0	0.1	0.3049
CM007481.2	1359814:49:+	32747610	T	C	0.4	0.2	0.3291
CM007481.2	1359857:11:-	32747718	C	T	0.2	0	0.136
CM007481.2	1362757:73:-	32833218	C	T	0.5	0.5	1
CM007481.2	1362757:23:-	32833268	C	T	0.2	0.2	1
CM007481.2	1364369:59:-	32874363	T	C	0.3	0.6	0.1775
CM007481.2	1364369:22:-	32874400	A	G	0	0.1	0.3049
CM007481.2	1366750:47:-	32955726	T	A	0.1	0.4	0.1213
CM007481.2	1368606:73:+	32998157	G	A	0.6	0.3	0.1775
CM007481.2	1368606:75:+	32998159	C	A	0.6	0.3	0.1775
CM007481.2	1370955:75:-	33063853	C	T	0.5	0.5	1
CM007481.2	1373379:66:+	33130020	G	C	0.6	0.4	0.3711
CM007481.2	1376104:4:+	33195734	A	G	0.1	0	0.3049
CM007481.2	1381349:49:-	33306430	C	T	0	0.1	0.3049
CM007481.2	1381466:58:+	33310209	C	T	0	0.1	0.3049
CM007481.2	1388471:12:+	33502481	A	G	0	0.1	0.3049
CM007481.2	1389694:13:-	33546674	A	G	0	0.1	0.3049
CM007481.2	1390565:14:+	33570510	A	C	0.3	0.5	0.3613
CM007481.2	1393038:48:+	33629804	A	G	0	0.1	0.3049
CM007481.2	1397911:27:+	33744754	G	C	0.5	0.5	1
CM007481.2	1399555:9:-	33785536	A	G	0.4	0.2	0.3291
CM007481.2	1402277:52:-	33859505	T	C	0.1	0.4	0.1213
CM007481.2	1402386:9:+	33859997	T	G	0.1	0	0.3049
CM007481.2	1410059:4:+	34047041	C	G	0.1	0	0.3049
CM007481.2	1411646:64:+	34097633	T	G	0.3	0.5	0.3613
CM007481.2	1411657:24:+	34097683	A	G	0.3	0.5	0.3613
CM007481.2	1411688:3:-	34097801	A	C	0	0.1	0.3049
CM007481.2	1414296:15:+	34157018	T	C	0.3	0.3	1
CM007481.2	1414969:1:-	34174084	C	G	0.2	0.3	0.6056
CM007481.2	1416607:15:+	34217675	T	C	0.3	0.5	0.3613
CM007481.2	1418887:54:+	34277407	G	C	0	0.1	0.3049
CM007481.2	1426532:26:-	34473814	T	G	0	0.1	0.3049
CM007481.2	1427432:12:-	34496807	T	C	0.4	0.5	0.6531
CM007481.2	1429272:1:+	34532509	G	C	0.3	0.3	1
CM007481.2	1430351:2:+	34567196	T	C	0	0.2	0.136
CM007481.2	1430969:9:+	34582340	A	G	0.4	0.5	0.6531
CM007481.2	1434488:2:-	34680791	A	G	0	0.1	0.3049
CM007481.2	1446875:3:-	35036239	A	C	0	0.1	0.3049
CM007481.2	1447276:21:+	35046092	A	T	0	0.1	0.3049
CM007481.2	1448669:11:+	35087679	T	C	0.2	0.2	1
CM007481.2	1448669:66:+	35087734	T	C	0.2	0.2	1
CM007481.2	1448810:12:-	35089021	T	C	0	0.1	0.3049
CM007481.2	1449046:27:-	35091494	C	T	0.2	0.2	1
CM007481.2	1450258:19:-	35132382	T	C	0.1	0	0.3049
CM007481.2	1452154:15:+	35193797	T	C	0	0.1	0.3049
CM007481.2	1452390:51:-	35195191	C	T	0.5	0.5	1
CM007481.2	1455025:69:+	35275457	A	C	0.1	0	0.3049
CM007481.2	1455816:68:+	35300622	T	C	0.3	0.2	0.6056
CM007481.2	1460254:27:-	35392966	G	A	0	0.1	0.3049
CM007481.2	1469382:24:+	35683767	G	A	0.6	0.4	0.3711
CM007481.2	1470759:38:+	35713513	G	A	0.5	0.5	1
CM007481.2	1470872:29:-	35715769	A	G	0.1	0	0.3049
CM007481.2	1470928:54:-	35715920	A	G	0.6	0.4	0.3711
CM007481.2	1471489:67:-	35730694	T	G	0.4	0.4	1
CM007481.2	1471489:49:-	35730712	C	T	0.4	0.4	1
CM007481.2	1471542:1:+	35733477	G	C	0.3	0.2	0.6056
CM007481.2	1471542:2:+	35733478	G	C	0.3	0.2	0.6056
CM007481.2	1472382:2:-	35758068	A	G	0	0.1	0.3049
CM007481.2	1472673:2:+	35767756	C	G	0	0.1	0.3049
CM007481.2	1473428:20:+	35799170	T	C	0	0.1	0.3049
CM007481.2	1473468:37:+	35799398	A	G	0.3	0.2	0.6056
CM007481.2	1474418:3:+	35824100	T	G	0	0.1	0.3049
CM007481.2	1474463:18:-	35824249	G	A	0.2	0.2	1
CM007481.2	1475271:36:-	35854657	T	C	0	0.1	0.3049
CM007481.2	1476891:15:+	35938482	G	A	0.3	0.2	0.6056
CM007481.2	1476927:58:-	35938977	C	T	0.2	0.1	0.5312
CM007481.2	1476927:27:-	35939008	T	C	0.1	0.1	1
CM007481.2	1477050:14:+	35940271	A	G	0.3	0.2	0.6056
CM007481.2	1477090:59:-	35940854	A	G	0.3	0.1	0.2636
CM007481.2	1477090:42:-	35940871	A	C	0.3	0.1	0.2636
CM007481.2	1477090:14:-	35940899	C	G	0.3	0.1	0.2636
CM007481.2	1477488:13:-	35951953	T	G	0.3	0.3	1
CM007481.2	1479050:40:+	36013308	G	A	0.3	0.3	1
CM007481.2	1479078:12:-	36013386	G	A	0.2	0.3	0.6056
CM007481.2	1481390:4:-	36241619	G	C	0	0.1	0.3049
CM007481.2	1486968:2:-	36377678	A	G	0.1	0	0.3049
CM007481.2	1490885:76:+	36474322	T	C	0.5	0.5	1
CM007481.2	1490918:16:-	36474396	T	C	0.2	0	0.136
CM007481.2	1491072:4:-	36476038	A	C	0	0.1	0.3049
CM007481.2	1492095:31:-	36517017	C	G	0	0.1	0.3049
CM007481.2	1492362:43:+	36530360	A	G	0.1	0	0.3049
CM007481.2	1494931:6:+	36610358	T	G	0.2	0.2	1
CM007481.2	1494931:47:+	36610399	C	T	0.4	0.5	0.6531
CM007481.2	1495039:76:+	36610850	T	C	0.4	0.5	0.6531
CM007481.2	1495103:25:+	36611117	T	C	0.4	0.5	0.6531
CM007481.2	1495137:12:+	36611406	A	G	0.2	0.3	0.6056
CM007481.2	1495614:13:+	36635394	T	C	0.2	0.3	0.6056
CM007481.2	1495614:60:+	36635441	A	T	0.2	0.3	0.6056
CM007481.2	1506982:64:-	36910727	G	C	0.1	0.2	0.5312
CM007481.2	1507337:10:+	36915737	A	G	0.2	0	0.136
CM007481.2	1507429:3:+	36916278	T	G	0.1	0	0.3049
CM007481.2	1507447:3:+	36917121	T	G	0	0.1	0.3049
CM007481.2	1508603:58:+	36933199	T	C	0.2	0.3	0.6056
CM007481.2	1511999:71:+	37015743	A	G	0.4	0.4	1
CM007481.2	1511999:73:+	37015745	A	T	0.4	0.4	1
CM007481.2	1515321:14:+	37067870	T	A	0.4	0.5	0.6531
CM007481.2	1515530:54:+	37071310	G	A	0.2	0.1	0.5312
CM007481.2	1517274:9:+	37093465	T	G	0.2	0.2	1
CM007481.2	1518614:2:-	37120007	A	G	0	0.1	0.3049
CM007481.2	1519830:2:-	37136324	A	G	0	0.3	0.06029
CM007481.2	1519830:1:-	37136325	A	G	0	0.1	0.3049
CM007481.2	1519918:3:-	37137815	T	C	0.1	0	0.3049
CM007481.2	1521959:60:-	37159040	T	C	0.4	0.5	0.6531
CM007481.2	1523835:4:-	37199941	A	C	0.1	0	0.3049
CM007481.2	1523939:1:-	37201890	A	G	0.1	0	0.3049
CM007481.2	1524271:56:+	37207584	A	T	0	0.1	0.3049
CM007481.2	1525435:1:-	37229687	T	G	0	0.1	0.3049
CM007481.2	1525754:3:-	37235094	T	C	0	0.1	0.3049
CM007481.2	1525754:2:-	37235095	A	G	0.1	0	0.3049
CM007481.2	1525786:1:-	37235251	C	G	0	0.1	0.3049
CM007481.2	1525781:72:+	37235319	T	G	0.5	0	0.009823
CM007481.2	1526770:31:-	37256345	G	A	0.3	0.3	1
CM007481.2	1526770:26:-	37256350	C	T	0.3	0.3	1
CM007481.2	1527055:2:+	37261134	T	C	0	0.2	0.136
CM007481.2	1528721:3:+	37290615	C	G	0	0.1	0.3049
CM007481.2	1528846:2:+	37291814	T	C	0.1	0.1	1
CM007481.2	1529913:58:+	37316667	T	C	0.2	0.3	0.6056
CM007481.2	1530088:22:-	37319138	C	T	0.5	0.5	1
CM007481.2	1532076:70:+	37359492	T	C	0.3	0.2	0.6056
CM007481.2	1532946:65:+	37375657	G	A	0.2	0.4	0.3291
CM007481.2	1532989:4:+	37375896	A	G	0.1	0	0.3049
CM007481.2	1532989:23:+	37375915	T	C	0.1	0	0.3049
CM007481.2	1533294:4:-	37378396	A	C	0	0.1	0.3049
CM007481.2	1533289:3:+	37378398	C	G	0	0.1	0.3049
CM007481.2	1534155:58:+	37392125	T	A	0.2	0.2	1
CM007481.2	1534449:16:+	37396431	T	A	0	0.1	0.3049
CM007481.2	1535843:35:+	37416753	C	G	0.3	0.3	1
CM007481.2	1535893:56:-	37416893	A	G	0	0.1	0.3049
CM007481.2	1535904:73:+	37417145	G	A	0.5	0.5	1
CM007481.2	1535934:8:-	37417226	G	T	0.2	0.2	1
CM007481.2	1536675:4:-	37433342	T	C	0	0.1	0.3049
CM007481.2	1537197:26:+	37439075	C	T	0.2	0.3	0.6056
CM007481.2	1537258:1:+	37439222	T	C	0	0.1	0.3049
CM007481.2	1538025:23:+	37447899	A	G	0.2	0.2	1
CM007481.2	1538092:4:+	37448119	T	G	0.1	0	0.3049
CM007481.2	1538906:75:+	37460424	G	C	0.2	0.3	0.6056
CM007481.2	1542540:1:-	37525895	A	G	0	0.1	0.3049
CM007481.2	1545518:60:-	37565267	A	G	0.5	0.4	0.6531
CM007481.2	1545518:8:-	37565319	G	C	0.5	0.4	0.6531
CM007481.2	1546803:1:+	37582353	G	C	0.2	0.2	1
CM007481.2	1547019:69:+	37585597	G	A	0	0.1	0.3049
CM007481.2	1547717:39:-	37597769	T	C	0.2	0.3	0.6056
CM007481.2	1547718:73:+	37597881	C	G	0.2	0.3	0.6056
CM007481.2	1549716:32:+	37637491	G	A	0.2	0.3	0.6056
CM007481.2	1550744:42:+	37648653	G	A	0.4	0.5	0.6531
CM007481.2	1550789:19:-	37648783	A	G	0.4	0.6	0.3711
CM007481.2	1552862:3:+	37673780	T	G	0	0.1	0.3049
CM007481.2	1552862:52:+	37673829	A	C	0	0.1	0.3049
CM007481.2	1552917:2:+	37674064	T	C	0.1	0.2	0.5312
CM007481.2	1553029:3:-	37674379	G	C	0	0.1	0.3049
CM007481.2	1554957:4:+	37703169	T	G	0.1	0	0.3049
CM007481.2	1556615:2:+	37731489	T	C	0.1	0	0.3049
CM007481.2	1556615:3:+	37731490	T	G	0.1	0	0.3049
CM007481.2	1562500:67:-	37843926	A	G	0.3	0.2	0.6056
CM007481.2	1566446:64:-	37906586	A	G	0.3	0.2	0.6056
CM007481.2	1568203:3:-	37923941	G	C	0	0.1	0.3049
CM007481.2	1569065:64:+	37931990	T	C	0.3	0.2	0.6056
CM007481.2	1569257:39:-	37933060	A	G	0	0.1	0.3049
CM007481.2	1569618:3:-	37939410	T	C	0	0.1	0.3049
CM007481.2	1570840:15:+	37955095	C	T	0.4	0.5	0.6531
CM007481.2	1570840:74:+	37955154	C	A	0.3	0.3	1
CM007481.2	1571541:28:+	37964761	T	C	0.4	0.5	0.6531
CM007481.2	1572062:43:+	37969524	T	C	0.3	0.2	0.6056
CM007481.2	1572810:3:-	37978980	T	C	0.1	0	0.3049
CM007481.2	1573085:42:+	37980722	A	G	0.3	0.2	0.6056
CM007481.2	1573432:70:+	37985572	A	G	0.3	0.2	0.6056
CM007481.2	1573475:2:-	37985732	A	G	0	0.2	0.136
CM007481.2	1575116:3:+	38000415	T	G	0	0.1	0.3049
CM007481.2	1576149:3:-	38012117	A	C	0.1	0	0.3049
CM007481.2	1576192:26:+	38014654	C	T	0.3	0.2	0.6056
CM007481.2	1576897:45:+	38023479	G	A	0.3	0.3	1
CM007481.2	1576897:74:+	38023508	C	A	0.3	0.2	0.6056
CM007481.2	1578287:11:-	38053385	A	C	0.5	0.2	0.1596
CM007481.2	1578555:61:+	38058482	C	G	0.3	0.2	0.6056
CM007481.2	1580001:3:+	38076126	A	G	0	0.2	0.136
CM007481.2	1581075:4:-	38093223	T	C	0	0.1	0.3049
CM007481.2	1581904:5:+	38103710	A	C	0	0.1	0.3049
CM007481.2	1582183:22:-	38106799	G	C	0	0.1	0.3049
CM007481.2	1582949:32:-	38117664	G	T	0	0.1	0.3049
CM007481.2	1586105:15:-	38165763	C	T	0	0.1	0.3049
CM007481.2	1586742:3:+	38175412	T	G	0.1	0	0.3049
CM007481.2	1589240:42:+	38228022	C	G	0.2	0.3	0.6056
CM007481.2	1589240:64:+	38228044	T	C	0.5	0.5	1
CM007481.2	1591068:73:+	38253771	G	A	0	0.1	0.3049
CM007481.2	1592193:51:-	38287340	T	G	0.2	0.1	0.5312
CM007481.2	1592188:41:+	38287427	C	T	0	0.1	0.3049
CM007481.2	1592227:29:-	38287524	G	C	0.4	0.5	0.6531
CM007481.2	1592757:4:+	38307903	A	G	0	0.1	0.3049
CM007481.2	1593488:27:+	38322817	C	G	0.4	0.2	0.3291
CM007481.2	1593488:47:+	38322837	A	C	0.1	0.1	1
CM007481.2	1594309:56:+	38330761	A	G	0	0.1	0.3049
CM007481.2	1595243:2:-	38346642	A	G	0	0.1	0.3049
CM007481.2	1595858:2:+	38354876	T	C	0.1	0	0.3049
CM007481.2	1596401:57:-	38368058	T	C	0.2	0.3	0.6056
CM007481.2	1597518:27:+	38408288	G	A	0.2	0.3	0.6056
CM007481.2	1597518:66:+	38408327	T	C	0.2	0.3	0.6056
CM007481.2	1597663:11:+	38408831	A	G	0.2	0.3	0.6056
CM007481.2	1597759:42:+	38409434	T	C	0.3	0.3	1
CM007481.2	1597759:70:+	38409462	G	A	0.3	0.3	1
CM007481.2	1599667:4:-	38442383	T	C	0	0.1	0.3049
CM007481.2	1599667:3:-	38442384	A	C	0	0.2	0.136
CM007481.2	1600209:71:+	38449076	T	C	0.2	0.3	0.6056
CM007481.2	1600471:26:-	38452078	A	T	0.2	0.3	0.6056
CM007481.2	1600471:9:-	38452095	C	T	0.2	0.3	0.6056
CM007481.2	1600466:3:+	38452102	T	G	0	0.1	0.3049
CM007481.2	1601403:2:-	38463810	A	G	0.1	0.1	1
CM007481.2	1602329:14:-	38476877	G	A	0.2	0.3	0.6056
CM007481.2	1602570:36:+	38479032	A	G	0.2	0.3	0.6056
CM007481.2	1602965:3:+	38483454	A	G	0.1	0	0.3049
CM007481.2	1603575:4:-	38493918	G	C	0	0.1	0.3049
CM007481.2	1605881:9:+	38534265	G	C	0	0.1	0.3049
CM007481.2	1608298:51:-	38572332	T	A	0	0.1	0.3049
CM007481.2	1609396:33:+	38589309	T	C	0.4	0.5	0.6531
CM007481.2	1614561:12:+	38639540	G	A	0.2	0.3	0.6056
CM007481.2	1614561:52:+	38639580	A	G	0.2	0.3	0.6056
CM007481.2	1614708:7:+	38641274	A	C	0.2	0.3	0.6056
CM007481.2	1615087:10:+	38644574	G	A	0.2	0.2	1
CM007481.2	1615087:59:+	38644623	A	C	0.2	0.3	0.6056
CM007481.2	1615235:13:+	38645670	A	G	0.4	0.5	0.6531
CM007481.2	1615835:3:+	38651656	A	G	0	0.1	0.3049
CM007481.2	1616630:13:+	38661434	G	A	0	0.1	0.3049
CM007481.2	1617299:39:+	38671190	C	T	0.4	0.5	0.6531
CM007481.2	1617950:6:-	38681037	G	A	0.3	0.4	0.6392
CM007481.2	1617976:20:+	38681281	T	C	0.3	0.2	0.6056
CM007481.2	1618016:24:-	38681386	A	G	0.3	0.3	1
CM007481.2	1618063:57:-	38681565	A	C	0	0.1	0.3049
CM007481.2	1618063:36:-	38681586	A	G	0.3	0.3	1
CM007481.2	1618664:2:+	38690910	T	C	0.1	0	0.3049
CM007481.2	1619272:25:-	38697329	A	G	0	0.1	0.3049
CM007481.2	1620474:2:-	38708670	A	G	0.1	0	0.3049
CM007481.2	1620937:63:+	38714119	A	T	0.3	0.3	1
CM007481.2	1621223:5:-	38716897	A	C	0.5	0.5	1
CM007481.2	1622187:3:-	38728375	A	C	0	0.1	0.3049
CM007481.2	1622793:73:+	38734708	T	C	0	0.1	0.3049
CM007481.2	1622793:75:+	38734710	A	T	0	0.1	0.3049
CM007481.2	1622793:76:+	38734711	A	T	0	0.1	0.3049
CM007481.2	1622876:66:+	38735053	T	C	0.5	0.4	0.6531
CM007481.2	1625687:6:-	38760996	A	G	0	0.1	0.3049
CM007481.2	1627848:26:+	38787163	A	C	0.2	0.3	0.6056
CM007481.2	1628027:3:-	38789535	T	C	0	0.1	0.3049
CM007481.2	1628547:4:-	38795721	G	C	0	0.1	0.3049
CM007481.2	1629606:41:+	38809697	A	T	0.3	0.4	0.6392
CM007481.2	1630241:71:+	38816341	A	G	0.2	0.2	1
CM007481.2	1631809:2:+	38832604	T	C	0	0.1	0.3049
CM007481.2	1631918:12:-	38833051	C	T	0	0.1	0.3049
CM007481.2	1636790:3:+	38892792	T	G	0.1	0	0.3049
CM007481.2	1636790:13:+	38892802	T	C	0	0.1	0.3049
CM007481.2	1637970:4:-	38906882	T	C	0	0.1	0.3049
CM007481.2	1638769:30:-	38914638	A	G	0	0.1	0.3049
CM007481.2	1639297:3:+	38919745	T	G	0	0.1	0.3049
CM007481.2	1640997:25:+	38940032	T	C	0.4	0.5	0.6531
CM007481.2	1641507:15:+	38943936	G	A	0.3	0.2	0.6056
CM007481.2	1642110:17:-	38948032	T	C	0.2	0.3	0.6056
CM007481.2	1642197:7:+	38948451	C	G	0.2	0.3	0.6056
CM007481.2	1642197:17:+	38948461	G	A	0.5	0.4	0.6531
CM007481.2	1642561:23:-	38950781	T	A	0.3	0.2	0.6056
CM007481.2	1643288:2:+	38956993	T	C	0	0.1	0.3049
CM007481.2	1643309:2:-	38957111	A	G	0	0.1	0.3049
CM007481.2	1644163:2:-	38965085	G	C	0.1	0	0.3049
CM007481.2	1644587:1:-	38971014	A	G	0.1	0.1	1
CM007481.2	1645976:16:-	38988936	A	G	0	0.1	0.3049
CM007481.2	1647381:35:-	39002566	A	G	0	0.1	0.3049
CM007481.2	1649106:45:-	39021496	A	G	0	0.1	0.3049
CM007481.2	1650615:2:+	39040570	T	C	0.1	0	0.3049
CM007481.2	1650648:12:+	39040772	A	G	0.2	0.3	0.6056
CM007481.2	1650659:2:+	39040864	T	C	0	0.1	0.3049
CM007481.2	1651185:3:-	39044682	T	C	0	0.1	0.3049
CM007481.2	1651185:2:-	39044683	A	G	0.1	0	0.3049
CM007481.2	1651778:48:-	39049450	G	T	0.3	0.3	1
CM007481.2	1651859:50:-	39049912	T	G	0.3	0.2	0.6056
CM007481.2	1652213:76:-	39052584	C	T	0.5	0.5	1
CM007481.2	1653350:62:+	39064397	A	G	0	0.1	0.3049
CM007481.2	1654619:5:+	39081633	C	G	0	0.1	0.3049
CM007481.2	1655779:69:-	39097965	C	T	0.3	0.3	1
CM007481.2	1655915:39:+	39099600	T	C	0.3	0.2	0.6056
CM007481.2	1655979:68:+	39099913	G	A	0.5	0.3	0.3613
CM007481.2	1656634:16:-	39105813	C	T	0	0.1	0.3049
CM007481.2	1656717:47:+	39106653	C	T	0.3	0.2	0.6056
CM007481.2	1657233:4:-	39111187	T	C	0.1	0	0.3049
CM007481.2	1657592:19:-	39113844	C	T	0	0.1	0.3049
CM007481.2	1657592:13:-	39113850	C	T	0	0.1	0.3049
CM007481.2	1659504:53:+	39131128	A	C	0.3	0.2	0.6056
CM007481.2	1660299:2:+	39137102	T	C	0	0.1	0.3049
CM007481.2	1660307:48:+	39137232	C	T	0	0.1	0.3049
CM007481.2	1660447:53:+	39137831	T	C	0.4	0.5	0.6531
CM007481.2	1660900:28:+	39141589	T	A	0.3	0.3	1
CM007481.2	1662126:3:-	39152622	A	C	0	0.1	0.3049
CM007481.2	1663203:69:+	39162218	T	G	0.3	0.3	1
CM007481.2	1663213:2:-	39162237	A	G	0.1	0	0.3049
CM007481.2	1663945:24:+	39169644	A	G	0.4	0.5	0.6531
CM007481.2	1664989:2:-	39179712	A	G	0.1	0	0.3049
CM007481.2	1667042:2:-	39204712	A	G	0.1	0	0.3049
CM007481.2	1667944:1:+	39222578	T	C	0.1	0	0.3049
CM007481.2	1668343:36:-	39225884	G	C	0.1	0	0.3049
CM007481.2	1669892:1:-	39242995	C	G	0.2	0.2	1
CM007481.2	1669954:1:+	39244025	G	C	0.2	0.3	0.6056
CM007481.2	1671019:26:+	39256877	T	C	0	0.1	0.3049
CM007481.2	1671039:62:-	39256960	G	A	0.3	0.2	0.6056
CM007481.2	1671039:54:-	39256968	T	C	0.2	0.3	0.6056
CM007481.2	1671039:47:-	39256975	G	A	0.5	0.4	0.6531
CM007481.2	1671933:43:+	39266957	A	G	0.2	0.2	1
CM007481.2	1673045:2:+	39283478	T	C	0	0.1	0.3049
CM007481.2	1673446:3:+	39289736	T	G	0	0.1	0.3049
CM007481.2	1673496:3:+	39289994	A	G	0	0.1	0.3049
CM007481.2	1674599:43:+	39303257	T	C	0.3	0.2	0.6056
CM007481.2	1674623:14:+	39303381	T	C	0.5	0.5	1
CM007481.2	1674685:54:+	39303677	T	C	0.3	0.2	0.6056
CM007481.2	1675782:20:-	39313232	G	A	0	0.1	0.3049
CM007481.2	1675777:57:+	39313304	C	G	0.2	0.4	0.3291
CM007481.2	1676025:27:+	39315885	C	T	0.2	0.3	0.6056
CM007481.2	1676736:75:-	39324439	G	A	0.2	0.2	1
CM007481.2	1676819:17:-	39324997	G	A	0.3	0.3	1
CM007481.2	1677632:29:+	39340731	G	A	0.4	0.5	0.6531
CM007481.2	1677688:60:-	39340849	T	C	0.2	0.3	0.6056
CM007481.2	1677695:31:-	39340940	T	C	0.2	0.3	0.6056
CM007481.2	1678372:39:+	39350539	C	T	0.2	0.3	0.6056
CM007481.2	1678866:1:-	39354612	C	G	0.2	0	0.136
CM007481.2	1680988:10:+	39379949	A	G	0.2	0.2	1
CM007481.2	1680988:15:+	39379954	T	C	0.2	0.2	1
CM007481.2	1680988:60:+	39379999	A	G	0.2	0.2	1
CM007481.2	1681676:30:+	39389585	A	T	0.2	0.3	0.6056
CM007481.2	1681676:39:+	39389594	A	G	0.2	0.3	0.6056
CM007481.2	1682782:1:-	39400391	A	G	0	0.1	0.3049
CM007481.2	1684277:41:-	39415319	A	G	0.3	0.3	1
CM007481.2	1685074:14:+	39422202	A	G	0.2	0.3	0.6056
CM007481.2	1685376:13:+	39425073	A	G	0.3	0.2	0.6056
CM007481.2	1685735:3:+	39428264	A	G	0	0.1	0.3049
CM007481.2	1685797:76:-	39428430	T	C	0.3	0.3	1
CM007481.2	1685957:24:-	39429724	G	T	0.3	0.3	1
CM007481.2	1686142:35:+	39431498	T	C	0.2	0.3	0.6056
CM007481.2	1687759:36:-	39451542	A	G	0.5	0.4	0.6531
CM007481.2	1688490:12:+	39458809	A	G	0.2	0.3	0.6056
CM007481.2	1688606:2:+	39459410	C	G	0.1	0	0.3049
CM007481.2	1688629:8:+	39459523	A	T	0.2	0.3	0.6056
CM007481.2	1688726:2:+	39459881	T	C	0.1	0.1	1
CM007481.2	1688943:15:+	39461131	A	G	0.2	0.3	0.6056
CM007481.2	1688994:57:-	39461312	G	T	0.5	0.5	1
CM007481.2	1689600:68:-	39464615	C	T	0.2	0.3	0.6056
CM007481.2	1690617:10:+	39473138	A	G	0.1	0	0.3049
CM007481.2	1691284:7:+	39478000	G	A	0.4	0.2	0.3291
CM007481.2	1691533:3:+	39480932	T	G	0	0.1	0.3049
CM007481.2	1694786:70:-	39524770	T	A	0.1	0.3	0.2636
CM007481.2	1694786:3:-	39524837	T	C	0	0.1	0.3049
CM007481.2	1695924:36:-	39540019	G	A	0	0.1	0.3049
CM007481.2	1696180:2:+	39544496	T	C	0.1	0	0.3049
CM007481.2	1696798:68:+	39549625	C	G	0	0.1	0.3049
CM007481.2	1696923:16:+	39550297	T	A	0.1	0	0.3049
CM007481.2	1698328:69:+	39562991	G	A	0.3	0.3	1
CM007481.2	1699715:32:+	39579954	T	C	0.5	0.5	1
CM007481.2	1699736:2:-	39580037	A	G	0.1	0	0.3049
CM007481.2	1702703:66:-	39611266	G	A	0	0.1	0.3049
CM007481.2	1703567:14:+	39622265	C	T	0.3	0.2	0.6056
CM007481.2	1704472:54:+	39629098	G	T	0	0.1	0.3049
CM007481.2	1704682:2:-	39630724	A	G	0	0.2	0.136
CM007481.2	1704847:14:-	39632033	A	G	0	0.1	0.3049
CM007481.2	1704847:2:-	39632045	A	G	0	0.3	0.06029
CM007481.2	1704874:31:-	39632206	G	T	0.2	0.2	1
CM007481.2	1705352:1:+	39635880	A	C	0	0.1	0.3049
CM007481.2	1706395:3:+	39645741	A	G	0	0.1	0.3049
CM007481.2	1706421:72:+	39645935	A	G	0.3	0.2	0.6056
CM007481.2	1706934:2:+	39649672	T	C	0.1	0.1	1
CM007481.2	1707308:6:+	39652720	A	G	0.2	0.2	1
CM007481.2	1707308:29:+	39652743	A	G	0	0.1	0.3049
CM007481.2	1708342:36:+	39661504	T	C	0	0.1	0.3049
CM007481.2	1710531:15:+	39681041	A	G	0.3	0.1	0.2636
CM007481.2	1711506:38:+	39691102	T	C	0	0.1	0.3049
CM007481.2	1712462:2:+	39700306	T	C	0.1	0.1	1
CM007481.2	1712481:4:-	39700402	T	C	0.1	0	0.3049
CM007481.2	1713184:8:-	39705702	C	T	0	0.1	0.3049
CM007481.2	1715583:26:+	39728507	A	G	0.1	0	0.3049
CM007481.2	1715610:3:-	39728595	T	C	0	0.1	0.3049
CM007481.2	1716009:1:-	39731004	A	G	0.1	0	0.3049
CM007481.2	1717088:35:-	39744473	G	A	0	0.1	0.3049
CM007481.2	1717088:33:-	39744475	A	G	0	0.1	0.3049
CM007481.2	1717088:2:-	39744506	A	G	0	0.1	0.3049
CM007481.2	1717283:43:-	39745882	A	G	0.1	0	0.3049
CM007481.2	1717980:3:-	39750529	A	C	0	0.1	0.3049
CM007481.2	1718348:51:+	39753270	C	G	0.3	0.3	1
CM007481.2	1718531:2:+	39753985	T	C	0.1	0.1	1
CM007481.2	1719129:65:+	39758001	G	T	0.3	0.3	1
CM007481.2	1719650:14:+	39762354	C	T	0	0.1	0.3049
CM007481.2	1719743:2:-	39762726	A	G	0.1	0	0.3049
CM007481.2	1720721:35:+	39771599	G	A	0	0.1	0.3049
CM007481.2	1721301:2:+	39777453	T	C	0.1	0.2	0.5312
CM007481.2	1721808:3:+	39784186	T	G	0	0.1	0.3049
CM007481.2	1721874:1:-	39784506	A	G	0	0.1	0.3049
CM007481.2	1722352:4:+	39786949	T	G	0.1	0	0.3049
CM007481.2	1722388:4:-	39787101	A	C	0	0.1	0.3049
CM007481.2	1722594:3:-	39788754	A	C	0.1	0	0.3049
CM007481.2	1722995:4:-	39791487	T	C	0	0.1	0.3049
CM007481.2	1724354:2:+	39800491	T	C	0.1	0.1	1
CM007481.2	1727715:46:-	39836550	T	G	0	0.1	0.3049
CM007481.2	1728856:1:+	39849501	T	C	0	0.1	0.3049
CM007481.2	1730247:73:-	39873196	G	T	0.4	0.5	0.6531
CM007481.2	1730247:45:-	39873224	T	A	0	0.1	0.3049
CM007481.2	1730242:1:+	39873265	T	C	0.2	0	0.136
CM007481.2	1730335:3:-	39873987	T	C	0	0.1	0.3049
CM007481.2	1730889:3:+	39885006	A	G	0.1	0	0.3049
CM007481.2	1731432:66:-	39889080	G	T	0.1	0.1	1
CM007481.2	1732467:4:+	39903695	T	G	0	0.1	0.3049
CM007481.2	1734697:23:-	39944691	G	A	0	0.1	0.3049
CM007481.2	1734961:2:+	39947022	T	C	0	0.1	0.3049
CM007481.2	1736946:4:+	39986880	A	G	0	0.1	0.3049
CM007481.2	1737548:3:+	39996056	T	G	0	0.1	0.3049
CM007481.2	1737989:28:+	40000498	A	T	0	0.1	0.3049
CM007481.2	1738864:66:-	40010880	G	A	0	0.1	0.3049
CM007481.2	1739922:1:+	40024903	T	C	0	0.1	0.3049
CM007481.2	1740590:48:-	40031110	C	T	0	0.1	0.3049
CM007481.2	1743091:2:+	40057213	T	C	0.2	0	0.136
CM007481.2	1745909:67:-	40091471	G	C	0.3	0.5	0.3613
CM007481.2	1748229:10:+	40119382	C	G	0.1	0	0.3049
CM007481.2	1749016:2:-	40131737	A	G	0.1	0	0.3049
CM007481.2	1749412:46:+	40138555	A	G	0.4	0.5	0.6531
CM007481.2	1751105:4:-	40166164	T	C	0	0.1	0.3049
CM007481.2	1752011:1:-	40180976	A	G	0	0.1	0.3049
CM007481.2	1753792:69:+	40218647	A	C	0.4	0.5	0.6531
CM007481.2	1753908:34:-	40218982	T	C	0.3	0.2	0.6056
CM007481.2	1755360:2:+	40248325	T	C	0.1	0	0.3049
CM007481.2	1755685:28:+	40250235	T	C	0.5	0.5	1
CM007481.2	1756429:16:+	40262200	C	T	0.2	0	0.136
CM007481.2	1756446:62:-	40262211	A	T	0.1	0	0.3049
CM007481.2	1756446:44:-	40262229	C	T	0.1	0	0.3049
CM007481.2	1756446:25:-	40262248	T	C	0.1	0	0.3049
CM007481.2	1757817:3:+	40290271	C	G	0	0.1	0.3049
CM007481.2	1758223:3:+	40292855	T	G	0	0.1	0.3049
CM007481.2	1758273:2:+	40293088	T	C	0.1	0.1	1
CM007481.2	1758312:5:-	40293247	T	C	0	0.1	0.3049
CM007481.2	1758958:3:+	40299112	C	G	0.1	0	0.3049
CM007481.2	1758958:25:+	40299134	C	T	0.4	0.5	0.6531
CM007481.2	1759634:3:+	40311109	A	G	0	0.2	0.136
CM007481.2	1759935:49:+	40318532	G	A	0.3	0.2	0.6056
CM007481.2	1760355:1:+	40327669	G	C	0.1	0	0.3049
CM007481.2	1760777:16:+	40339026	T	G	0	0.1	0.3049
CM007481.2	1760822:3:-	40339164	A	C	0	0.1	0.3049
CM007481.2	1764055:20:+	40537217	G	A	0.4	0.5	0.6531
CM007481.2	1764055:58:+	40537255	T	C	0.4	0.5	0.6531
CM007481.2	1765490:50:+	40559186	C	T	0.4	0.5	0.6531
CM007481.2	1765947:2:+	40569699	C	G	0.1	0	0.3049
CM007481.2	1765947:4:+	40569701	G	A	0.1	0	0.3049
CM007481.2	1765961:3:-	40569817	A	C	0	0.1	0.3049
CM007481.2	1766152:2:-	40573411	A	G	0.2	0	0.136
CM007481.2	1766988:54:+	40589978	C	G	0.4	0.5	0.6531
CM007481.2	1768057:59:+	40614093	A	G	0.4	0.4	1
CM007481.2	1768170:66:-	40614581	G	T	0.4	0.4	1
CM007481.2	1768190:4:-	40614823	T	C	0.1	0	0.3049
CM007481.2	1768755:4:-	40631036	T	C	0.1	0	0.3049
CM007481.2	1769180:3:-	40639960	T	C	0	0.1	0.3049
CM007482.2	1769510:44:-	5932	A	G	0	0.1	0.3049
CM007482.2	1773952:2:+	104092	A	G	0	0.2	0.136
CM007482.2	1774584:22:-	129762	A	G	0	0.1	0.3049
CM007482.2	1774827:2:-	137809	A	G	0.1	0	0.3049
CM007482.2	1776091:3:-	182461	A	C	0.1	0	0.3049
CM007482.2	1777247:57:+	219598	A	G	0.2	0.1	0.5312
CM007482.2	1779914:2:-	278300	A	G	0	0.1	0.3049
CM007482.2	1780550:4:-	298727	T	C	0.1	0	0.3049
CM007482.2	1780627:2:+	299339	T	C	0.1	0.1	1
CM007482.2	1781575:9:+	318595	T	G	0.3	0.1	0.2636
CM007482.2	1782609:40:+	343369	G	T	0.2	0.1	0.5312
CM007482.2	1783031:57:+	349492	C	T	0	0.1	0.3049
CM007482.2	1784182:1:-	381052	A	G	0.1	0	0.3049
CM007482.2	1784765:75:+	387702	A	G	0.3	0.5	0.3613
CM007482.2	1784963:69:+	388450	T	C	0.1	0	0.3049
CM007482.2	1784963:73:+	388454	T	C	0.1	0	0.3049
CM007482.2	1785035:46:+	388727	T	C	0.1	0	0.3049
CM007482.2	1785098:67:-	388798	C	T	0.5	0.5	1
CM007482.2	1785098:31:-	388834	A	G	0.5	0.5	1
CM007482.2	1785098:22:-	388843	C	T	0.5	0.5	1
CM007482.2	1785746:50:+	397570	C	T	0.1	0	0.3049
CM007482.2	1786464:4:+	417121	A	G	0	0.1	0.3049
CM007482.2	1786537:75:+	419477	G	A	0.3	0.1	0.2636
CM007482.2	1786724:2:-	420671	A	G	0	0.2	0.136
CM007482.2	1787138:7:+	434557	G	A	0.3	0.1	0.2636
CM007482.2	1788774:23:+	459718	T	G	0.1	0	0.3049
CM007482.2	1788996:44:-	463178	A	G	0.5	0.5	1
CM007482.2	1789022:21:+	463716	G	A	0.1	0.1	1
CM007482.2	1789837:64:-	491891	T	G	0.2	0.2	1
CM007482.2	1790734:2:-	511176	G	C	0	0.2	0.136
CM007482.2	1790736:2:-	511177	A	G	0	0.2	0.136
CM007482.2	1793005:2:+	561780	T	C	0	0.1	0.3049
CM007482.2	1793049:3:-	561952	A	C	0	0.2	0.136
CM007482.2	1793534:3:-	576761	T	C	0	0.2	0.136
CM007482.2	1794091:75:+	597762	C	A	0.5	0.5	1
CM007482.2	1794368:25:+	601653	C	T	0.5	0.3	0.3613
CM007482.2	1794914:3:+	656370	A	G	0	0.1	0.3049
CM007482.2	1797055:3:+	724034	C	G	0	0.1	0.3049
CM007482.2	1797252:23:-	727243	T	C	0.3	0.3	1
CM007482.2	1799836:4:-	793171	A	C	0	0.1	0.3049
CM007482.2	1799833:26:+	793197	A	G	0	0.1	0.3049
CM007482.2	1800043:61:+	796165	A	T	0	0.1	0.3049
CM007482.2	1801659:63:+	843624	A	T	0.1	0	0.3049
CM007482.2	1801668:65:+	843709	G	A	0.2	0.1	0.5312
CM007482.2	1801708:34:+	843938	A	G	0.2	0.1	0.5312
CM007482.2	1802390:13:-	857324	T	C	0	0.1	0.3049
CM007482.2	1802386:37:+	857369	T	C	0.1	0	0.3049
CM007482.2	1803161:39:+	876915	C	G	0	0.1	0.3049
CM007482.2	1803204:3:-	877004	G	C	0.1	0	0.3049
CM007482.2	1803324:73:+	877538	G	A	0.1	0	0.3049
CM007482.2	1803403:2:+	878401	T	C	0	0.1	0.3049
CM007482.2	1803408:2:-	878402	A	G	0.1	0.1	1
CM007482.2	1803544:3:-	879552	A	C	0	0.1	0.3049
CM007482.2	1803592:6:+	879915	T	C	0.5	0.3	0.3613
CM007482.2	1806149:3:+	943775	T	G	0.1	0	0.3049
CM007482.2	1807532:23:+	965196	T	C	0.1	0	0.3049
CM007482.2	1807835:2:-	969402	A	G	0.2	0.2	1
CM007482.2	1809074:50:-	1006698	G	A	0	0.1	0.3049
CM007482.2	1819712:3:+	1300852	A	G	0	0.1	0.3049
CM007482.2	1821963:57:-	1378825	A	T	0	0.1	0.3049
CM007482.2	1823227:38:+	1407208	G	A	0.2	0.3	0.6056
CM007482.2	1825504:4:-	1497609	G	C	0	0.1	0.3049
CM007482.2	1829993:3:+	1606423	A	G	0	0.1	0.3049
CM007482.2	1830852:25:+	1624144	T	G	0	0.1	0.3049
CM007482.2	1831490:1:+	1631985	T	C	0.1	0	0.3049
CM007482.2	1833355:3:+	1678460	C	G	0	0.1	0.3049
CM007482.2	1833559:28:-	1679490	A	G	0	0.1	0.3049
CM007482.2	1836570:68:+	1753609	G	A	0.3	0	0.06029
CM007482.2	1836611:17:-	1753714	C	T	0.3	0.1	0.2636
CM007482.2	1836611:4:-	1753727	T	C	0	0.1	0.3049
CM007482.2	1837708:2:+	1782788	T	C	0	0.1	0.3049
CM007482.2	1838296:4:+	1799124	T	G	0	0.1	0.3049
CM007482.2	1841244:20:+	1854186	A	G	0.2	0.1	0.5312
CM007482.2	1841401:4:-	1854731	T	C	0	0.1	0.3049
CM007482.2	1841405:70:+	1854927	A	G	0.3	0.1	0.2636
CM007482.2	1841849:4:-	1862841	A	C	0.1	0	0.3049
CM007482.2	1842676:19:+	1876902	C	G	0.3	0.2	0.6056
CM007482.2	1842838:57:+	1879064	C	T	0.1	0	0.3049
CM007482.2	1843036:2:-	1879804	A	G	0	0.2	0.136
CM007482.2	1843164:38:+	1880741	C	T	0.3	0.1	0.2636
CM007482.2	1843164:57:+	1880760	A	G	0.3	0.1	0.2636
CM007482.2	1844235:4:+	1913663	A	G	0	0.1	0.3049
CM007482.2	1844625:66:+	1922224	C	G	0.3	0	0.06029
CM007482.2	1844628:65:+	1922225	G	A	0.1	0	0.3049
CM007482.2	1845292:66:-	1936463	T	A	0.3	0	0.06029
CM007482.2	1846885:4:+	1974351	A	G	0	0.1	0.3049
CM007482.2	1847221:41:+	1979467	T	G	0.5	0.5	1
CM007482.2	1847298:75:-	1979677	A	G	0.4	0.2	0.3291
CM007482.2	1848189:2:-	2000009	A	G	0.2	0.3	0.6056
CM007482.2	1848655:76:-	2021282	T	C	0	0.2	0.136
CM007482.2	1848991:2:-	2030168	A	G	0.1	0.3	0.2636
CM007482.2	1849862:59:+	2048247	T	C	0.1	0	0.3049
CM007482.2	1849987:2:+	2048933	T	C	0.2	0	0.136
CM007482.2	1850000:40:+	2049046	A	G	0.4	0.5	0.6531
CM007482.2	1850017:35:-	2049069	A	G	0.2	0.1	0.5312
CM007482.2	1850000:65:+	2049071	T	A	0.4	0.5	0.6531
CM007482.2	1850017:11:-	2049093	G	C	0	0.1	0.3049
CM007482.2	1851249:16:+	2067300	G	A	0.3	0.1	0.2636
CM007482.2	1851701:74:-	2075498	C	T	0.1	0	0.3049
CM007482.2	1857381:52:+	2192824	A	G	0.3	0.1	0.2636
CM007482.2	1857728:3:+	2198286	A	G	0	0.1	0.3049
CM007482.2	1860688:3:-	2265802	G	C	0	0.1	0.3049
CM007482.2	1860688:1:-	2265804	A	G	0.1	0	0.3049
CM007482.2	1861362:68:-	2281539	C	T	0.4	0.5	0.6531
CM007482.2	1862584:69:+	2310617	C	T	0.1	0	0.3049
CM007482.2	1862752:17:+	2314304	T	C	0.2	0	0.136
CM007482.2	1862780:7:-	2314437	A	G	0	0.1	0.3049
CM007482.2	1865813:69:+	2405739	C	T	0.3	0.1	0.2636
CM007482.2	1866835:74:-	2423731	G	C	0	0.1	0.3049
CM007482.2	1866835:46:-	2423759	C	G	0.2	0.1	0.5312
CM007482.2	1867254:64:-	2436160	C	T	0.3	0.1	0.2636
CM007482.2	1869710:58:-	2490558	A	G	0	0.1	0.3049
CM007482.2	1870335:45:-	2507250	A	G	0.1	0	0.3049
CM007482.2	1870337:4:-	2507292	T	C	0	0.1	0.3049
CM007482.2	1871033:1:+	2520321	T	C	0.1	0	0.3049
CM007482.2	1873427:2:-	2576688	A	G	0.1	0	0.3049
CM007482.2	1876653:3:-	2676168	A	C	0.1	0	0.3049
CM007482.2	1878857:50:-	2726879	C	G	0	0.5	0.009823
CM007482.2	1879484:35:+	2742171	G	A	0.1	0.1	1
CM007482.2	1879637:63:-	2742839	A	G	0.1	0	0.3049
CM007482.2	1879644:62:+	2742994	T	A	0.1	0	0.3049
CM007482.2	1879743:4:-	2743658	T	C	0	0.1	0.3049
CM007482.2	1879779:5:+	2744036	G	A	0.1	0	0.3049
CM007482.2	1880146:18:-	2746151	T	C	0.1	0	0.3049
CM007482.2	1880146:16:-	2746153	T	C	0.1	0	0.3049
CM007482.2	1880141:43:+	2746207	G	A	0	0.1	0.3049
CM007482.2	1880208:8:-	2746572	A	G	0.1	0	0.3049
CM007482.2	1880743:75:+	2750209	A	G	0	0.1	0.3049
CM007482.2	1880803:1:+	2750473	T	C	0.1	0	0.3049
CM007482.2	1880996:3:-	2751777	A	C	0	0.2	0.136
CM007482.2	1882619:2:-	2785939	A	G	0.1	0.1	1
CM007482.2	1882986:4:-	2791215	T	C	0.1	0	0.3049
CM007482.2	1883030:33:-	2791415	C	T	0	0.1	0.3049
CM007482.2	1883025:19:+	2791462	T	C	0.2	0.1	0.5312
CM007482.2	1883036:3:-	2791533	G	C	0	0.1	0.3049
CM007482.2	1886195:1:+	2877194	T	C	0.1	0	0.3049
CM007482.2	1888033:3:-	2925280	G	C	0	0.1	0.3049
CM007482.2	1891589:10:+	2973065	G	A	0.3	0.1	0.2636
CM007482.2	1891589:37:+	2973092	A	G	0.2	0.1	0.5312
CM007482.2	1892257:33:+	2980999	C	T	0	0.1	0.3049
CM007482.2	1892804:1:+	2984016	G	C	0.1	0	0.3049
CM007482.2	1894258:42:+	2998682	G	T	0.3	0.2	0.6056
CM007482.2	1894755:46:+	3004360	G	A	0.2	0.1	0.5312
CM007482.2	1895350:76:-	3009915	G	A	0.1	0.2	0.5312
CM007482.2	1895350:75:-	3009916	C	T	0	0.1	0.3049
CM007482.2	1895350:73:-	3009918	C	T	0	0.1	0.3049
CM007482.2	1895564:3:-	3011161	A	C	0.1	0	0.3049
CM007482.2	1895559:4:+	3011163	A	G	0	0.1	0.3049
CM007482.2	1896226:50:+	3018972	C	T	0.3	0.1	0.2636
CM007482.2	1896685:30:+	3024610	T	C	0.2	0.1	0.5312
CM007482.2	1897059:2:-	3027313	A	G	0	0.2	0.136
CM007482.2	1897127:2:+	3027853	T	C	0.1	0	0.3049
CM007482.2	1897253:75:-	3028197	T	C	0	0.1	0.3049
CM007482.2	1899982:2:+	3066173	T	C	0.1	0.1	1
CM007482.2	1901672:3:+	3088319	A	G	0	0.1	0.3049
CM007482.2	1901776:63:+	3088788	A	G	0.2	0.1	0.5312
CM007482.2	1903774:1:-	3120265	A	G	0	0.1	0.3049
CM007482.2	1906337:65:-	3159810	C	T	0	0.1	0.3049
CM007482.2	1910546:9:+	3279996	C	G	0.1	0	0.3049
CM007482.2	1910554:55:+	3280282	C	T	0	0.1	0.3049
CM007482.2	1911138:3:+	3288624	C	G	0	0.1	0.3049
CM007482.2	1911138:36:+	3288657	A	G	0.1	0	0.3049
CM007482.2	1911393:2:-	3291459	A	G	0	0.1	0.3049
CM007482.2	1912648:38:-	3332685	T	G	0.1	0	0.3049
CM007482.2	1913938:49:+	3366156	G	C	0.1	0	0.3049
CM007482.2	1913958:68:+	3366269	A	C	0	0.1	0.3049
CM007482.2	1914780:2:-	3385845	A	G	0.1	0	0.3049
CM007482.2	1914832:64:+	3386166	T	C	0.1	0	0.3049
CM007482.2	1914971:15:-	3387938	C	T	0.5	0.5	1
CM007482.2	1915119:12:-	3388918	T	C	0.1	0	0.3049
CM007482.2	1916795:34:-	3428137	C	A	0.1	0	0.3049
CM007482.2	1918621:4:-	3459073	A	C	0	0.1	0.3049
CM007482.2	1918649:52:+	3459344	G	A	0.1	0	0.3049
CM007482.2	1918985:28:+	3461087	A	G	0.1	0.7	0.00617
CM007482.2	1919082:2:+	3461403	T	C	0.1	0	0.3049
CM007482.2	1919119:37:-	3461540	A	T	0	0.1	0.3049
CM007482.2	1920169:38:+	3502514	A	G	0.2	0	0.136
CM007482.2	1920169:50:+	3502526	T	C	0.2	0	0.136
CM007482.2	1924725:2:+	3629856	T	C	0.2	0	0.136
CM007482.2	1924725:65:+	3629919	T	C	0	0.1	0.3049
CM007482.2	1925840:39:-	3656204	G	A	0.1	0	0.3049
CM007482.2	1926380:2:-	3668479	A	G	0.1	0.2	0.5312
CM007482.2	1927632:3:-	3693155	A	C	0.1	0	0.3049
CM007482.2	1930721:7:+	3875971	T	C	0.1	0	0.3049
CM007482.2	1931095:3:-	3883904	G	C	0.1	0	0.3049
CM007482.2	1932026:3:-	3896875	A	C	0	0.1	0.3049
CM007482.2	1933939:3:-	3948987	A	C	0	0.1	0.3049
CM007482.2	1934464:21:-	3962763	C	T	0	0.1	0.3049
CM007482.2	1937247:3:-	4048542	T	C	0	0.1	0.3049
CM007482.2	1938865:74:+	4092334	A	G	0.4	0.4	1
CM007482.2	1939013:74:+	4097687	T	C	0.1	0	0.3049
CM007482.2	1940397:76:+	4126896	A	C	0.3	0.2	0.6056
CM007482.2	1940408:9:-	4126916	C	T	0.1	0	0.3049
CM007482.2	1941018:24:-	4146553	T	C	0	0.1	0.3049
CM007482.2	1941338:59:-	4148438	C	G	0	0.1	0.3049
CM007482.2	1941652:3:+	4154490	T	G	0	0.1	0.3049
CM007482.2	1941664:9:-	4154560	A	G	0	0.1	0.3049
CM007482.2	1941758:2:-	4155215	A	G	0.1	0	0.3049
CM007482.2	1941758:1:-	4155216	A	G	0	0.1	0.3049
CM007482.2	1943626:3:-	4189204	A	C	0	0.1	0.3049
CM007482.2	1946021:15:+	4252989	A	G	0.1	0	0.3049
CM007482.2	1946168:41:+	4253884	G	T	0.1	0	0.3049
CM007482.2	1946168:42:+	4253885	T	G	0.1	0	0.3049
CM007482.2	1946168:56:+	4253899	T	G	0.1	0	0.3049
CM007482.2	1946713:1:-	4269010	T	G	0	0.2	0.136
CM007482.2	1946901:2:+	4273663	T	C	0.1	0.1	1
CM007482.2	1948447:27:-	4309182	C	T	0.1	0.1	1
CM007482.2	1948824:3:+	4315693	T	G	0	0.1	0.3049
CM007482.2	1951246:44:-	4378727	C	T	0	0.1	0.3049
CM007482.2	1952077:4:+	4396229	C	G	0	0.1	0.3049
CM007482.2	1953037:39:+	4424698	C	T	0.1	0	0.3049
CM007482.2	1954703:3:+	4467415	T	G	0	0.1	0.3049
CM007482.2	1955058:29:-	4470615	C	T	0.4	0.5	0.6531
CM007482.2	1955845:33:+	4494629	A	G	0	0.1	0.3049
CM007482.2	1955972:3:-	4495856	T	C	0.1	0	0.3049
CM007482.2	1955972:2:-	4495857	A	G	0	0.2	0.136
CM007482.2	1956294:5:-	4506345	A	T	0	0.1	0.3049
CM007482.2	1957063:25:-	4517366	G	A	0.4	0.2	0.3291
CM007482.2	1957540:2:+	4528704	T	C	0	0.1	0.3049
CM007482.2	1957972:41:-	4535133	C	T	0	0.1	0.3049
CM007482.2	1959249:1:-	4558468	A	G	0.1	0	0.3049
CM007482.2	1960111:11:-	4591842	T	C	0.1	0	0.3049
CM007482.2	1961700:73:+	4626415	G	A	0.1	0.1	1
CM007482.2	1962290:3:+	4640707	T	G	0.1	0	0.3049
CM007482.2	1962290:20:+	4640724	C	T	0.1	0	0.3049
CM007482.2	1962719:1:-	4650611	A	G	0	0.1	0.3049
CM007482.2	1964056:3:+	4672058	C	G	0	0.1	0.3049
CM007482.2	1964882:2:+	4688559	T	C	0.1	0	0.3049
CM007482.2	1968684:12:+	4777339	T	C	0	0.1	0.3049
CM007482.2	1969947:28:+	4812952	A	G	0.1	0	0.3049
CM007482.2	1970783:4:-	4832393	T	C	0	0.1	0.3049
CM007482.2	1971887:56:+	4866865	C	A	0.5	0.5	1
CM007482.2	1972678:63:-	4889044	G	T	0.2	0.1	0.5312
CM007482.2	1972681:75:-	4889103	C	T	0.4	0	0.02535
CM007482.2	1972959:50:+	4898136	G	A	0.2	0.1	0.5312
CM007482.2	1973275:4:+	4906515	A	G	0.1	0	0.3049
CM007482.2	1974559:63:-	4930756	T	A	0	0.1	0.3049
CM007482.2	1975666:3:-	4948395	A	C	0	0.1	0.3049
CM007482.2	1976938:2:+	4974802	T	C	0.1	0	0.3049
CM007482.2	1976938:76:+	4974876	C	G	0.2	0.1	0.5312
CM007482.2	1979516:45:-	5043408	C	T	0.1	0	0.3049
CM007482.2	1980188:33:+	5058800	A	G	0	0.1	0.3049
CM007482.2	1980247:47:-	5058973	G	A	0.1	0	0.3049
CM007482.2	1982087:4:-	5092980	A	C	0	0.1	0.3049
CM007482.2	1982360:13:+	5105359	G	C	0.1	0	0.3049
CM007482.2	1983234:57:+	5126990	A	G	0.5	0.4	0.6531
CM007482.2	1983960:3:-	5151340	G	C	0	0.1	0.3049
CM007482.2	1984651:45:-	5165380	C	A	0.1	0	0.3049
CM007482.2	1985370:57:+	5180686	C	T	0.1	0	0.3049
CM007482.2	1986251:49:+	5201824	T	C	0.2	0.3	0.6056
CM007482.2	1987525:61:+	5237940	C	T	0.1	0.1	1
CM007482.2	1987926:24:+	5305298	T	C	0.5	0.5	1
CM007482.2	1987988:70:-	5305567	A	C	0.1	0.1	1
CM007482.2	1988863:2:-	5325863	A	G	0	0.1	0.3049
CM007482.2	1989192:27:+	5330506	A	G	0.1	0	0.3049
CM007482.2	1990680:7:-	5364112	A	G	0	0.1	0.3049
CM007482.2	1991616:1:-	5375125	C	G	0	0.1	0.3049
CM007482.2	1995609:3:+	5487553	C	G	0.1	0	0.3049
CM007482.2	1995609:34:+	5487584	T	C	0.1	0	0.3049
CM007482.2	1997108:49:+	5543006	A	G	0.1	0	0.3049
CM007482.2	1998102:72:-	5561060	T	C	0.1	0	0.3049
CM007482.2	1998493:37:-	5571031	A	G	0.1	0	0.3049
CM007482.2	2003254:51:-	5738540	C	T	0.1	0.1	1
CM007482.2	2003254:34:-	5738557	A	G	0.1	0.1	1
CM007482.2	2004913:75:+	5774004	C	T	0	0.1	0.3049
CM007482.2	2008208:67:-	5877481	C	T	0.1	0	0.3049
CM007482.2	2008208:62:-	5877486	T	C	0.1	0	0.3049
CM007482.2	2008586:34:+	5894707	T	G	0.1	0.3	0.2636
CM007482.2	2010631:29:-	5972858	A	C	0.1	0	0.3049
CM007482.2	2011053:45:+	5991704	T	C	0.1	0	0.3049
CM007482.2	2011996:3:+	6040285	A	G	0	0.2	0.136
CM007482.2	2012060:5:-	6040533	G	C	0	0.1	0.3049
CM007482.2	2013445:2:-	6059052	A	G	0	0.2	0.136
CM007482.2	2018759:50:-	6124183	T	C	0.1	0.3	0.2636
CM007482.2	2018759:35:-	6124198	G	A	0.1	0.3	0.2636
CM007482.2	2018759:2:-	6124231	A	G	0.2	0.1	0.5312
CM007482.2	2019286:29:+	6131955	A	G	0.1	0.2	0.5312
CM007482.2	2022380:22:+	6173667	A	G	0.3	0.1	0.2636
CM007482.2	2022981:55:+	6179413	A	G	0.1	0	0.3049
CM007482.2	2025407:45:-	6208568	C	T	0	0.1	0.3049
CM007482.2	2025643:11:+	6209924	T	C	0	0.1	0.3049
CM007482.2	2025678:53:+	6210098	A	G	0.1	0	0.3049
CM007482.2	2027389:74:-	6229619	C	T	0.1	0.1	1
CM007482.2	2028123:34:+	6236871	A	G	0.3	0.1	0.2636
CM007482.2	2029854:1:+	6265263	T	C	0	0.1	0.3049
CM007482.2	2031201:2:+	6285119	T	C	0.2	0.3	0.6056
CM007482.2	2031574:2:+	6288621	T	C	0	0.1	0.3049
CM007482.2	2031632:3:-	6288789	G	C	0	0.1	0.3049
CM007482.2	2032515:38:+	6299096	G	A	0.3	0.1	0.2636
CM007482.2	2033313:7:+	6307230	T	C	0.3	0.1	0.2636
CM007482.2	2033313:51:+	6307274	T	C	0.3	0.1	0.2636
CM007482.2	2035426:75:+	6322943	T	C	0.3	0.1	0.2636
CM007482.2	2035661:2:-	6324290	A	G	0.1	0.2	0.5312
CM007482.2	2036228:26:+	6334774	C	T	0.1	0	0.3049
CM007482.2	2038274:43:-	6355513	G	T	0.1	0	0.3049
CM007482.2	2038289:2:-	6355671	A	G	0	0.1	0.3049
CM007482.2	2038790:61:-	6362066	T	C	0	0.1	0.3049
CM007482.2	2040216:47:+	6384320	C	T	0.1	0	0.3049
CM007482.2	2040276:72:-	6384490	A	T	0	0.1	0.3049
CM007482.2	2040711:8:+	6392279	A	G	0	0.1	0.3049
CM007482.2	2042898:2:-	6430273	G	C	0	0.2	0.136
CM007482.2	2043025:1:-	6430836	A	G	0	0.1	0.3049
CM007482.2	2043556:1:+	6436684	G	C	0.2	0.3	0.6056
CM007482.2	2043639:1:-	6437025	C	G	0.2	0.3	0.6056
CM007482.2	2043943:7:-	6438697	A	G	0	0.1	0.3049
CM007482.2	2043946:44:-	6438721	A	G	0.2	0.2	1
CM007482.2	2049137:6:+	6517075	A	G	0.3	0.1	0.2636
CM007482.2	2049681:2:+	6524506	T	C	0	0.1	0.3049
CM007482.2	2050707:1:-	6535581	A	G	0	0.1	0.3049
CM007482.2	2052510:67:-	6566005	C	G	0	0.1	0.3049
CM007482.2	2052510:62:-	6566010	A	G	0.2	0.1	0.5312
CM007482.2	2052510:54:-	6566018	G	T	0.2	0.1	0.5312
CM007482.2	2052938:2:+	6571578	T	C	0	0.1	0.3049
CM007482.2	2052954:62:+	6571835	T	C	0.1	0	0.3049
CM007482.2	2055277:73:-	6612150	C	T	0.3	0.1	0.2636
CM007482.2	2057172:3:+	6653189	A	G	0	0.1	0.3049
CM007482.2	2058086:2:+	6674382	T	C	0	0.1	0.3049
CM007482.2	2058086:54:+	6674434	A	G	0.3	0.1	0.2636
CM007482.2	2058108:10:-	6674578	A	G	0	0.1	0.3049
CM007482.2	2058607:2:+	6684480	C	G	0.1	0	0.3049
CM007482.2	2061850:1:+	6756714	G	C	0.2	0.1	0.5312
CM007482.2	2062727:42:+	6771056	G	A	0.2	0.1	0.5312
CM007482.2	2064301:44:-	6801019	T	A	0.1	0	0.3049
CM007482.2	2066049:36:+	6833275	A	T	0.3	0.1	0.2636
CM007482.2	2067651:3:+	6864365	A	G	0	0.1	0.3049
CM007482.2	2067651:62:+	6864424	T	C	0	0.1	0.3049
CM007482.2	2068175:58:-	6870819	T	C	0.2	0	0.136
CM007482.2	2068175:2:-	6870875	A	G	0	0.1	0.3049
CM007482.2	2068796:20:-	6878464	C	G	0.1	0	0.3049
CM007482.2	2073784:41:-	6990900	A	T	0	0.1	0.3049
CM007482.2	2073784:28:-	6990913	G	A	0	0.1	0.3049
CM007482.2	2074353:74:-	7003853	A	T	0.3	0.1	0.2636
CM007482.2	2074353:71:-	7003856	T	A	0.3	0.1	0.2636
CM007482.2	2075905:2:+	7025125	T	C	0	0.2	0.136
CM007482.2	2077532:74:+	7058021	C	A	0.1	0	0.3049
CM007482.2	2078178:27:+	7073980	G	A	0.2	0.1	0.5312
CM007482.2	2078187:9:-	7074036	A	G	0.3	0.1	0.2636
CM007482.2	2080046:46:+	7108145	C	A	0.1	0	0.3049
CM007482.2	2080052:3:-	7108183	G	C	0	0.1	0.3049
CM007482.2	2080226:14:+	7111149	C	T	0.2	0.1	0.5312
CM007482.2	2080226:54:+	7111189	A	T	0.2	0.1	0.5312
CM007482.2	2080596:27:+	7114735	C	T	0.3	0.1	0.2636
CM007482.2	2083141:3:-	7163096	T	C	0	0.1	0.3049
CM007482.2	2084661:23:+	7193753	A	G	0.2	0.1	0.5312
CM007482.2	2088237:2:+	7260743	T	C	0.1	0	0.3049
CM007482.2	2089531:2:-	7283676	A	G	0.1	0	0.3049
CM007482.2	2092318:25:+	7345099	G	A	0	0.1	0.3049
CM007482.2	2092327:3:-	7345167	A	C	0	0.1	0.3049
CM007482.2	2093994:27:-	7377336	G	T	0.3	0.1	0.2636
CM007482.2	2094168:3:+	7379816	T	G	0	0.1	0.3049
CM007482.2	2094622:39:+	7387369	T	C	0.1	0	0.3049
CM007482.2	2096766:19:+	7433386	C	T	0.2	0.1	0.5312
CM007482.2	2097538:4:+	7446128	A	G	0.1	0	0.3049
CM007482.2	2097657:29:+	7446743	T	C	0	0.1	0.3049
CM007482.2	2098273:45:+	7460488	C	T	0.1	0	0.3049
CM007482.2	2098829:56:+	7466205	A	G	0.1	0	0.3049
CM007482.2	2099039:3:+	7469157	C	G	0	0.1	0.3049
CM007482.2	2099435:26:+	7474266	A	G	0	0.1	0.3049
CM007482.2	2102744:2:+	7536379	T	C	0	0.1	0.3049
CM007482.2	2104119:2:+	7562157	T	C	0.1	0.1	1
CM007482.2	2104974:2:+	7570729	T	C	0	0.1	0.3049
CM007482.2	2105469:1:-	7575939	C	G	0.2	0.3	0.6056
CM007482.2	2105464:11:+	7575946	C	T	0.2	0.1	0.5312
CM007482.2	2105548:42:+	7576234	A	G	0.1	0	0.3049
CM007482.2	2108761:50:-	7624959	T	A	0.2	0.1	0.5312
CM007482.2	2108761:9:-	7625000	T	C	0.2	0.1	0.5312
CM007482.2	2110175:2:-	7654329	A	G	0.1	0	0.3049
CM007482.2	2111830:47:+	7684633	T	C	0.1	0	0.3049
CM007482.2	2112378:2:-	7695389	A	G	0.2	0	0.136
CM007482.2	2113107:2:-	7703800	A	G	0	0.1	0.3049
CM007482.2	2114330:16:+	7722845	G	A	0.3	0.1	0.2636
CM007482.2	2115671:35:+	7741203	C	G	0.3	0.1	0.2636
CM007482.2	2115671:38:+	7741206	A	G	0.3	0.1	0.2636
CM007482.2	2116051:3:-	7747749	A	C	0	0.1	0.3049
CM007482.2	2116258:22:+	7750326	A	G	0.3	0.1	0.2636
CM007482.2	2117715:4:+	7773952	T	G	0.1	0	0.3049
CM007482.2	2118228:48:+	7782551	C	T	0.1	0	0.3049
CM007482.2	2120538:3:-	7821778	T	C	0.1	0	0.3049
CM007482.2	2122619:1:+	7854953	T	C	0	0.1	0.3049
CM007482.2	2122812:6:+	7858111	A	C	0.1	0	0.3049
CM007482.2	2124896:2:-	7894154	A	G	0	0.2	0.136
CM007482.2	2125407:66:-	7903622	A	C	0.1	0	0.3049
CM007482.2	2125808:15:-	7909128	A	T	0	0.1	0.3049
CM007482.2	2125808:2:-	7909141	A	G	0.1	0.1	1
CM007482.2	2127258:2:-	7933535	A	G	0.1	0.2	0.5312
CM007482.2	2130663:9:-	8008631	A	G	0	0.1	0.3049
CM007482.2	2130677:47:-	8008737	T	A	0.3	0.2	0.6056
CM007482.2	2130677:33:-	8008751	A	G	0.3	0.2	0.6056
CM007482.2	2131052:47:+	8017912	C	G	0	0.1	0.3049
CM007482.2	2134951:3:+	8075630	A	G	0	0.1	0.3049
CM007482.2	2135089:58:-	8078745	G	C	0	0.1	0.3049
CM007482.2	2136158:6:-	8097471	T	C	0.2	0.1	0.5312
CM007482.2	2136857:3:+	8110963	T	G	0	0.1	0.3049
CM007482.2	2138761:75:+	8140828	T	G	0.5	0.5	1
CM007482.2	2139102:70:-	8146316	C	T	0	0.1	0.3049
CM007482.2	2140331:46:-	8177422	T	G	0.2	0.1	0.5312
CM007482.2	2142120:8:+	8206318	A	G	0.1	0	0.3049
CM007482.2	2142401:49:+	8210518	T	C	0.2	0.1	0.5312
CM007482.2	2142656:32:+	8215156	G	A	0.3	0.1	0.2636
CM007482.2	2145056:73:+	8270139	T	A	0.1	0	0.3049
CM007482.2	2145090:8:-	8270266	C	G	0.3	0.1	0.2636
CM007482.2	2145108:3:-	8270383	T	C	0	0.1	0.3049
CM007482.2	2145119:71:-	8270399	T	G	0	0.1	0.3049
CM007482.2	2145701:2:+	8279492	T	C	0.2	0.1	0.5312
CM007482.2	2146779:37:-	8294895	G	A	0.1	0	0.3049
CM007482.2	2147674:7:+	8310252	C	T	0	0.1	0.3049
CM007482.2	2148833:3:+	8327236	T	G	0	0.1	0.3049
CM007482.2	2151161:59:+	8375501	T	G	0.2	0	0.136
CM007482.2	2151404:33:-	8378405	G	C	0.1	0	0.3049
CM007482.2	2152837:14:-	8401536	A	C	0.1	0	0.3049
CM007482.2	2152934:2:+	8402433	T	C	0	0.1	0.3049
CM007482.2	2153848:11:+	8426034	T	C	0.1	0	0.3049
CM007482.2	2154946:3:-	8444257	T	C	0	0.1	0.3049
CM007482.2	2154946:2:-	8444258	A	G	0.1	0.1	1
CM007482.2	2155016:47:-	8444575	T	C	0	0.1	0.3049
CM007482.2	2155446:30:+	8450566	G	A	0.3	0.1	0.2636
CM007482.2	2156041:21:+	8465295	A	T	0.3	0	0.06029
CM007482.2	2156422:3:-	8469868	T	C	0.1	0	0.3049
CM007482.2	2156861:19:+	8476676	G	C	0	0.1	0.3049
CM007482.2	2157435:2:+	8487556	T	C	0.1	0	0.3049
CM007482.2	2157563:51:+	8488645	C	T	0.2	0.1	0.5312
CM007482.2	2157666:76:+	8489597	C	T	0.1	0	0.3049
CM007482.2	2157737:14:-	8489809	C	T	0	0.1	0.3049
CM007482.2	2157737:5:-	8489818	G	A	0	0.1	0.3049
CM007482.2	2157737:2:-	8489821	A	G	0.1	0.2	0.5312
CM007482.2	2159476:44:+	8524021	G	C	0.2	0.1	0.5312
CM007482.2	2160032:3:-	8532544	T	C	0	0.2	0.136
CM007482.2	2160110:3:-	8532844	T	C	0	0.1	0.3049
CM007482.2	2161030:9:+	8556996	T	C	0.1	0	0.3049
CM007482.2	2162305:2:-	8584890	A	G	0.1	0	0.3049
CM007482.2	2163043:31:-	8595975	T	C	0.1	0	0.3049
CM007482.2	2163046:4:-	8596004	T	C	0	0.1	0.3049
CM007482.2	2163110:2:-	8596267	T	G	0.1	0	0.3049
CM007482.2	2163353:3:+	8599407	C	G	0	0.1	0.3049
CM007482.2	2163663:25:-	8601593	C	T	0.1	0	0.3049
CM007482.2	2164365:6:+	8609626	A	G	0.1	0	0.3049
CM007482.2	2164365:45:+	8609665	A	G	0.1	0	0.3049
CM007482.2	2164389:26:-	8609714	G	A	0.1	0	0.3049
CM007482.2	2164949:2:-	8613795	A	G	0	0.4	0.02535
CM007482.2	2165239:1:+	8619202	T	C	0	0.1	0.3049
CM007482.2	2167777:49:-	8669757	T	A	0.1	0	0.3049
CM007482.2	2168179:52:+	8675378	T	C	0.3	0	0.06029
CM007482.2	2171819:66:-	8739312	C	T	0	0.1	0.3049
CM007482.2	2171951:4:-	8742401	G	C	0	0.1	0.3049
CM007482.2	2173613:14:-	8769844	C	T	0.3	0.1	0.2636
CM007482.2	2173622:3:+	8769909	T	G	0	0.1	0.3049
CM007482.2	2174361:28:+	8775900	G	A	0.3	0	0.06029
CM007482.2	2174411:17:-	8776089	G	A	0.1	0	0.3049
CM007482.2	2182419:28:+	8889453	A	C	0.1	0	0.3049
CM007482.2	2182514:45:-	8889747	C	T	0	0.1	0.3049
CM007482.2	2182836:2:-	8892036	A	G	0	0.1	0.3049
CM007482.2	2184882:2:+	8918774	T	C	0.1	0	0.3049
CM007482.2	2185014:22:-	8919135	G	A	0.2	0.1	0.5312
CM007482.2	2185888:9:+	8933921	T	C	0.2	0.1	0.5312
CM007482.2	2188471:61:-	8975659	A	G	0	0.1	0.3049
CM007482.2	2188471:37:-	8975683	A	G	0	0.1	0.3049
CM007482.2	2188471:3:-	8975717	G	C	0	0.1	0.3049
CM007482.2	2189958:3:-	8995783	T	C	0	0.1	0.3049
CM007482.2	2190535:4:-	9001373	T	C	0.1	0	0.3049
CM007482.2	2192230:43:+	9025801	C	G	0.1	0	0.3049
CM007482.2	2192545:25:+	9029061	A	C	0.1	0	0.3049
CM007482.2	2192769:3:-	9030062	T	C	0	0.1	0.3049
CM007482.2	2192769:2:-	9030063	A	G	0.1	0.2	0.5312
CM007482.2	2193637:5:-	9042928	T	C	0.3	0.1	0.2636
CM007482.2	2194266:10:-	9051968	G	A	0.1	0	0.3049
CM007482.2	2195113:58:+	9063585	A	G	0.2	0.1	0.5312
CM007482.2	2195338:4:-	9064738	T	C	0	0.1	0.3049
CM007482.2	2195436:2:-	9065419	A	G	0.1	0.1	1
CM007482.2	2195597:4:+	9068209	A	G	0.1	0	0.3049
CM007482.2	2196336:3:+	9077705	C	G	0.1	0	0.3049
CM007482.2	2196336:55:+	9077757	G	A	0.1	0	0.3049
CM007482.2	2198181:51:-	9102572	C	G	0.1	0	0.3049
CM007482.2	2198925:76:-	9118995	A	C	0.5	0.5	1
CM007482.2	2198996:2:+	9119937	T	C	0	0.1	0.3049
CM007482.2	2198996:71:+	9120006	T	C	0.2	0.1	0.5312
CM007482.2	2199014:2:-	9120038	A	G	0.2	0	0.136
CM007482.2	2199188:3:+	9122302	A	G	0	0.1	0.3049
CM007482.2	2200128:4:+	9132134	A	G	0	0.1	0.3049
CM007482.2	2200128:36:+	9132166	C	T	0	0.1	0.3049
CM007482.2	2200724:2:-	9140016	A	G	0	0.1	0.3049
CM007482.2	2205799:71:+	9214555	T	C	0	0.1	0.3049
CM007482.2	2205858:3:-	9214714	A	C	0	0.1	0.3049
CM007482.2	2205970:3:+	9217207	A	G	0	0.1	0.3049
CM007482.2	2207061:43:-	9233119	C	T	0.1	0	0.3049
CM007482.2	2208360:60:+	9257110	G	A	0.3	0.1	0.2636
CM007482.2	2208625:24:+	9259923	T	G	0.2	0.1	0.5312
CM007482.2	2208711:34:+	9260281	A	G	0	0.1	0.3049
CM007482.2	2209081:25:+	9267229	T	C	0.1	0	0.3049
CM007482.2	2209928:3:+	9278896	A	G	0.1	0	0.3049
CM007482.2	2211088:57:+	9300619	A	G	0	0.1	0.3049
CM007482.2	2211237:35:+	9302194	A	G	0.3	0.1	0.2636
CM007482.2	2211270:4:-	9302346	T	C	0	0.1	0.3049
CM007482.2	2212127:2:+	9312062	T	C	0	0.4	0.02535
CM007482.2	2215804:2:+	9368172	C	G	0	0.1	0.3049
CM007482.2	2216451:3:-	9378587	G	C	0.1	0	0.3049
CM007482.2	2217815:33:+	9401402	A	T	0	0.2	0.136
CM007482.2	2217865:75:-	9401628	T	C	0.1	0	0.3049
CM007482.2	2218650:26:+	9412197	C	T	0.1	0	0.3049
CM007482.2	2220892:2:-	9452903	A	G	0.2	0	0.136
CM007482.2	2221047:52:+	9453606	G	T	0	0.1	0.3049
CM007482.2	2222162:29:+	9471893	G	A	0	0.1	0.3049
CM007482.2	2223705:72:+	9513073	T	A	0.1	0	0.3049
CM007482.2	2224377:55:-	9527521	C	T	0.1	0	0.3049
CM007482.2	2224766:4:-	9534005	T	C	0.1	0	0.3049
CM007482.2	2225087:22:+	9539064	T	C	0	0.1	0.3049
CM007482.2	2225087:68:+	9539110	A	G	0.1	0	0.3049
CM007482.2	2226818:2:+	9582978	T	C	0	0.1	0.3049
CM007482.2	2226856:20:-	9583110	T	C	0.1	0	0.3049
CM007482.2	2227291:2:+	9591716	T	C	0	0.1	0.3049
CM007482.2	2228074:3:+	9609394	A	G	0	0.1	0.3049
CM007482.2	2228455:48:-	9614151	G	T	0.1	0	0.3049
CM007482.2	2228455:24:-	9614175	T	C	0	0.1	0.3049
CM007482.2	2228762:3:-	9617711	A	C	0	0.1	0.3049
CM007482.2	2228815:2:+	9618304	C	G	0	0.1	0.3049
CM007482.2	2232220:34:-	9653190	A	G	0	0.1	0.3049
CM007482.2	2234073:76:+	9671347	T	C	0	0.1	0.3049
CM007482.2	2234718:2:+	9688767	C	G	0	0.1	0.3049
CM007482.2	2234718:15:+	9688780	T	G	0	0.1	0.3049
CM007482.2	2238255:28:+	9770468	A	G	0.1	0	0.3049
CM007482.2	2238268:60:-	9770502	C	T	0	0.1	0.3049
CM007482.2	2239381:6:+	9793950	T	C	0.3	0.1	0.2636
CM007482.2	2240665:38:+	9814466	G	A	0.2	0.1	0.5312
CM007482.2	2240777:40:+	9815335	G	C	0.2	0.1	0.5312
CM007482.2	2242150:1:-	9843444	A	G	0	0.1	0.3049
CM007482.2	2242683:76:+	9861480	T	G	0.3	0.1	0.2636
CM007482.2	2245109:3:-	9909618	A	C	0	0.2	0.136
CM007482.2	2246186:26:+	9939692	C	T	0.1	0	0.3049
CM007482.2	2246806:4:+	9949544	T	G	0	0.1	0.3049
CM007482.2	2248393:42:-	9988549	T	C	0.1	0	0.3049
CM007482.2	2248606:27:-	9989915	A	G	0.1	0	0.3049
CM007482.2	2250754:3:+	10039852	C	G	0	0.1	0.3049
CM007482.2	2254198:8:-	10109003	A	G	0	0.1	0.3049
CM007482.2	2254659:40:+	10118266	C	T	0.3	0.1	0.2636
CM007482.2	2258168:2:-	10189877	A	G	0.1	0.1	1
CM007482.2	2264428:2:+	10325320	T	C	0	0.4	0.02535
CM007482.2	2264428:7:+	10325325	C	T	0.2	0.1	0.5312
CM007482.2	2264593:1:-	10327279	A	G	0	0.1	0.3049
CM007482.2	2265818:62:+	10354029	A	G	0.1	0	0.3049
CM007482.2	2268451:2:-	10403254	A	G	0	0.1	0.3049
CM007482.2	2275200:2:+	10569087	T	C	0	0.2	0.136
CM007482.2	2275226:63:-	10569199	G	A	0.3	0.1	0.2636
CM007482.2	2276459:65:+	10595492	T	C	0.2	0.1	0.5312
CM007482.2	2277504:43:+	10608359	A	G	0.3	0.1	0.2636
CM007482.2	2277506:76:+	10608394	T	C	0	0.2	0.136
CM007482.2	2278211:29:-	10617162	T	G	0.1	0	0.3049
CM007482.2	2281142:59:+	10657645	T	C	0.1	0	0.3049
CM007482.2	2282573:23:+	10680509	T	C	0	0.1	0.3049
CM007482.2	2287656:1:-	10800954	A	G	0	0.1	0.3049
CM007482.2	2289170:3:-	10840225	T	C	0.1	0.1	1
CM007482.2	2289211:12:-	10840450	G	A	0.3	0.1	0.2636
CM007482.2	2289214:23:+	10840520	G	A	0	0.1	0.3049
CM007482.2	2289762:2:-	10844066	A	G	0.1	0.1	1
CM007482.2	2292184:45:-	10906272	C	T	0.1	0	0.3049
CM007482.2	2292179:11:+	10906323	C	T	0.1	0	0.3049
CM007482.2	2294998:24:+	10967512	A	G	0.1	0	0.3049
CM007482.2	2296731:76:-	10999475	G	T	0.5	0.5	1
CM007482.2	2298900:58:+	11033667	T	A	0.1	0	0.3049
CM007482.2	2299553:35:+	11042067	G	A	0.3	0.1	0.2636
CM007482.2	2299568:9:-	11042133	G	A	0.3	0.1	0.2636
CM007482.2	2301164:68:-	11071646	G	A	0.3	0.1	0.2636
CM007482.2	2302642:41:+	11091745	T	A	0.2	0.1	0.5312
CM007482.2	2303036:2:+	11099509	T	C	0	0.1	0.3049
CM007482.2	2304729:61:-	11122172	G	T	0.2	0.1	0.5312
CM007482.2	2305749:3:+	11152730	A	G	0.1	0	0.3049
CM007482.2	2308818:2:-	11229532	A	G	0.2	0.1	0.5312
CM007482.2	2311419:3:+	11290015	A	G	0.1	0.1	1
CM007482.2	2311915:29:+	11296510	G	A	0	0.1	0.3049
CM007482.2	2311915:48:+	11296529	A	G	0	0.1	0.3049
CM007482.2	2311915:62:+	11296543	A	G	0	0.1	0.3049
CM007482.2	2316391:76:+	11420142	C	A	0.5	0.5	1
CM007482.2	2316414:60:-	11420172	G	A	0.2	0.1	0.5312
CM007482.2	2319311:9:-	11487506	T	A	0	0.1	0.3049
CM007482.2	2323239:68:+	11595313	A	T	0	0.1	0.3049
CM007482.2	2323280:2:-	11595411	A	G	0.1	0.1	1
CM007482.2	2325721:58:+	11683030	T	C	0.3	0.1	0.2636
CM007482.2	2325799:2:+	11683922	T	C	0.1	0.1	1
CM007482.2	2325799:38:+	11683958	A	G	0.2	0.1	0.5312
CM007482.2	2329236:2:-	11773218	C	G	0	0.1	0.3049
CM007482.2	2329417:4:+	11774515	A	G	0.1	0	0.3049
CM007482.2	2331701:19:+	11827197	T	A	0.2	0	0.136
CM007482.2	2331701:59:+	11827237	A	G	0.2	0	0.136
CM007482.2	2336245:4:+	11968831	A	G	0	0.1	0.3049
CM007482.2	2337399:62:-	11997553	A	T	0.1	0	0.3049
CM007482.2	2337399:30:-	11997585	A	G	0	0.1	0.3049
CM007482.2	2338089:2:+	12014676	T	C	0.1	0	0.3049
CM007482.2	2344212:42:+	12200427	C	T	0.3	0.1	0.2636
CM007482.2	2346996:3:-	12275304	T	C	0.1	0	0.3049
CM007482.2	2348153:32:+	12317610	C	T	0.2	0.1	0.5312
CM007482.2	2350494:37:+	12373158	G	A	0	0.1	0.3049
CM007482.2	2350494:70:+	12373191	A	G	0.1	0	0.3049
CM007482.2	2353813:1:+	12488781	T	C	0	0.1	0.3049
CM007482.2	2353848:3:-	12488935	A	C	0.1	0	0.3049
CM007482.2	2354963:2:+	12522154	T	C	0	0.1	0.3049
CM007482.2	2355579:1:+	12530034	G	C	0.2	0.3	0.6056
CM007482.2	2361698:41:+	12645185	A	C	0.1	0	0.3049
CM007482.2	2363198:50:+	12684497	G	A	0.3	0.1	0.2636
CM007482.2	2367536:44:+	12812055	G	A	0.1	0	0.3049
CM007482.2	2367536:63:+	12812074	A	G	0.2	0.1	0.5312
CM007482.2	2369872:35:-	12880787	C	T	0	0.1	0.3049
CM007482.2	2378027:3:-	13167184	T	C	0	0.1	0.3049
CM007482.2	2383094:3:+	13289387	T	G	0.1	0.1	1
CM007482.2	2384713:39:-	13324897	G	C	0.3	0.1	0.2636
CM007482.2	2388147:67:+	13419090	C	G	0	0.1	0.3049
CM007482.2	2393354:2:-	13531703	A	G	0	0.1	0.3049
CM007482.2	2393879:2:+	13545409	T	C	0.1	0	0.3049
CM007482.2	2395134:67:+	13571700	A	G	0.3	0.2	0.6056
CM007482.2	2396007:4:+	13592293	A	G	0.1	0	0.3049
CM007482.2	2396027:67:-	13592358	T	C	0	0.1	0.3049
CM007482.2	2400010:3:+	13717562	T	G	0	0.1	0.3049
CM007482.2	2400021:41:+	13717721	T	C	0.3	0.1	0.2636
CM007482.2	2400917:43:+	13739371	G	A	0.5	0.5	1
CM007482.2	2400917:60:+	13739388	C	A	0.5	0.5	1
CM007482.2	2403291:24:+	13810143	T	C	0	0.2	0.136
CM007482.2	2405992:11:+	13899770	C	T	0	0.1	0.3049
CM007482.2	2416512:2:-	14243781	A	G	0	0.1	0.3049
CM007482.2	2418421:70:-	14300839	T	C	0	0.1	0.3049
CM007482.2	2420278:61:-	14334891	A	G	0	0.1	0.3049
CM007482.2	2420303:3:+	14335083	T	G	0	0.1	0.3049
CM007482.2	2420317:62:+	14335241	T	C	0	0.1	0.3049
CM007482.2	2423534:42:-	14402769	T	C	0.4	0.5	0.6531
CM007482.2	2431609:48:-	14601375	G	A	0	0.1	0.3049
CM007482.2	2431609:3:-	14601420	A	C	0	0.1	0.3049
CM007482.2	2435041:28:+	14707449	G	A	0.2	0.2	1
CM007482.2	2435463:2:-	14714443	A	G	0.1	0	0.3049
CM007482.2	2436826:60:+	14751011	C	G	0.2	0.2	1
CM007482.2	2437479:75:-	14762789	C	T	0	0.1	0.3049
CM007482.2	2437823:43:+	14777317	G	A	0	0.1	0.3049
CM007482.2	2437823:56:+	14777330	C	T	0.2	0.1	0.5312
CM007482.2	2438749:61:+	14801811	C	T	0.4	0.3	0.6392
CM007482.2	2439593:35:+	14823709	G	C	0.5	0.5	1
CM007482.2	2442214:76:-	14883258	A	G	0.4	0.4	1
CM007482.2	2442209:56:+	14883385	C	T	0	0.1	0.3049
CM007482.2	2443556:19:+	14907073	A	T	0.4	0.4	1
CM007482.2	2445688:3:+	14952428	A	G	0.1	0	0.3049
CM007482.2	2447239:6:+	15016783	A	C	0.2	0.2	1
CM007482.2	2447287:70:-	15016887	A	G	0.3	0.2	0.6056
CM007482.2	2447287:2:-	15016955	A	G	0.1	0.2	0.5312
CM007482.2	2447724:27:+	15031711	T	C	0.4	0.5	0.6531
CM007482.2	2448013:55:-	15040305	C	T	0.4	0.3	0.6392
CM007482.2	2448770:52:+	15096813	A	G	0.5	0.3	0.3613
CM007482.2	2448770:55:+	15096816	A	G	0.5	0.3	0.3613
CM007482.2	2448990:66:+	15099830	A	C	0.2	0.2	1
CM007482.2	2451700:22:+	15246348	G	A	0.6	0.3	0.1775
CM007482.2	2451700:35:+	15246361	G	T	0.6	0.3	0.1775
CM007482.2	2451700:53:+	15246379	C	A	0.1	0.3	0.2636
CM007482.2	2451722:22:-	15246457	A	C	0.4	0.6	0.3711
CM007482.2	2453835:17:+	15449289	G	C	0.1	0.2	0.5312
CM007482.2	2456354:59:+	15616054	A	G	0	0.1	0.3049
CM007482.2	2462112:2:-	15901196	A	G	0	0.2	0.136
CM007482.2	2463532:4:+	15931767	A	G	0	0.1	0.3049
CM007482.2	2464095:27:+	15939035	C	G	0.1	0	0.3049
CM007482.2	2465458:67:+	15957038	G	A	0.4	0.5	0.6531
CM007482.2	2466563:71:-	15975714	A	G	0.1	0.2	0.5312
CM007482.2	2466563:2:-	15975783	A	G	0.1	0	0.3049
CM007482.2	2469573:1:+	16056278	G	C	0.2	0.3	0.6056
CM007482.2	2471134:2:-	16083872	A	G	0.1	0	0.3049
CM007482.2	2473062:41:+	16122834	A	G	0.2	0.2	1
CM007482.2	2474321:3:+	16148597	A	G	0	0.1	0.3049
CM007482.2	2475410:7:+	16175815	C	T	0	0.2	0.136
CM007482.2	2477678:68:+	16231800	C	T	0.3	0.2	0.6056
CM007482.2	2478020:67:+	16246535	C	T	0.1	0.2	0.5312
CM007482.2	2481224:2:-	16345356	A	G	0	0.2	0.136
CM007482.2	2483247:59:+	16401498	T	A	0.4	0.5	0.6531
CM007482.2	2484962:25:+	16450725	G	C	0.4	0.3	0.6392
CM007482.2	2484962:40:+	16450740	G	C	0.4	0.3	0.6392
CM007482.2	2485373:76:+	16462083	T	G	0.4	0.3	0.6392
CM007482.2	2486436:38:+	16488922	C	T	0.2	0.2	1
CM007482.2	2487679:48:-	16517632	G	A	0.1	0	0.3049
CM007482.2	2487679:3:-	16517677	G	C	0	0.2	0.136
CM007482.2	2491278:60:+	16606706	T	C	0.2	0.2	1
CM007482.2	2492379:2:-	16629490	T	C	0	0.2	0.136
CM007482.2	2493809:29:+	16650176	C	T	0.4	0.3	0.6392
CM007482.2	2495885:65:-	16676550	C	T	0	0.1	0.3049
CM007482.2	2496098:2:-	16680539	A	G	0.1	0	0.3049
CM007482.2	2496711:19:+	16697124	C	G	0.4	0.3	0.6392
CM007482.2	2499256:56:+	16753865	A	T	0.2	0.2	1
CM007482.2	2499305:2:-	16754072	A	G	0.1	0	0.3049
CM007482.2	2503851:2:-	16895399	A	G	0.1	0.1	1
CM007482.2	2505997:31:+	16976474	A	G	0.4	0.3	0.6392
CM007482.2	2505997:67:+	16976510	T	C	0.4	0.3	0.6392
CM007482.2	2506007:16:-	16976528	A	C	0.4	0.3	0.6392
CM007482.2	2506230:50:+	16987796	G	C	0.4	0.3	0.6392
CM007482.2	2506748:3:+	16999042	A	G	0	0.1	0.3049
CM007482.2	2508649:45:+	17092378	G	C	0.2	0.2	1
CM007482.2	2510900:31:+	17148556	T	C	0.4	0.5	0.6531
CM007482.2	2516000:17:-	17289838	T	A	0.4	0.3	0.6392
CM007482.2	2519461:43:-	17376687	G	C	0.3	0.3	1
CM007482.2	2519658:37:+	17379424	C	T	0.4	0.3	0.6392
CM007482.2	2523882:22:+	17459978	A	G	0.2	0.2	1
CM007482.2	2528138:11:-	17565945	C	T	0	0.2	0.136
CM007482.2	2528955:60:-	17588971	C	T	0.1	0.3	0.2636
CM007482.2	2528955:31:-	17589000	C	A	0.1	0.3	0.2636
CM007482.2	2528955:10:-	17589021	A	C	0.1	0.3	0.2636
CM007482.2	2530858:16:-	17637292	A	G	0.2	0.2	1
CM007482.2	2534832:4:-	17767040	T	C	0	0.1	0.3049
CM007482.2	2544023:3:+	18026696	C	G	0.1	0	0.3049
CM007482.2	2554804:9:+	18333270	C	T	0.2	0.2	1
CM007482.2	2559753:28:+	18444141	C	T	0.2	0.2	1
CM007482.2	2560000:2:-	18451559	G	C	0	0.1	0.3049
CM007482.2	2563515:2:+	18515973	T	C	0.1	0	0.3049
CM007482.2	2575992:3:+	18777521	A	G	0	0.1	0.3049
CM007482.2	2576304:61:+	18793568	T	A	0	0.1	0.3049
CM007482.2	2577782:8:+	18821050	C	A	0.2	0.2	1
CM007482.2	2580703:4:+	18884400	A	G	0.1	0	0.3049
CM007482.2	2581476:1:-	18899991	A	G	0	0.1	0.3049
CM007482.2	2582765:13:+	18926323	G	A	0	0.1	0.3049
CM007482.2	2585160:3:+	18964058	C	G	0	0.1	0.3049
CM007482.2	2585938:1:+	18974789	T	C	0	0.1	0.3049
CM007482.2	2586225:13:+	18980763	C	T	0.2	0.2	1
CM007482.2	2586394:3:-	18983487	A	C	0.1	0	0.3049
CM007482.2	2588519:2:+	19019531	T	C	0.1	0	0.3049
CM007482.2	2588698:20:+	19020067	T	C	0.1	0	0.3049
CM007482.2	2589696:1:-	19038350	A	G	0	0.1	0.3049
CM007482.2	2590521:2:+	19055392	T	C	0.1	0.1	1
CM007482.2	2594613:57:-	19149030	G	A	0.1	0	0.3049
[truncated: 28,983 more rows]

## Sheet: B) Significant_SNPs
CHR	SNP	BP	A1	A2	FreqA1_Small	FreqA1_Large	P
CM007481.2	1525781:72:+	37235319	T	G	0.5	0	0.009823
CM007482.2	1878857:50:-	2726879	C	G	0	0.5	0.009823
CM007482.2	1918985:28:+	3461087	A	G	0.1	0.7	0.00617
CM007485.2	4064076:40:+	14629223	G	A	0.8	0.2	0.00729
CM007485.2	4861887:7:-	32799962	A	T	0.2	0.8	0.00729
CM007485.2	4861887:6:-	32799963	C	T	0.2	0.8	0.00729
CM007485.2	4942084:75:-	34110104	G	A	0.5	0	0.009823
CM007486.2	5797194:29:+	19490257	C	T	0	0.6	0.003415
CM007487.2	6783172:71:+	1963687	G	A	0.2	0.8	0.00729
CM007488.2	10023462:9:+	32951552	T	C	0.9	0.1	0.0003466
CM007488.2	10028814:63:-	33099817	C	T	0.1	0.9	0.0003466
CM007488.2	10031934:21:+	33161478	T	C	0.9	0.1	0.0003466
CM007488.2	10124324:64:+	35346171	T	A	0.1	0.9	0.0003466
CM007488.2	10124324:67:+	35346174	G	C	0.1	0.9	0.0003466
CM007488.2	10147783:48:+	36723166	T	A	0.1	0.9	0.0003466
CM007488.2	10153575:15:-	36858104	G	C	0.9	0	5.228e-05
CM007488.2	10166654:63:-	37140866	T	C	0.5	0	0.009823
CM007488.2	10745868:26:+	50093913	T	C	0.7	0	0.001032
CM007488.2	10764568:15:-	50473343	G	A	0.5	0	0.009823
CM007488.2	10793149:13:+	51207483	G	T	0.5	0	0.009823
CM007488.2	10793149:34:+	51207504	T	C	0.5	0	0.009823
CM007488.2	10793149:74:+	51207544	G	C	0.5	0	0.009823
CM007488.2	10793149:76:+	51207546	T	A	0.5	0	0.009823
CM007491.2	15845814:46:+	32759405	T	C	0.8	0.2	0.00729
CM007491.2	15855797:11:-	32902567	C	T	0.2	0.8	0.00729
CM007491.2	15861537:15:+	32992400	G	A	0.2	0.8	0.00729
CM007491.2	15909174:19:-	33842900	C	T	0.8	0.2	0.00729
CM007495.2	20922230:35:-	343812	A	G	0.8	0.2	0.00729
CM007495.2	20922230:10:-	343837	G	T	0.8	0.2	0.00729
CM007495.2	20972350:51:+	1356712	T	C	0.2	0.8	0.00729
CM007495.2	21035088:27:+	2755285	G	A	0.2	0.8	0.00729
CM007495.2	21204175:66:+	6832527	C	A	0.8	0.2	0.00729
CM007495.2	21204288:14:+	6832983	T	C	0.2	0.8	0.00729
CM007495.2	21210850:65:+	6942095	T	C	0.8	0.2	0.00729
CM007495.2	21225848:21:+	7199298	G	C	0.8	0.2	0.00729
CM007495.2	21259225:15:-	7911234	C	T	0.2	0.8	0.00729
CM007495.2	21301916:8:+	8790161	C	T	0.6	0	0.003415
CM007495.2	21307252:11:-	8994715	A	C	0.6	0	0.003415
CM007495.2	21319053:17:+	9207107	T	C	0	0.8	0.0002607
CM007495.2	21343080:37:+	9797679	A	G	0	0.5	0.009823
CM007495.2	21380681:22:+	10791272	G	C	0.8	0.1	0.001654
CM007495.2	21390222:40:+	11083770	T	C	0.5	0	0.009823
CM007495.2	21398725:29:+	11275669	T	C	0.5	0	0.009823
CM007495.2	21405307:27:-	11640416	G	A	0.8	0	0.0002607
CM007495.2	21405307:25:-	11640418	C	G	0.8	0	0.0002607
CM007495.2	21410161:34:-	11707925	A	G	0.5	0	0.009823
CM007495.2	21412415:42:+	11743346	C	T	0	0.5	0.009823
CM007495.2	21412470:40:-	11743504	T	C	0	0.5	0.009823
CM007495.2	21413042:16:+	11746962	T	C	0	0.5	0.009823
CM007495.2	21413042:17:+	11746963	A	G	0.5	0	0.009823
CM007495.2	21420723:54:+	11916108	A	T	0.5	0	0.009823
CM007495.2	21424717:68:+	11998463	G	T	0	0.5	0.009823
CM007495.2	21424993:56:-	12002106	T	A	0	0.5	0.009823
CM007495.2	21434616:67:+	12159977	G	C	0	1	7.744e-06
CM007495.2	21435303:20:+	12172214	C	T	0.5	0	0.009823
CM007495.2	21441565:30:+	12260060	T	C	0.5	0	0.009823
CM007495.2	21441565:71:+	12260101	C	T	0	0.5	0.009823
CM007495.2	21441858:70:-	12261526	G	C	0.5	0	0.009823
CM007495.2	21444356:67:-	12295053	T	C	0	0.5	0.009823
CM007495.2	21458979:18:+	12588919	A	G	0	0.5	0.009823
CM007495.2	21472798:55:+	12846793	T	A	0	0.5	0.009823
CM007495.2	21474644:56:-	12874470	T	C	0	0.5	0.009823
CM007495.2	21523847:63:-	14063294	C	T	0	0.5	0.009823
CM007495.2	21533959:67:+	14232419	A	G	0	0.5	0.009823
CM007495.2	21834544:65:-	21015856	C	T	0.6	0	0.003415
CM007495.2	21834544:22:-	21015899	A	T	0.6	0	0.003415
CM007499.2	28832106:17:+	19980616	T	C	0	0.5	0.009823
CM007499.2	28832187:42:-	19980918	T	A	0	0.5	0.009823
CM007499.2	28832187:24:-	19980936	A	G	0	0.5	0.009823
CM007499.2	29310784:65:+	31863005	T	C	0.2	0.8	0.00729
CM007502.2	33404851:69:+	18011985	A	T	0.7	0.1	0.00617
CM007502.2	33593510:17:+	21865854	A	T	0.7	0.1	0.00617
CM007483.2	37219713:17:+	20075041	G	C	0.7	0.1	0.00617
CM007483.2	37241053:76:+	21438739	G	A	0.8	0.2	0.00729
CM007483.2	37338533:75:+	23827163	T	C	0.7	0.1	0.00617
CM007483.2	37499780:61:+	29839570	A	G	0.6	0	0.003415
CM007483.2	37647063:49:-	33338028	A	T	0.8	0.2	0.00729
CM007483.2	37656938:30:-	33715596	A	G	0.8	0.2	0.00729
CM007483.2	37656938:16:-	33715610	A	C	0.2	0.8	0.00729
CM007483.2	37657186:42:+	33724428	G	A	0.7	0.1	0.00617
CM007483.2	37730760:51:-	35942102	C	T	0.8	0.2	0.00729
CM007483.2	37730760:16:-	35942137	A	G	0.2	0.8	0.00729
CM007483.2	37784669:24:+	37596227	T	C	0.8	0.2	0.00729
CM007483.2	38550188:69:-	68211630	A	G	0.5	0	0.009823
CM007483.2	38829323:44:+	80669652	A	G	0	0.5	0.009823
CM007483.2	38969784:73:+	87536710	G	A	0.5	0	0.009823
