# Supplementary material for: DNA hydroxymethylation differences underlie phenotypic divergence of somatic growth in Nile tilapia reared in common garden
Source: Epigenetics. 2023 Nov 27;18(1):2282323. doi: 10.1080/15592294.2023.2282323 (PMC10732659; doi:10.1080/15592294.2023.2282323)
Supplement: Supplemental_Table_S3.xlsx [file KEPI_A_2282323_SM3817.xlsx]

## Sheet: A) Gene-Bodies
Chromosome	Location	Strand	Log(FC) (Large vs Small)	adj.P.Val	Annotation	Reported	of	Total	Transcript	GeneID	Gene symbols (Oniloticus RefSeq)	Gene symbols (NCBI - UniProtKB)	Gene Description	Transcript variant
NC_031970.2	21954202	+	6.67424	0.0372982	exon	2	/	2	rna10416	gene5300	LOC100692330	rbm15	RNA binding protein 15
NC_031972.2	33044362	-	6.58879	0.0338589	intron	1	/	1	rna18245	gene9140	onecut2	onecut2	one cut homeobox 2	X4
NC_031970.2	21882255	+	5.52815	0.0402929	intron	5	/	5	rna10408	gene5294	srsf3	srsf3	serine and arginine rich splicing factor 3
NC_031980.2	37484153	+	4.99589	0.0459784	exon	22	/	22	rna44852	gene22575	kdm4a	kdm4a	lysine demethylase 4A
NC_031979.2	11657723	-	4.95056	0.0338589	intron	1	/	4	rna39243	gene19714	LOC100710946	folr1	folate receptor alpha
NC_031972.2	30758701	+	4.88057	0.0338589	intron	10	/	14	rna18115	gene9067	LOC100700711	col1a2	collagen alpha-2(I) chain	X1
NC_031986.2	30925619	+	4.36837	0.0372982	TTS				rna65646	gene33144	LOC102082725	aldh9a1	aldehyde dehydrogenase family 9 member A1
NC_031986.2	30937219	+	4.28846	0.0338589	Promoter				rna65648	gene33147	LOC100693320	tmco1	calcium load-activated calcium channel	X2
NC_031974.2	2661837	-	4.13104	0.0372982	intron	1	/	6	rna24050	gene12049	LOC106097235	nlrp3	NACHT LRR and PYD domains-containing protein 3	X3
NC_031981.2	10711520	-	4.08813	0.0393176	intron	1	/	51	rna48698	gene24368	cacna1c	cacna1c	calcium voltage-gated channel subunit alpha1 C	X9
NC_031974.2	22617903	-	4.07839	0.0388775	intron	7	/	12	rna25553	gene12820	zfhx4	zfhx4	zfhx4
NC_031984.2	14180050	+	4.06673	0.0430609	intron	1	/	18	rna58301	gene29223	LOC100689713	fgd3	FYVE RhoGEF and PH domain-containing protein 3	X5
NC_031983.2	28252112	+	4.06111	0.0372982	TTS				rna56663	gene28440	cldn20	cldn20	claudin 20
NC_031971.2	18312886	+	4.02375	0.0361385	intron	24	/	25	rna13350	gene6736	tbck	tbck	TBC1 domain containing kinase	X2
NC_031976.2	20566143	-	3.98549	0.0361483	exon	4	/	4	rna30650	gene15517	LOC100702113	msmp	prostate-associated microseminoprotein
NC_031966.2	7656842	-	3.97948	0.0338589	intron	3	/	4	rna2911	gene1521	LOC100700286	pcdh1	protocadherin-1	X1
NC_031966.2	20833864	-	3.97581	0.0445925	intron	5	/	9	rna3826	gene1976	macrod1	macrod1	MACRO domain containing 1	X1
NC_031981.2	21776806	-	3.96263	0.0354328	Promoter				rna49524	gene24746	lg17h11orf98	lg17h11orf98	linkage group 17 C11orf98 homolog
NC_031965.2	28284871	+	3.94644	0.0388775	intron	7	/	14	rna1868	gene928	LOC100703221	sema4b	semaphorin-4B	X1
NC_031975.2	13193926	-	3.92626	0.0339894	intron	2	/	2	rna27377	gene13783	LOC100712281	cxxc5	CXXC-type zinc finger protein 5	X4
NC_031971.2	23254728	-	3.91865	0.0369355	Promoter				rna13790	gene6964	LOC100708550	stim2	stromal interaction molecule 2	X2
NC_031972.2	37061228	-	3.89317	0.0369355	intron	15	/	16	rna18590	gene9343	LOC102081779	cd163l1	scavenger receptor cysteine-rich type 1 protein M160
NC_031981.2	21776463	+	3.89277	0.0338589	Promoter				rna49524	gene24746	lg17h11orf98	lg17h11orf98	linkage group 17 C11orf98 homolog
NC_031970.2	27628172	+	3.88039	0.0361385	intron	3	/	9	rna11064	gene5625	r3hcc1	r3hcc1	R3H domain and coiled-coil containing 1
NC_031965.2	22204037	+	3.87767	0.0369355	Promoter				rna1481	gene715	LOC100710390	myzap	myocardial zonula adherens protein	X1
NC_031972.2	19019253	+	3.87076	0.0338589	intron	1	/	5	rna17228	gene8655	prag1	prag1	PEAK1 related kinase-activating pseudokinase 1	X2
NC_031966.2	31689633	-	3.85922	0.0361385	TTS				rna4881	gene2468	LOC100702934	LOC100702934	non-histone chromosomal protein HMG-14A	X2
NC_031971.2	16876639	-	3.85843	0.0338589	intron	1	/	19	rna13235	gene6687	inpp4b	inpp4b	inositol polyphosphate-4-phosphatase type II B	X3
NC_031977.2	31958099	+	3.85811	0.0338589	intron	2	/	8	rna35161	gene17802	prdm6	prdm6	PR/SET domain 6	X1
NC_031979.2	6942166	+	3.8503	0.0338589	exon	8	/	9	rna38884	gene19529	pax3	pax3	paired box 3	X2
NC_031977.2	34598613	+	3.84998	0.0361483	intron	19	/	66	rna35337	gene17910	wdfy3	wdfy3	WD repeat and FYVE domain containing 3	X6
NC_031977.2	25522861	+	3.82491	0.047385	exon	12	/	23	rna34559	gene17493	LOC100694081	gpat2	glycerol-3-phosphate acyltransferase 2 mitochondrial	X7
NC_031981.2	33006205	-	3.80097	0.0338589	intron	1	/	2	rna50374	gene25187	tmem125	tmem125	transmembrane protein 125	X1
NC_031970.2	37206527	+	3.77759	0.0338589	intron	16	/	21	rna11847	gene5975	phf2	phf2	PHD finger protein 2	X1
NC_031965.2	8832453	-	3.7611	0.0361385	intron	5	/	13	rna506	gene254	celf1	celf1	CUGBP Elav-like family member 1	X2
NC_031980.2	5347867	-	3.75226	0.0338589	intron	8	/	13	rna42190	gene21246	LOC100694131	ppp2r5c	serine/threonine-protein phosphatase 2A 56 kDa regulatory subunit gamma isoform	X3
NW_020327744.1	4539	+	3.73996	0.0382002	Promoter				rna76567	gene40357	LOC109200857	klk5	kallikrein-5-like	X3
NC_031975.2	33641100	-	3.73297	0.0338589	intron	15	/	15	rna28971	gene14686	LOC100695173	slc22a6	solute carrier family 22 member 6	X2
NC_031970.2	17089376	-	3.72468	0.0338589	intron	3	/	10	rna9872	gene5032	LOC100706556	camkv	caM kinase-like vesicle-associated protein
NC_031967.2	32546727	+	3.71988	0.0361385	intron	4	/	33	rna69598	gene35303	LOC100707493	phka1	phosphorylase b kinase regulatory subunit alpha skeletal muscle isoform	X10
NC_031975.2	10371257	-	3.71706	0.0378027	exon	6	/	21	rna26992	gene13609	LOC100691220	npas2	neuronal PAS domain-containing protein 2	X5
NC_031980.2	4398872	+	3.71626	0.041631	exon	6	/	6	rna42102	gene21207	lamp5	lamp5	lysosomal associated membrane protein family member 5
NC_031970.2	37911146	+	3.7134	0.0361483	Promoter				rna11874	gene5983	LOC100691723	iqsec1	IQ motif and SEC7 domain-containing protein 1	X7
NC_031979.2	34769620	+	3.68945	0.0402848	intron	11	/	13	rna41227	gene20699	LOC100706691	klc1	kinesin light chain 1
NC_031984.2	10946410	-	3.68269	0.0338589	intron	2	/	9	rna57976	gene29086	LOC100704130	bicd2	protein bicaudal D homolog 2
NC_031979.2	6885009	-	3.66007	0.0369355	exon	12	/	18	rna38879	gene19527	farsb	farsb	phenylalanyl-tRNA synthetase subunit beta
NC_031969.2	22775460	-	3.64938	0.0369355	exon	4	/	6	rna7284	gene3722	LOC100700721	LOC100700721	zinc-binding protein A33
NC_031984.2	30501612	-	3.63369	0.0338589	TTS				rna59886	gene29950	LOC112843307	golga6l6	golgin subfamily A member 6-like protein 6
NC_031972.2	32458587	-	3.62541	0.0369355	intron	3	/	5	rna18217	gene9123	rab27b	rab27b	RAB27B member RAS oncogene family	X2
NC_031981.2	21743801	-	3.60442	0.0385725	intron	2	/	22	rna49519	gene24743	LOC100705426	lrp6	low-density lipoprotein receptor-related protein 6	X3
NC_031972.2	26315234	+	3.60285	0.0338589	exon	43	/	43	rna17831	gene8939	LOC100711105	ank1	ankyrin-1	X1
NC_031972.2	34313303	+	3.60244	0.0413548	intron	5	/	6	rna18322	gene9187	LOC100708236	mbd2	methyl-CpG-binding domain protein 2	X2
NC_031971.2	17948290	-	3.60206	0.0415329	intron	2	/	7	rna13324	gene6723	dnajb14	dnajb14	DnaJ heat shock protein family (Hsp40) member B14
NC_031983.2	9215987	-	3.59712	0.0372982	intron	31	/	38	rna54892	gene27488	eif2ak4	eif2ak4	eukaryotic translation initiation factor 2 alpha kinase 4	X3
NC_031982.2	25577042	+	3.57649	0.0411561	intron	2	/	4	rna53130	gene26508	st6galnac5	st6galnac5	ST6 N-acetylgalactosaminide alpha-26-sialyltransferase 5
NC_031972.2	50253408	+	3.55563	0.0396857	TTS				rna19720	gene9900	LOC100692521	tmem178b	transmembrane protein 178B	X2
NC_031966.2	8828821	+	3.5555	0.0338589	intron	8	/	14	rna2954	gene1553	mgat4b	mgat4b	alpha-13-mannosyl-glycoprotein 4-beta-N-acetylglucosaminyltransferase B
NC_031980.2	38133346	-	3.55369	0.0338589	intron	1	/	10	rna44896	gene22587	LOC100702862	mlph	melanophilin	X2
NC_031972.2	36543709	-	3.54676	0.0361385	intron	21	/	39	rna18557	gene9318	myo5b	myo5b	myosin VB	X1
NC_031979.2	27532595	-	3.54162	0.0370961	intron	3	/	19	rna40585	gene20373	pitpnm3	pitpnm3	PITPNM family member 3	X5
NC_031972.2	33133010	-	3.53987	0.0473619	intron	1	/	4	rna18250	gene9142	LOC100701071	st8sia3	sia-alpha-23-Gal-beta-14-GlcNAc-R:alpha 28-sialyltransferase	X1
NC_031976.2	38047442	-	3.5376	0.0402929	intron	3	/	3	rna32395	gene16435	slc39a1	slc39a1	solute carrier family 39 member 1
NC_031983.2	26075482	-	3.53229	0.0338589	exon	3	/	9	rna56456	gene28352	LOC100702802	adh1	alcohol dehydrogenase 1
NC_031985.2	9796127	-	3.53054	0.041631	exon	101	/	109	rna61075	gene30605	LOC100709545	macf1	microtubule-actin cross-linking factor 1
NC_031969.2	12809365	+	3.52097	0.0372982	exon	14	/	14	rna6270	gene3190	grin2a	grin2a	glutamate ionotropic receptor NMDA type subunit 2A	X2
NC_031975.2	32756209	+	3.51436	0.0409683	intron	1	/	12	rna28826	gene14611	alg8	alg8	ALG8 alpha-13-glucosyltransferase	X1
NC_031975.2	17373051	-	3.50926	0.0338589	exon	32	/	37	rna27783	gene14000	supt6h	supt6h	SPT6 homolog histone chaperone	X3
NC_031972.2	3491992	-	3.50739	0.0338589	intron	1	/	7	rna15888	gene8027	LOC100706087	tnni2	troponin I fast skeletal muscle	X2
NC_031969.2	18899349	-	3.49587	0.0361483	intron	3	/	17	rna6851	gene3522	LOC100698523	prkca	protein kinase C alpha type	X1
NC_031971.2	12352782	-	3.49521	0.0460593	intron	2	/	7	rna12844	gene6505	LOC106096847	prf1	perforin-1
NC_031980.2	19525800	+	3.49469	0.0361385	intron	12	/	20	rna43424	gene21860	ncoa1	ncoa1	nuclear receptor coactivator 1	X7
NC_031972.2	9574495	-	3.48781	0.0338589	Promoter				rna16393	gene8283	scarb1	scarb1	scavenger receptor class B member 1	X5
NC_031986.2	25165037	+	3.47645	0.0361385	intron	2	/	12	rna65204	gene32902	LOC109196997	nlrc3	NLR family CARD domain-containing protein 3	X3
NC_031984.2	27883314	+	3.47207	0.0338589	intron	3	/	40	rna59723	gene29879	prex1	prex1	phosphatidylinositol-345-trisphosphate dependent Rac exchange factor 1	X1
NC_031977.2	34654523	-	3.46318	0.0338589	intron	1	/	67	rna35336	gene17910	wdfy3	wdfy3	WD repeat and FYVE domain containing 3	X4
NC_031967.2	41663978	-	3.45797	0.0392398	intron	2	/	13	rna70355	gene35789	LOC100704195	fbxw7	F-box/WD repeat-containing protein 7	X1
NC_031975.2	12273832	+	3.45602	0.0439236	Promoter				rna27269	gene13727	LOC100690834	capn5	calpain-5	X2
NC_031974.2	17998982	+	3.45257	0.0480319	Promoter				rna25113	gene12605	LOC100711537	xirp1	xin actin-binding repeat-containing protein 1	X3
NC_031970.2	18618688	+	3.4486	0.0370961	intron	7	/	8	rna10077	gene5113	pax7	pax7	paired box 7	X1
NC_031972.2	33382970	+	3.44685	0.0372982	intron	18	/	26	rna18263	gene9150	LOC100690525	shroom3	protein Shroom3
NC_031977.2	12363551	+	3.44461	0.0369355	intron	2	/	2	rna33370	gene16932	LOC100708890	adra1a	alpha-1A adrenergic receptor	X2
NC_031967.2	31831128	-	3.4388	0.0393176	intron	3	/	12	rna69550	gene35284	shroom4	shroom4	shroom family member 4	X3
NC_031984.2	10946142	+	3.43836	0.0365029	intron	2	/	9	rna57976	gene29086	LOC100704130	bicd2	protein bicaudal D homolog 2
NC_031973.2	4263526	-	3.42824	0.0372982	intron	2	/	21	rna21548	gene10818	LOC100694955	SRCIN1	SRC kinase signaling inhibitor 1
NC_031978.2	25083860	+	3.42771	0.0361483	Promoter				rna37854	gene19047	lg13h10orf105	lg13h10orf105	linkage group 13 C10orf105 homolog
NC_031977.2	35858815	-	3.42238	0.0369355	intron	2	/	11	rna35410	gene17947	kank1	kank1	KN motif and ankyrin repeat domains 1	X1
NC_031975.2	32685553	-	3.40794	0.0413107	exon	13	/	13	rna28814	gene14605	ncbp3	ncbp3	nuclear cap binding subunit 3	X2
NC_031972.2	49435872	-	3.40674	0.0385725	intron	4	/	8	rna19616	gene9841	cd82	cd82	CD82 molecule
NC_031980.2	32545147	-	3.40436	0.0413548	intron	2	/	7	rna44444	gene22389	ndufs7	ndufs7	NADH:ubiquinone oxidoreductase core subunit S7
NC_031972.2	15932561	-	3.40155	0.0361483	exon	25	/	25	rna16943	gene8525	usp20	usp20	ubiquitin specific peptidase 20	X1
NC_031967.2	22140598	+	3.39371	0.0338589	Promoter				rna68730	gene34748	LOC100692536	txn	thioredoxin	X1
NC_031979.2	19690935	+	3.38382	0.0338589	exon	4	/	4	rna39912	gene20010	ccdc92b	ccdc92b	coiled-coil domain containing 92B
NC_031972.2	43800994	+	3.38163	0.0361385	intron	2	/	4	rna19196	gene9635	LOC100701677	map1b	microtubule-associated protein 1B
NC_031966.2	9609205	-	3.38109	0.0416763	Promoter				rna2990	gene1570	LOC100699821	abca1	ATP-binding cassette sub-family A member 1	X1
NC_031982.2	4924454	-	3.37931	0.0372982	intron	11	/	19	rna51105	gene25496	LOC100703496	adamtsl2	ADAMTS-like protein 2	X2
NC_031979.2	28108326	+	3.37844	0.0430593	exon	2	/	7	rna40657	gene20403	LOC100695540	dhrs11	dehydrogenase/reductase SDR family member 11
NC_031970.2	33405144	-	3.37311	0.0361385	intron	5	/	23	rna11618	gene5866	LOC100695551	cntn4	contactin-4	X2
NC_031965.2	22249605	+	3.37144	0.0338589	exon	20	/	20	rna1489	gene717	tcf12	tcf12	transcription factor 12	X5
NC_031971.2	19345185	+	3.36735	0.0369355	Promoter				rna13451	gene6796	LOC100706682	dhx15	pre-mRNA-splicing factor ATP-dependent RNA helicase DHX15
NC_031979.2	28118776	+	3.36308	0.0338589	intron	1	/	6	rna40659	gene20405	LOC109194269	dhrs11	dehydrogenase/reductase SDR family member 11
NC_031980.2	27842281	-	3.36072	0.0338589	intron	2	/	7	rna44147	gene22232	LOC100710023	opn5	opsin-5	X1
NC_031973.2	10301577	+	3.35914	0.0416763	TTS				rna22096	gene11077	LOC100707262	opn4a	melanopsin-A	X5
NC_031977.2	21855444	-	3.35323	0.0499812	intron	4	/	16	rna34276	gene17364	grid2	grid2	glutamate ionotropic receptor delta type subunit 2	X2
NC_031969.2	31265809	+	3.34946	0.0355825	intron	7	/	8	rna8138	gene4164	LOC100704864	foxk2	forkhead box protein K2
NC_031971.2	8673186	+	3.34794	0.0405473	Promoter				rna12515	gene6324	LOC109202569	klk8	kallikrein-8-like	X1
NC_031984.2	6882279	+	3.3462	0.0413548	Promoter				rna57541	gene28875	LOC100701978	tuba1a	tubulin alpha-1A chain	X2
NC_031965.2	9704863	+	3.34317	0.0355825	intron	1	/	15	rna542	gene275	LOC100697082	kcnq1	potassium voltage-gated channel subfamily KQT member 1	X2
NC_031966.2	24504113	+	3.34217	0.0495191	exon	5	/	8	rna4235	gene2145	LOC100696793	nolc1	nucleolar and coiled-body phosphoprotein 1	X1
NC_031971.2	12101507	-	3.34073	0.0369355	TTS				rna12826	gene6491	palb2	palb2	partner and localizer of BRCA2	X1
NC_031985.2	15291244	-	3.33811	0.0361483	intron	1	/	10	rna61553	gene30856	LOC109194193	ext1b	exostosin-1b
NC_031987.2	17516590	-	3.33229	0.0369355	intron	1	/	1	rna46355	gene23275	hs6st3	hs6st3	heparan sulfate 6-O-sulfotransferase 3
NC_031979.2	11376077	+	3.33055	0.0338589	intron	13	/	20	rna39208	gene19698	LOC100706833	vwa5a	von Willebrand factor A domain-containing protein 5A	X7
NC_031978.2	23812185	+	3.32368	0.0361483	intron	4	/	5	rna37744	gene19013	LOC100696597	gpr137b	integral membrane protein GPR137B	X2
NC_031975.2	15911710	+	3.32268	0.0360802	intron	3	/	16	rna27650	gene13916	LOC100704838	dclk1	serine/threonine-protein kinase DCLK1	X1
NC_031984.2	10926629	+	3.31922	0.0338589	intron	13	/	15	rna57973	gene29084	LOC100694920	slc38a3	sodium-coupled neutral amino acid transporter 3	X2
NC_031972.2	22250295	+	3.31861	0.0338589	intron	7	/	14	rna17482	gene8767	LOC100694270	ssh1	protein phosphatase Slingshot homolog 1	X1
NC_031984.2	7699710	+	3.31118	0.0384744	TTS				rna57635	gene28920	bcas1	bcas1	breast carcinoma amplified sequence 1	X2
NC_031986.2	1730032	-	3.30718	0.0353751	exon	12	/	15	rna63479	gene31906	LOC100696746	anos1	anosmin-1	X1
NC_031970.2	6083628	-	3.30201	0.0361483	intron	1	/	12	rna8976	gene4610	gli1	gli1	GLI family zinc finger 1	X1
NC_031984.2	4524217	+	3.29785	0.0454371	exon	4	/	13	rna57296	gene28763	LOC100704248	slc6a8	sodium- and chloride-dependent creatine transporter 1	X1
NC_031967.2	28057799	+	3.29311	0.0369355	intron	25	/	26	rna69242	gene35081	LOC100705888	arhgef40	rho guanine nucleotide exchange factor 40	X2
NC_031966.2	18798024	-	3.29281	0.0402929	Promoter				rna3575	gene1863	xpnpep2	xpnpep2	X-prolyl aminopeptidase 2
NC_031965.2	31905265	-	3.29	0.0338589	intron	13	/	14	rna2133	gene1076	LOC109202667	taf4	transcription initiation factor TFIID subunit 4	X1
NC_031974.2	22925933	-	3.28345	0.0369355	exon	14	/	15	rna25557	gene12824	mtmr6	mtmr6	myotubularin related protein 6
NC_031972.2	37967040	-	3.27943	0.0338589	intron	2	/	16	rna18663	gene9388	LOC100707841	fgfr1a	fibroblast growth factor receptor 1-A	X3
NC_031986.2	15902606	-	3.27606	0.0338589	intron	7	/	27	rna64463	gene32443	LOC100708472	farp1	FERM ARHGEF and pleckstrin domain-containing protein 1	X1
NC_031980.2	39291620	+	3.27529	0.0372982	Promoter				rna44978	gene22625	LOC102080084	taf4	transcription initiation factor TFIID subunit 4
NC_031980.2	24518378	+	3.27268	0.0439671	intron	10	/	10	rna43864	gene22088	pex7	pex7	peroxisomal biogenesis factor 7	X2
NC_031986.2	24333814	-	3.27196	0.0402929	TTS				rna65180	gene32886	LOC112843821	LOC112843821	E3 ubiquitin-protein ligase TRIM21-like	X2
NC_031966.2	29187785	-	3.26778	0.0380507	intron	17	/	17	rna4676	gene2373	ctnna1	ctnna1	catenin alpha 1
NC_031972.2	63017291	+	3.25639	0.0450607	intron	1	/	5	rna20957	gene10466	LOC100698323	ccnd2	G1/S-specific cyclin-D2	X2
NC_031986.2	12041895	+	3.25121	0.0338589	intron	8	/	11	rna64062	gene32186	cdadc1	cdadc1	cytidine and dCMP deaminase domain containing 1	X1
NC_031973.2	3597200	-	3.25074	0.0481136	intron	2	/	16	rna21488	gene10779	nploc4	nploc4	NPL4 homolog ubiquitin recognition factor
NC_031966.2	33521390	-	3.24845	0.0459728	intron	16	/	17	rna5057	gene2553	LOC100703458	il1rapl2	X-linked interleukin-1 receptor accessory protein-like 2	X4
NC_031977.2	24786319	-	3.24816	0.0385725	TTS				rna34480	gene17460	ap3s1	ap3s1	adaptor related protein complex 3 subunit sigma 1	X2
NC_031986.2	3564419	+	3.24488	0.0338589	TTS				rna63613	gene31963	LOC102076405	gin1	gypsy retrotransposon integrase-like protein 1	X3
NC_031967.2	50304956	-	3.24072	0.0338589	exon	4	/	7	rna71099	gene36261	LOC102076565	gcna	acidic repeat-containing protein
NC_031969.2	13880704	-	3.23705	0.0385725	TTS				rna6341	gene3235	xylt2	xylt2	xylosyltransferase 2	X1
NC_031973.2	12413226	+	3.23425	0.0361483	exon	20	/	27	rna22296	gene11186	polr3a	polr3a	RNA polymerase III subunit A	X5
NC_031973.2	23734058	+	3.232	0.0464167	intron	4	/	9	rna23469	gene11750	slc39a11	slc39a11	solute carrier family 39 member 11	X1
NC_031976.2	5349621	+	3.23194	0.0493706	intron	4	/	6	rna29280	gene14835	ldlrad4	ldlrad4	low density lipoprotein receptor class A domain containing 4	X2
NC_031981.2	1367960	-	3.23171	0.0383563	intron	4	/	21	rna48017	gene24071	LOC100699238	dennd1b	DENN domain-containing protein 1B	X3
NC_031987.2	23872457	-	3.23136	0.0379312	intron	14	/	47	rna47016	gene23572	usp9x	usp9x	ubiquitin specific peptidase 9 X-linked	X4
NC_031987.2	31845984	-	3.231	0.0464002	intron	11	/	15	rna47638	gene23903	itgb5	itgb5	integrin subunit beta 5
NC_031971.2	18313189	-	3.22905	0.0338589	intron	24	/	25	rna13350	gene6736	tbck	tbck	TBC1 domain containing kinase	X2
NC_031967.2	6090581	-	3.22631	0.0413548	intron	41	/	53	rna67503	gene34055	dock11	dock11	dedicator of cytokinesis 11
NC_031980.2	8910111	+	3.22364	0.0372982	Promoter				rna42565	gene21403	LOC100691407	chrna2	neuronal acetylcholine receptor subunit alpha-2	X2
NC_031975.2	23071058	-	3.22184	0.0385725	intron	10	/	12	rna28202	gene14238	jade2	jade2	jade family PHD finger 2	X2
NW_020328843.1	14556	-	3.21811	0.0361385	intron	3	/	6	rna78444	gene41864	LOC102082094	klk8	kallikrein-8
NC_031965.2	22511400	-	3.21738	0.0338589	exon	2	/	2	rna1511	gene726	pigbos1	pigbos1	PIGB opposite strand 1	X2
NC_031971.2	42015855	+	3.21671	0.0432328	intron	2	/	11	rna15569	gene7837	LOC100706184	rtn3	reticulon-3-B	X9
NC_031987.2	21976174	-	3.21441	0.0495967	intron	5	/	11	rna46845	gene23507	LOC100708279	il1rapl1b	interleukin-1 receptor accessory protein-like 1-B
NC_031977.2	18410685	+	3.21128	0.0416763	intron	1	/	8	rna33927	gene17221	wscd2	wscd2	WSC domain containing 2	X2
NC_031977.2	18053731	-	3.21104	0.0369355	intron	1	/	2	rna33868	gene17187	fam222a	fam222a	family with sequence similarity 222 member A	X2
NC_031982.2	15999465	-	3.2082	0.0372982	exon	30	/	48	rna52245	gene26082	LOC100691588	kif1a	kinesin-like protein KIF1A	X5
NC_031978.2	23234311	+	3.20066	0.0402929	intron	3	/	25	rna37673	gene18983	jag1	jag1	jagged 1	X1
NC_031980.2	33099796	-	3.19864	0.0384744	intron	8	/	21	rna44519	gene22427	LOC100703178	kdm4b	lysine-specific demethylase 4B
NC_031969.2	16641806	-	3.19539	0.0361385	intron	15	/	31	rna6588	gene3387	LOC100697444	spag9	C-Jun-amino-terminal kinase-interacting protein 4	X2
NC_031975.2	5332858	-	3.19524	0.0372982	intron	2	/	8	rna26617	gene13422	LOC100703630	opcml	opioid-binding protein/cell adhesion molecule homolog	X3
NC_031976.2	20039249	-	3.19327	0.0338589	exon	16	/	16	rna30579	gene15479	rad54b	rad54b	RAD54 homolog B	X1
NC_031971.2	21559060	-	3.19133	0.0385725	intron	2	/	7	rna13621	gene6891	rbm47	rbm47	rbm47
NC_031980.2	24576910	+	3.19034	0.0401703	intron	1	/	11	rna43871	gene22091	txlnb	txlnb	taxilin beta	X2
NC_031979.2	18189156	+	3.18987	0.0495191	intron	2	/	24	rna39812	gene19950	arhgef17	arhgef17	Rho guanine nucleotide exchange factor 17
NC_031983.2	28475133	-	3.18959	0.049025	intron	3	/	8	rna56684	gene28448	dlgap2	dlgap2	DLG associated protein 2	X3
NC_031977.2	23838309	+	3.18934	0.0409871	intron	8	/	10	rna34383	gene17425	fbxl17	fbxl17	F-box and leucine rich repeat protein 17	X1
NC_031977.2	19085231	+	3.18673	0.0388775	intron	6	/	15	rna34016	gene17257	LOC100700848	smtn	smoothelin	X9
NC_031971.2	30044165	-	3.18558	0.0393176	exon	9	/	9	rna14426	gene7277	shoc2	shoc2	SHOC2 leucine rich repeat scaffold protein	X1
NC_031987.2	5955685	-	3.18357	0.0355825	intron	1	/	54	rna45349	gene22818	LOC100712002	col5a2	collagen alpha-2(V) chain
NC_031983.2	201443	-	3.18345	0.0460622	intron	2	/	8	rna54309	gene27181	LOC100692942	gabrr2	gamma-aminobutyric acid receptor subunit rho-2	X1
NC_031983.2	13923832	-	3.18263	0.0419542	intron	1	/	12	rna55395	gene27747	ppp2r5c	ppp2r5c	protein phosphatase 2 regulatory subunit B'gamma	X2
NC_031972.2	11105376	+	3.18224	0.0361483	intron	17	/	33	rna16573	gene8353	LOC100695950	ttc28	tetratricopeptide repeat protein 28	X3
NC_031981.2	33005934	+	3.17921	0.0361385	intron	1	/	2	rna50374	gene25187	tmem125	tmem125	transmembrane protein 125	X1
NC_031985.2	26605319	-	3.17272	0.0413548	intron	2	/	70	rna62694	gene31479	col16a1	col16a1	collagen type XVI alpha 1 chain	X1
NC_031967.2	29019795	-	3.16926	0.041631	exon	2	/	8	rna69314	gene35136	LOC100702150	trim25	E3 ubiquitin/ISG15 ligase TRIM25	X1
NC_031976.2	36403014	-	3.16894	0.0399221	intron	14	/	20	rna32220	gene16345	dhx16	dhx16	DEAH-box helicase 16
NC_031965.2	25616053	+	3.16696	0.0385725	exon	3	/	14	rna1712	gene845	urb2	urb2	URB2 ribosome biogenesis 2 homolog (S. cerevisiae)
NC_031970.2	23234226	+	3.16348	0.0438692	exon	9	/	9	rna10550	gene5379	LOC100699905	acvr1b	activin receptor type-1B
NC_031976.2	29478555	-	3.16125	0.0361385	exon	4	/	4	rna31637	gene16018	tp53inp1	tp53inp1	tumor protein p53 inducible nuclear protein 1
NC_031972.2	14058024	-	3.15917	0.0361385	intron	8	/	28	rna16833	gene8476	fcho2	fcho2	FCH domain only 2	X2
NC_031965.2	6142567	+	3.15833	0.0372982	intron	13	/	19	rna358	gene173	nell1	nell1	neural EGFL like 1
NC_031972.2	54556757	-	3.15705	0.039507	exon	28	/	28	rna20196	gene10126	c2cd5	c2cd5	C2 calcium dependent domain containing 5	X15
NC_031971.2	34029350	-	3.15384	0.0338589	exon	27	/	27	rna14853	gene7513	marf1	marf1	meiosis regulator and mRNA stability factor 1	X3
NC_031982.2	11841566	-	3.15196	0.042605	intron	3	/	3	rna51826	gene25877	LOC100701786	spsb4	SPRY domain-containing SOCS box protein 4	X9
NC_031980.2	38133018	+	3.14969	0.0385725	exon	1	/	14	rna44892	gene22587	LOC100702862	mlph	melanophilin	X8
NC_031979.2	19466066	-	3.14889	0.0372982	intron	9	/	20	rna39879	gene19990	cpd	cpd	carboxypeptidase D	X1
NC_031978.2	27240816	+	3.14457	0.0355825	intron	4	/	15	rna38059	gene19147	inpp5a	inpp5a	inositol polyphosphate-5-phosphatase A	X2
NC_031972.2	61254074	+	3.14382	0.0434863	intron	1	/	46	rna20817	gene10409	LOC100695036	mical3a	protein-methionine sulfoxide oxidase mical3a	X4
NC_031983.2	26284281	-	3.1435	0.0415679	intron	70	/	90	rna56474	gene28361	kiaa1109	kiaa1109	KIAA1109 ortholog	X2
NC_031969.2	22775107	+	3.14085	0.0361385	exon	5	/	6	rna7284	gene3722	LOC100700721	LOC100700721	zinc-binding protein A33
NC_031987.2	21419031	+	3.1399	0.0439671	exon	19	/	23	rna46792	gene23486	rev1	rev1	REV1 DNA directed polymerase	X1
NC_031977.2	30555905	-	3.13895	0.0398521	intron	1	/	8	rna35022	gene17731	znrf3	znrf3	znrf3
NC_031982.2	33171563	+	3.13883	0.0372982	intron	1	/	23	rna53865	gene26890	kcnq3	kcnq3	potassium voltage-gated channel subfamily Q member 3	X5
NC_031980.2	4399127	-	3.13821	0.03911	exon	6	/	6	rna42102	gene21207	lamp5	lamp5	lysosomal associated membrane protein family member 5
NC_031980.2	24577234	-	3.13819	0.0338589	intron	1	/	11	rna43871	gene22091	txlnb	txlnb	taxilin beta	X2
NC_031979.2	11746380	+	3.13366	0.0361385	Promoter				rna39248	gene19717	clpb	clpb	ClpB homolog mitochondrial AAA ATPase chaperonin
NC_031982.2	32745738	+	3.1282	0.0361483	intron	1	/	16	rna53842	gene26880	adcy8	adcy8	adenylate cyclase 8	X2
NC_031979.2	19691208	-	3.1257	0.0392771	exon	4	/	4	rna39912	gene20010	ccdc92b	ccdc92b	coiled-coil domain containing 92B
NC_031981.2	16183667	-	3.1229	0.0338589	intron	1	/	9	rna49086	gene24548	syt1	syt1	synaptotagmin 1	X2
NC_031977.2	12333543	-	3.12125	0.0442003	Promoter				rna33364	gene16930	LOC100709160	igsf9	protein turtle homolog A	X3
NC_031986.2	24754283	+	3.11935	0.0387037	intron	1	/	17	rna65201	gene32899	LOC100708930	agap1	arf-GAP with GTPase ANK repeat and PH domain-containing protein 1	X3
NC_031973.2	16367854	+	3.11655	0.0385725	intron	9	/	10	rna22670	gene11369	tgfb1i1	tgfb1i1	transforming growth factor beta 1 induced transcript 1	X2
NC_031978.2	24404863	-	3.11234	0.0338589	exon	15	/	15	rna37784	gene19028	LOC100698656	klc1	kinesin light chain 1	X10
NC_031974.2	1752727	+	3.11128	0.0440705	intron	1	/	19	rna23964	gene11997	rreb1	rreb1	ras responsive element binding protein 1	X4
NC_031987.2	25637682	-	3.11094	0.0361385	intron	2	/	3	rna47156	gene23650	klf7	klf7	Kruppel like factor 7
NC_031979.2	26384253	+	3.10866	0.0378027	intron	8	/	9	rna40492	gene20334	LOC100699154	icam1	cell adhesion molecule 1	X3
NC_031965.2	5014878	-	3.10778	0.0490362	intron	10	/	11	rna310	gene146	LOC100710960	cers2	ceramide synthase 2	X2
NC_031983.2	12113281	-	3.10623	0.0390675	TTS				rna55255	gene27667	pkdcc	pkdcc	protein kinase domain containing cytoplasmic
NC_031978.2	31869066	+	3.10333	0.0450816	intron	1	/	36	rna38321	gene19270	ncapd3	ncapd3	non-SMC condensin II complex subunit D3
NC_031984.2	16249846	+	3.1024	0.0372982	Promoter				rna58578	gene29325	LOC100703777	opn5	opsin-5	X3
NC_031974.2	19347516	-	3.1002	0.0361385	intron	1	/	5	rna25317	gene12706	LOC102082419	michc	myosin IC heavy chain
NC_031979.2	14862916	-	3.09857	0.0393176	intron	11	/	22	rna39484	gene19822	mipep	mipep	mitochondrial intermediate peptidase	X3
NC_031971.2	41299382	+	3.09697	0.0409871	intron	2	/	4	rna15438	gene7786	LOC100710091	btbd3	BTB/POZ domain-containing protein 3
NC_031978.2	20958769	+	3.09358	0.0361385	exon	8	/	14	rna37447	gene18907	erlec1	erlec1	endoplasmic reticulum lectin 1	X2
NC_031979.2	35200444	-	3.09233	0.0392771	exon	19	/	19	rna41275	gene20726	LOC100703753	cul5	cullin-5
NC_031980.2	35752599	-	3.09074	0.0379892	intron	28	/	29	rna44679	gene22500	opa1	opa1	OPA1 mitochondrial dynamin like GTPase	X3
NC_031966.2	29962023	-	3.08858	0.0403888	intron	2	/	21	rna4741	gene2404	ablim3	ablim3	actin binding LIM protein family member 3	X5
NC_031981.2	16218315	+	3.08838	0.0369355	intron	2	/	9	rna49087	gene24548	syt1	syt1	synaptotagmin 1	X1
NC_031967.2	32832487	-	3.08662	0.0381934	exon	10	/	10	rna69640	gene35319	nhsl2	nhsl2	NHS like 2	X5
NC_031978.2	2681006	-	3.08421	0.0376163	intron	5	/	47	rna35963	gene18244	ubr2	ubr2	ubr2
NC_031966.2	26881019	-	3.08416	0.0369355	exon	3	/	11	rna4480	gene2274	LOC102080697	sh3rf1	E3 ubiquitin-protein ligase SH3RF1	X3
NC_031973.2	8124875	-	3.08261	0.041631	intron	1	/	44	rna21908	gene10987	sdk2	sdk2	sidekick cell adhesion molecule 2	X6
NC_031966.2	36264046	-	3.08116	0.0495191	intron	7	/	8	rna5153	gene2601	rnf130	rnf130	ring finger protein 130
NC_031972.2	43102695	+	3.08098	0.0475167	exon	5	/	5	rna19134	gene9602	lg7h11orf58	lg7h11orf58	linkage group 7 C11orf58 homolog
NC_031981.2	2578479	-	3.08092	0.0460668	exon	3	/	109	rna48123	gene24119	hmcn1	hmcn1	hemicentin 1
NC_031980.2	3660791	-	3.07821	0.0418479	Promoter				rna42063	gene21187	LOC100700263	mfsd2b	major facilitator superfamily domain-containing protein 2B
NC_031979.2	1150080	-	3.07734	0.0450816	exon	5	/	18	rna38525	gene19373	LOC106096811	ubash3b	ubiquitin-associated and SH3 domain-containing protein B	X3
NC_031978.2	11785283	-	3.07341	0.0385725	TTS				rna36539	gene18515	olig3	olig3	oligodendrocyte transcription factor 3	X1
NC_031971.2	17360339	+	3.06993	0.0416763	Promoter				rna13291	gene6707	coro2a	coro2a	coronin 2A	X4
NC_031981.2	33725099	+	3.06698	0.0392771	intron	1	/	11	rna50424	gene25202	ror1	ror1	receptor tyrosine kinase like orphan receptor 1	X1
NC_031972.2	39068364	-	3.06605	0.0416763	intron	1	/	20	rna18791	gene9441	LOC102079959	anpep	aminopeptidase Ey
NC_031972.2	41120696	+	3.0625	0.0338589	intron	3	/	12	rna18985	gene9533	asz1	asz1	ankyrin repeat SAM and basic leucine zipper domain containing 1	X2
NC_031972.2	16434788	-	3.05955	0.0416763	exon	61	/	61	rna16994	gene8551	LOC100694254	col27a1	collagen alpha-1(XXVII) chain A
NC_031966.2	6460139	-	3.05916	0.0450816	intron	8	/	8	rna2884	gene1501	glra1	glra1	glycine receptor alpha 1	X5
NC_031969.2	17608095	+	3.05834	0.0338589	intron	6	/	13	rna6719	gene3456	lmtk2	lmtk2	lemur tyrosine kinase 2
NC_031985.2	2324359	-	3.05612	0.0378027	intron	4	/	6	rna60546	gene30264	tmem65	tmem65	transmembrane protein 65
NC_031976.2	8140520	-	3.05358	0.0450816	intron	6	/	7	rna29538	gene14948	sntb1	sntb1	syntrophin beta 1
NC_031972.2	41105723	+	3.05275	0.0450607	intron	5	/	26	rna18983	gene9532	cftr	cftr	cystic fibrosis transmembrane conductance regulator	X2
NC_031982.2	16524424	+	3.05244	0.0361483	Promoter				rna52323	gene26119	LOC100711250	arhgap21	rho GTPase-activating protein 21	X2
NC_031972.2	28146668	+	3.03907	0.0369355	intron	2	/	2	rna17939	gene8996	lpar1	lpar1	lysophosphatidic acid receptor 1	X1
NC_031987.2	28222306	-	3.03764	0.0369355	intron	1	/	7	rna47348	gene23749	trim45	trim45	tripartite motif containing 45	X1
NC_031978.2	25822178	-	3.03593	0.0361483	intron	1	/	3	rna37971	gene19097	vwc2	vwc2	von Willebrand factor C domain containing 2
NC_031985.2	31396848	-	3.03501	0.0383563	intron	2	/	2	rna62938	gene31634	LOC100701631	kcng2	potassium voltage-gated channel subfamily G member 2
NC_031976.2	35642363	-	3.03343	0.0391661	exon	4	/	8	rna32132	gene16303	LOC100689863	mtx1	metaxin-1
NC_031983.2	27413758	+	3.03319	0.0372982	Promoter				rna56578	gene28403	runx3	runx3	runt related transcription factor 3	X3
NC_031976.2	6590470	-	3.03298	0.0372982	exon	2	/	3	rna29365	gene14875	LOC102080341	zfp2	zinc finger protein 2 homolog	X2
NW_020327755.1	17241	+	3.02985	0.0385725	Promoter				rna76605	gene40383	LOC102082589	wdr19	WD repeat-containing protein 19
NC_031979.2	3001156	+	3.02976	0.0413548	intron	16	/	19	rna38671	gene19432	brip1	brip1	BRCA1 interacting protein C-terminal helicase 1	X1
NC_031972.2	19019563	-	3.02958	0.0372982	intron	1	/	5	rna17228	gene8655	prag1	prag1	PEAK1 related kinase-activating pseudokinase 1	X2
NC_031967.2	81946634	-	3.02653	0.0372982	intron	1	/	7	rna73597	gene37866	LOC100692238	h2-eb1	H-2 class II histocompatibility antigen E-S beta chain	X3
NC_031973.2	28575323	+	3.02443	0.0402929	intron	1	/	5	rna23732	gene11889	naglu	naglu	N-acetyl-alpha-glucosaminidase
NC_031987.2	5370979	+	3.02265	0.0378027	exon	20	/	42	rna45317	gene22806	LOC100708152	col18a1	collagen alpha-1(XVIII) chain
NC_031986.2	41810140	+	3.02072	0.0385725	intron	6	/	14	rna66677	gene33638	LOC100707598	adam10	disintegrin and metalloproteinase domain-containing protein 10	X1
NC_031969.2	8413767	+	3.01848	0.0457587	TTS				rna5784	gene2932	smarca4	smarca4	SWI/SNF related matrix associated actin dependent regulator of chromatin subfamily a member 4	X4
NC_031972.2	30297719	-	3.01786	0.0352073	exon	5	/	10	rna18082	gene9052	entpd2	entpd2	ectonucleoside triphosphate diphosphohydrolase 2	X3
NC_031965.2	2748174	+	3.01602	0.0372982	intron	1	/	21	rna151	gene83	LOC100696207	brsk2	serine/threonine-protein kinase BRSK2	X2
NC_031966.2	17422122	-	3.01206	0.0361483	intron	3	/	42	rna3496	gene1823	med12	med12	mediator complex subunit 12	X4
NC_031971.2	12026317	-	3.01134	0.0479859	intron	4	/	7	rna12816	gene6485	LOC100697735	lfng	beta-13-N-acetylglucosaminyltransferase lunatic fringe
NC_031986.2	39547362	+	3.01118	0.0372982	intron	7	/	8	rna66500	gene33537	LOC100699634	cyp2j2	cytochrome P450 2J2
NC_031975.2	26809522	-	3.0076	0.0495098	intron	16	/	35	rna28492	gene14407	LOC100708196	arhgef12	rho guanine nucleotide exchange factor 12
NC_031965.2	3432848	+	3.00369	0.0414081	intron	7	/	15	rna206	gene103	arfgap2	arfgap2	ADP ribosylation factor GTPase activating protein 2	X2
NC_031980.2	38107760	-	3.00253	0.0474922	intron	1	/	1	rna44891	gene22585	LOC100703676	ackr3	atypical chemokine receptor 3	X4
NC_031972.2	32409911	+	2.9997	0.0402929	intron	1	/	5	rna18216	gene9123	rab27b	rab27b	RAB27B member RAS oncogene family	X1
NC_031980.2	2373549	+	2.998	0.0361483	intron	21	/	23	rna41968	gene21145	LOC100712080	nrxn3b	neurexin-3b
NC_031972.2	23043827	-	2.99678	0.0413548	exon	9	/	9	rna17608	gene8829	drg1	drg1	developmentally regulated GTP binding protein 1
NC_031977.2	14426399	-	2.99552	0.039635	intron	4	/	8	rna33562	gene17031	polr3g	polr3g	RNA polymerase III subunit G	X1
NC_031971.2	37521922	-	2.99439	0.0385725	intron	9	/	10	rna15115	gene7643	dgke	dgke	diacylglycerol kinase epsilon
NC_031966.2	6500344	-	2.9919	0.0372982	intron	4	/	8	rna2884	gene1501	glra1	glra1	glycine receptor alpha 1	X5
NC_031979.2	39615119	+	2.99161	0.0411949	exon	5	/	5	rna41690	gene21006	LOC102081653	tm4sf5	transmembrane 4 L6 family member 5-like	X2
NC_031985.2	29717797	+	2.99102	0.0372982	intron	2	/	2	rna62875	gene31589	ube2ql1	ube2ql1	ubiquitin conjugating enzyme E2 Q family like 1
NC_031969.2	8984283	-	2.98409	0.0440705	TTS				rna5851	gene2964	LOC100690099	myh10	myosin-10	X4
NC_031972.2	34272721	+	2.98374	0.0430655	TTS				rna18316	gene9183	LOC109202849	lyz	lysozyme C-like
NC_031972.2	42401660	+	2.98369	0.0361385	intron	1	/	19	rna19064	gene9571	LOC100692653	cpne8	copine-8	X1
NC_031983.2	23385075	+	2.98332	0.0381934	intron	9	/	9	rna56305	gene28282	rbks	rbks	ribokinase	X1
NC_031970.2	36489641	-	2.98145	0.0396857	exon	24	/	24	rna11789	gene5948	setd5	setd5	SET domain containing 5	X3
NC_031986.2	35733855	-	2.98112	0.0392699	intron	4	/	6	rna66102	gene33333	tm2d1	tm2d1	TM2 domain containing 1
NC_031986.2	32810666	+	2.98039	0.0416763	TTS				rna65813	gene33218	bcl6	bcl6	B cell CLL/lymphoma 6	X1
NC_031978.2	22907483	-	2.98013	0.0385725	intron	3	/	16	rna37653	gene18974	macrod2	macrod2	MACRO domain containing 2	X4
NC_031971.2	22440658	+	2.97637	0.0472802	intron	2	/	10	rna13713	gene6927	pax5	pax5	paired box 5	X2
NC_031969.2	1661068	-	2.97515	0.0361483	intron	1	/	4	rna5269	gene2657	LOC100705368	kcnc1	potassium voltage-gated channel subfamily C member 1	X12
NC_031984.2	4380781	-	2.97307	0.0431554	intron	10	/	10	rna57284	gene28757	LOC100703163	elk1	ETS domain-containing protein Elk-1	X1
NC_031987.2	28152370	+	2.96901	0.0412511	intron	3	/	14	rna47347	gene23748	man1a2	man1a2	man1a2
NC_031966.2	29494921	-	2.96717	0.0413548	exon	7	/	11	rna4685	gene2378	rnf44	rnf44	ring finger protein 44	X3
NC_031967.2	59681775	+	2.96507	0.0361385	intron	3	/	7	rna71972	gene36768	LOC100702506	ifit5	interferon-induced protein with tetratricopeptide repeats 5
NC_031976.2	8100691	-	2.96345	0.0495191	intron	8	/	23	rna29536	gene14947	mtbp	mtbp	MDM2 binding protein	X1
NC_031965.2	419205	-	2.96119	0.0450525	intron	1	/	11	rna21	gene13	LOC100695157	rora	nuclear receptor ROR-alpha	X1
NC_031982.2	21544238	+	2.95872	0.0369355	intron	5	/	7	rna52811	gene26335	LOC100711350	clul1	clusterin-like protein 1	X2
NC_031975.2	20319117	-	2.95342	0.0380595	exon	2	/	2	rna28030	gene14156	spry4	spry4	sprouty RTK signaling antagonist 4
NC_031984.2	35036207	+	2.9533	0.0361483	intron	1	/	21	rna60214	gene30097	plch2	plch2	phospholipase C eta 2	X6
NC_031975.2	14595379	+	2.95269	0.0416763	exon	4	/	18	rna27511	gene13853	paxbp1	paxbp1	PAX3 and PAX7 binding protein 1
NC_031978.2	30268655	+	2.95093	0.0381934	intron	8	/	11	rna38209	gene19215	LOC100708994	slc7a2	cationic amino acid transporter 2	X1
NC_031986.2	14182626	-	2.95052	0.0372982	intron	21	/	26	rna64290	gene32319	LOC100702316	hdac4	histone deacetylase 4	X2
NC_031969.2	19195218	-	2.94992	0.0361385	exon	11	/	13	rna6874	gene3538	LOC100712049	sdr42e2	putative short-chain dehydrogenase/reductase family 42E member 2	X1
NC_031969.2	29306034	+	2.94949	0.0361385	intron	2	/	7	rna7957	gene4077	LOC100691882	ppp2ca	serine/threonine-protein phosphatase alpha-2 isoform
NC_031978.2	14278206	+	2.94796	0.0440705	intron	1	/	5	rna36755	gene18595	mgmt	mgmt	O-6-methylguanine-DNA methyltransferase	X2
NC_031986.2	20679176	+	2.94519	0.0459784	intron	8	/	8	rna64796	gene32645	LOC100694602	nr4a2	nuclear receptor subfamily 4 group A member 2	X2
NC_031975.2	14875169	+	2.94483	0.0372982	TTS				rna27551	gene13869	LOC100700646	fat3	protocadherin Fat 3
NC_031981.2	22788052	+	2.94373	0.0369355	TTS				rna49614	gene24790	LOC100698862	cradd	death domain-containing protein CRADD
NC_031971.2	37975523	-	2.94245	0.0361385	intron	6	/	11	rna15160	gene7658	LOC100710323	pecam1	platelet endothelial cell adhesion molecule	X4
NC_031966.2	32940804	-	2.93924	0.0413548	intron	8	/	15	rna5007	gene2531	syvn1	syvn1	synoviolin 1	X1
NC_031977.2	20664687	-	2.93648	0.0383563	exon	14	/	49	rna34179	gene17328	nipbl	nipbl	NIPBL cohesin loading factor	X4
NC_031972.2	22332486	+	2.93627	0.0402848	intron	1	/	9	rna17498	gene8777	dgcr2	dgcr2	DiGeorge syndrome critical region gene 2	X3
NC_031979.2	1815594	+	2.93378	0.034333	intron	43	/	45	rna38588	gene19396	myo18a	myo18a	myosin XVIIIA	X4
NC_031978.2	20153873	-	2.93219	0.0361385	intron	42	/	47	rna37396	gene18887	eys	eys	eyes shut homolog (Drosophila)
NC_031969.2	1965740	-	2.93167	0.0494039	exon	6	/	6	rna5282	gene2664	LOC100704832	slc16a6	monocarboxylate transporter 7	X1
NC_031967.2	48073244	+	2.93163	0.0397414	intron	1	/	4	rna70937	gene36162	LOC109198421	btn3a2	butyrophilin subfamily 3 member A2	X3
NC_031965.2	22249324	-	2.93124	0.0361483	exon	20	/	20	rna1489	gene717	tcf12	tcf12	transcription factor 12	X5
NC_031967.2	83408576	+	2.92895	0.0372982	TTS				rna73692	gene37929	LOC109201517	nlrc3	protein NLRC3-like
NC_031976.2	6807732	+	2.92801	0.0338589	exon	5	/	5	rna29393	gene14888	LOC100693811	znf429	zinc finger protein 429	X2
NC_031980.2	6295603	+	2.92782	0.0369355	intron	6	/	7	rna42278	gene21283	LOC100697227	ehd3	EH domain-containing protein 3
NC_031966.2	8775512	-	2.92376	0.0415329	intron	2	/	5	rna2951	gene1551	maml1	maml1	mastermind like transcriptional coactivator 1	X1
NC_031979.2	31694272	+	2.92309	0.0478469	intron	2	/	3	rna40932	gene20568	lhfpl6	lhfpl6	LHFPL tetraspan subfamily member 6
NC_031972.2	25721267	+	2.92291	0.0370961	exon	18	/	20	rna17798	gene8923	LOC100709775	rc3h2	roquin-2	X5
NC_031975.2	18116886	+	2.92202	0.0416763	intron	2	/	12	rna27846	gene14047	LOC100704426	septin5	septin-5	X1
NC_031971.2	18431117	+	2.92123	0.0393176	intron	1	/	12	rna13358	gene6741	npnt	npnt	nephronectin	X3
NC_031984.2	8565606	-	2.91427	0.0372982	intron	1	/	84	rna57705	gene28954	hspg2	hspg2	heparan sulfate proteoglycan 2	X12
NC_031977.2	34598915	-	2.91394	0.0385725	intron	19	/	66	rna35337	gene17910	wdfy3	wdfy3	WD repeat and FYVE domain containing 3	X6
NC_031972.2	50253731	-	2.91106	0.0361385	TTS				rna19720	gene9900	LOC100692521	tmem178b	transmembrane protein 178B	X2
NC_031976.2	5552889	-	2.90999	0.0369355	exon	4	/	13	rna29290	gene14840	cep76	cep76	centrosomal protein 76
NC_031977.2	14291431	-	2.90989	0.0393176	intron	6	/	7	rna33551	gene17023	LOC100709267	gfra2	GDNF family receptor alpha-2	X2
NC_031984.2	36351032	-	2.90597	0.0402929	intron	3	/	14	rna60306	gene30145	LOC100695531	kcnab2	voltage-gated potassium channel subunit beta-2
NC_031979.2	14413699	-	2.90292	0.0393176	exon	13	/	14	rna39428	gene19803	LOC100695638	vmn2r1	vomeronasal type-2 receptor 1
NC_031976.2	17890602	+	2.90271	0.0369355	TTS				rna30312	gene15338	nfkbid	nfkbid	NFKB inhibitor delta
NC_031974.2	25327554	+	2.89965	0.0361385	intron	8	/	8	rna25764	gene12954	ahrr	ahrr	aryl-hydrocarbon receptor repressor
NC_031975.2	7026498	-	2.8976	0.0402929	intron	1	/	13	rna26734	gene13481	srrm3	srrm3	serine/arginine repetitive matrix 3	X1
NC_031978.2	13190364	+	2.89718	0.0385725	intron	4	/	4	rna36626	gene18549	phyhipl	phyhipl	phytanoyl-CoA 2-hydroxylase interacting protein like	X1
NC_031979.2	6434153	-	2.89474	0.0372982	intron	2	/	26	rna38848	gene19510	clcn2	clcn2	chloride voltage-gated channel 2	X4
NC_031972.2	24754094	+	2.89146	0.0372982	exon	5	/	15	rna17707	gene8883	noc4l	noc4l	nucleolar complex associated 4 homolog
NC_031973.2	16798892	-	2.89012	0.049025	intron	3	/	26	rna22731	gene11402	LOC100704400	scn4ab	sodium channel protein type 4 subunit alpha B	X6
NC_031985.2	15549568	-	2.88398	0.0361385	intron	1	/	8	rna61580	gene30870	tmem268	tmem268	transmembrane protein 268	X1
NC_031984.2	24521201	+	2.8837	0.0361483	intron	8	/	15	rna59405	gene29731	LOC100690644	lbp	lipopolysaccharide-binding protein	X1
NC_031967.2	32832199	+	2.88215	0.0338589	exon	10	/	10	rna69640	gene35319	nhsl2	nhsl2	NHS like 2	X5
NC_031966.2	9542070	-	2.88143	0.0402929	intron	7	/	16	rna2984	gene1568	tbc1d2	tbc1d2	TBC1 domain family member 2	X1
NC_031969.2	18412976	-	2.88013	0.0472645	exon	8	/	15	rna6811	gene3505	e4f1	e4f1	E4F transcription factor 1
NC_031972.2	44284289	+	2.87568	0.0372982	exon	5	/	5	rna19236	gene9650	LOC100710671	slc25a44	solute carrier family 25 member 44
NC_031972.2	12626854	+	2.87315	0.0454415	intron	1	/	23	rna16732	gene8422	ap3b1	ap3b1	adaptor related protein complex 3 subunit beta 1	X3
NC_031967.2	41788046	-	2.87211	0.0437568	TTS				rna70367	gene35798	otud4	otud4	OTU deubiquitinase 4
NC_031972.2	58455878	+	2.8715	0.0463165	exon	6	/	11	rna20600	gene10304	pdhx	pdhx	pyruvate dehydrogenase complex component X
NC_031972.2	50793883	+	2.87073	0.0361385	intron	16	/	47	rna19768	gene9930	LOC100693057	muc5ac	mucin-5AC-like
NC_031972.2	61710601	-	2.86932	0.0361385	intron	7	/	9	rna20851	gene10416	LOC100694244	tmtc2	transmembrane and TPR repeat-containing protein 2	X2
NC_031981.2	32011623	+	2.8667	0.03911	intron	1	/	21	rna50312	gene25162	LOC100696554	dlg1l	discs large homolog 1-like protein	X4
NC_031965.2	28535215	+	2.86164	0.0385725	intron	34	/	39	rna1884	gene937	trpm7	trpm7	transient receptor potential cation channel subfamily M member 7	X3
NC_031976.2	27060561	+	2.86046	0.036661	intron	1	/	15	rna31433	gene15902	gnl2	gnl2	G protein nucleolar 2
NC_031977.2	22067336	+	2.86006	0.0415329	exon	2	/	23	rna34280	gene17366	smarcad1	smarcad1	SWI/SNF-related matrix-associated actin-dependent regulator of chromatin subfamily a containing DEAD/H box 1	X2
NC_031974.2	12049895	+	2.8556	0.0361483	Promoter				rna24669	gene12389	LOC100701341	apod	apolipoprotein D	X1
NC_031970.2	31165442	-	2.85493	0.0413548	exon	3	/	3	rna11453	gene5795	LOC100698207	snai	protein snail homolog Sna
NC_031970.2	10737462	-	2.85418	0.0396857	intron	17	/	36	rna9376	gene4786	LOC100702812	eif4g3	eukaryotic translation initiation factor 4 gamma 3
NC_031985.2	10082412	+	2.85412	0.0409528	intron	5	/	6	rna61080	gene30609	ak2	ak2	adenylate kinase 2
NC_031987.2	31028074	-	2.84804	0.0413628	intron	12	/	14	rna47555	gene23876	LOC100711847	maoa	amine oxidase [flavin-containing]
NC_031985.2	38858701	-	2.84475	0.0385725	exon	8	/	8	rna63386	gene31855	thrb	thrb	thyroid hormone receptor beta	X3
NC_031984.2	10926981	-	2.84455	0.0338589	exon	13	/	16	rna57974	gene29084	LOC100694920	slc38a3	sodium-coupled neutral amino acid transporter 3	X1
NC_031972.2	1004532	+	2.84377	0.041631	exon	4	/	40	rna15686	gene7907	spg11	spg11	SPG11 spatacsin vesicle trafficking associated	X1
NC_031970.2	2848901	+	2.84273	0.0415329	intron	10	/	16	rna8717	gene4468	LOC100707129	pcbp4	poly(rC)-binding protein 4
NC_031973.2	27220498	+	2.84223	0.0370961	intron	5	/	9	rna23660	gene11853	acbd4	acbd4	acyl-CoA binding domain containing 4	X2
NC_031967.2	3158237	+	2.8396	0.0477129	intron	2	/	17	rna67324	gene33965	mta2	mta2	metastasis associated 1 family member 2
NC_031967.2	2180954	+	2.83951	0.0430593	exon	8	/	8	rna67228	gene33926	LOC100695797	rce1	CAAX prenyl protease 2
NC_031969.2	10232460	-	2.83772	0.0413796	intron	6	/	16	rna6013	gene3049	grin2b	grin2b	glutamate ionotropic receptor NMDA type subunit 2B	X5
NC_031976.2	15505437	-	2.83753	0.0402929	intron	5	/	7	rna30099	gene15196	zfpm2	zfpm2	zinc finger protein FOG family member 2	X1
NC_031967.2	37458621	+	2.83737	0.0378027	intron	6	/	11	rna70057	gene35577	stk26	stk26	serine/threonine kinase 26
NC_031976.2	36896652	-	2.83535	0.0372982	intron	10	/	23	rna32277	gene16374	adam15	adam15	ADAM metallopeptidase domain 15
NC_031966.2	36005604	-	2.83418	0.0470335	intron	19	/	19	rna5135	gene2593	arhgef37	arhgef37	Rho guanine nucleotide exchange factor 37	X3
NC_031975.2	31352520	-	2.83268	0.0372982	TTS				rna28674	gene14505	med31	med31	mediator complex subunit 31
NC_031979.2	29122242	+	2.83093	0.0481136	intron	5	/	30	rna40730	gene20466	robo1	robo1	roundabout guidance receptor 1	X2
NC_031982.2	16008394	-	2.8304	0.0445062	intron	7	/	47	rna52241	gene26082	LOC100691588	kif1a	kinesin-like protein KIF1A	X1
NC_031971.2	32692122	-	2.82642	0.0393176	TTS				rna14732	gene7441	LOC106098867	ugt2a1	UDP-glucuronosyltransferase 2A1	X1
NC_031985.2	37952473	-	2.82632	0.03911	intron	7	/	7	rna63326	gene31826	lg22h6orf47	lg22h6orf47	linkage group 22 C6orf47 homolog	X4
NC_031981.2	15441169	-	2.82498	0.0385725	intron	6	/	9	rna49014	gene24525	LOC100697174	tulp3	tubby-related protein 3	X3
NC_031973.2	14430193	+	2.82489	0.0422887	exon	1	/	3	rna22553	gene11305	LOC102078473	kbtbd13	kelch repeat and BTB domain-containing protein 13	X1
NC_031974.2	22069151	-	2.82443	0.0489058	intron	1	/	26	rna25518	gene12807	cntnap2	cntnap2	contactin associated protein like 2	X1
NC_031975.2	30477303	-	2.82404	0.0385725	exon	23	/	23	rna28638	gene14486	wwc1	wwc1	WW and C2 domain containing 1
NC_031967.2	10426520	-	2.82281	0.0372982	intron	1	/	3	rna67879	gene34284	ppp1r14b	ppp1r14b	protein phosphatase 1 regulatory inhibitor subunit 14B
NC_031966.2	21234829	-	2.82146	0.0355825	exon	7	/	7	rna3881	gene2006	slc16a2	slc16a2	solute carrier family 16 member 2
NC_031974.2	22970718	-	2.82134	0.0478909	intron	1	/	5	rna25565	gene12827	LOC100691622	ankrd33b	ankyrin repeat domain-containing protein 33B
NC_031967.2	32997310	-	2.82067	0.0450607	intron	1	/	8	rna69636	gene35319	nhsl2	nhsl2	NHS like 2	X2
NC_031978.2	9402876	-	2.81847	0.0409871	exon	7	/	11	rna36333	gene18437	thumpd2	thumpd2	THUMP domain containing 2	X1
NC_031973.2	21347052	-	2.81579	0.0450607	Promoter				rna23267	gene11659	LOC100703774	hbad	hemoglobin subunit alpha-D	X1
NC_031978.2	25768203	+	2.81303	0.0385725	intron	14	/	14	rna37959	gene19092	tm9sf3	tm9sf3	transmembrane 9 superfamily member 3
NC_031974.2	27894939	+	2.81094	0.0460622	exon	4	/	4	rna25979	gene13090	LOC100707469	klf6	Krueppel-like factor 6
NC_031987.2	21447803	-	2.81087	0.0402929	Promoter				rna46796	gene23487	aff3	aff3	AF4/FMR2 family member 3	X3
NC_031981.2	29822268	-	2.80994	0.0470335	exon	25	/	27	rna50110	gene25065	aspm	aspm	abnormal spindle microtubule assembly	X2
NC_031986.2	7077604	-	2.80035	0.0450816	intron	1	/	17	rna63821	gene32079	gckr	gckr	glucokinase regulator	X4
NC_031987.2	3368020	-	2.79972	0.0379168	intron	2	/	7	rna45194	gene22739	LOC100697675	tmem163	transmembrane protein 163
NC_031970.2	16035348	-	2.79955	0.0372982	intron	2	/	8	rna9738	gene4978	pde12	pde12	phosphodiesterase 12	X2
NC_031972.2	10274480	-	2.79846	0.0495627	exon	7	/	7	rna16464	gene8315	derl2	derl2	derlin 2
NC_031979.2	19965291	+	2.79835	0.0338589	intron	1	/	38	rna39935	gene20019	LOC100694912	eln	elastin	X9
NC_031970.2	17744214	-	2.79738	0.0370961	intron	8	/	12	rna9966	gene5070	LOC100698230	brpf3	bromodomain and PHD finger-containing protein 3	X2
NC_031982.2	15737136	-	2.7958	0.0393176	intron	4	/	31	rna52225	gene26072	tnr	tnr	tenascin R	X3
NC_031979.2	33308788	-	2.78901	0.0338589	intron	1	/	17	rna41051	gene20619	aplp2	aplp2	amyloid beta precursor like protein 2	X1
NC_031972.2	47010914	-	2.78817	0.0418479	intron	1	/	4	rna19419	gene9740	shisal1	shisal1	shisa like 1	X2
NC_031986.2	30722494	-	2.78779	0.0405473	intron	1	/	8	rna65625	gene33131	akr1a1	akr1a1	aldo-keto reductase family 1 member A1	X2
NC_031965.2	37979742	-	2.78701	0.0385725	Promoter				rna2461	gene1246	kifc3	kifc3	kinesin family member C3	X3
NC_031978.2	2727743	+	2.78419	0.0450816	exon	48	/	48	rna35963	gene18244	ubr2	ubr2	ubr2
NC_031974.2	7648114	+	2.78367	0.0338589	exon	11	/	13	rna24487	gene12280	LOC100707237	vipr2	vasoactive intestinal polypeptide receptor 2	X1
NC_031978.2	25427619	-	2.78365	0.0424761	intron	2	/	20	rna37909	gene19074	ret	ret	ret proto-oncogene	X5
NC_031979.2	11976415	+	2.78341	0.0383563	intron	2	/	30	rna39258	gene19720	pde2a	pde2a	phosphodiesterase 2A	X2
NC_031980.2	19296515	-	2.78189	0.0378027	intron	1	/	21	rna43415	gene21858	LOC100700510	fam184a	protein FAM184A	X2
NC_031972.2	8404490	+	2.77984	0.0361385	intron	1	/	12	rna16304	gene8240	LOC100697124	slc25a25b	calcium-binding mitochondrial carrier protein SCaMC-2-B	X1
NC_031976.2	3314030	-	2.77941	0.0372982	intron	1	/	33	rna29184	gene14788	adgrb1	adgrb1	adhesion G protein-coupled receptor B1	X1
NC_031966.2	4269010	-	2.77843	0.0379168	intron	2	/	4	rna2803	gene1452	dnd1	dnd1	DND microRNA-mediated repression inhibitor 1
NC_031979.2	35177878	+	2.77772	0.0494039	intron	1	/	12	rna41270	gene20722	LOC100709916	capn5	calpain-5
NC_031966.2	11162088	+	2.77742	0.0381934	Promoter				rna3064	gene1613	LOC106098085	il21	interleukin-21	X2
NC_031979.2	14141567	+	2.777	0.0397685	intron	6	/	11	rna39415	gene19795	lekr1	lekr1	leucine glutamate and lysine rich 1	X2
NC_031971.2	37836280	+	2.77416	0.0361385	intron	4	/	35	rna15152	gene7656	rptor	rptor	regulatory associated protein of MTOR complex 1	X3
NC_031973.2	13228740	+	2.77185	0.0338589	exon	17	/	18	rna22359	gene11217	LOC100704596	mylk	myosin light chain kinase smooth muscle
NC_031978.2	15177362	+	2.7715	0.0476801	intron	20	/	38	rna36815	gene18626	pcdh15	pcdh15	protocadherin related 15	X2
NC_031975.2	7860060	+	2.77064	0.0393176	exon	3	/	7	rna26798	gene13507	LOC100702555	tbx3	T-box transcription factor TBX3
NC_031987.2	25639862	-	2.76894	0.0488384	intron	1	/	3	rna47156	gene23650	klf7	klf7	Kruppel like factor 7
NC_031981.2	23270765	-	2.76855	0.0452767	TTS				rna49680	gene24832	LOC100705337	efna2	ephrin-A2	X2
NC_031975.2	18777746	+	2.76792	0.0378027	intron	6	/	15	rna27929	gene14101	LOC100696184	ebf1	transcription factor COE1	X2
NC_031976.2	18839289	+	2.76477	0.0361385	intron	1	/	23	rna30453	gene15407	plekhg4b	plekhg4b	pleckstrin homology and RhoGEF domain containing G4B	X1
NC_031986.2	31265709	+	2.76458	0.0476962	intron	5	/	5	rna65684	gene33167	lg23h1orf146	lg23h1orf146	linkage group 23 C1orf146 homolog	X2
NC_031980.2	10921224	-	2.76394	0.0361385	intron	1	/	19	rna42763	gene21529	sash1	sash1	SAM and SH3 domain containing 1	X1
NC_031978.2	33878061	+	2.76388	0.0439671	intron	7	/	16	rna38397	gene19309	rasgrp3	rasgrp3	RAS guanyl releasing protein 3	X8
NC_031984.2	15318919	-	2.76336	0.048832	exon	54	/	54	rna58508	gene29294	LOC100699720	dock3	dedicator of cytokinesis protein 3	X1
NC_031971.2	14392972	+	2.76264	0.0338589	intron	18	/	29	rna13039	gene6612	fat1	fat1	FAT atypical cadherin 1	X2
NC_031978.2	1603195	-	2.76043	0.0474922	intron	21	/	44	rna35808	gene18160	LOC100709102	eml6	echinoderm microtubule-associated protein-like 6	X1
NC_031973.2	13443744	-	2.75967	0.0403311	intron	5	/	14	rna22373	gene11221	tcf7l2	tcf7l2	transcription factor 7 like 2	X17
NC_031972.2	63898357	-	2.75934	0.0361385	intron	1	/	5	rna20997	gene10487	LOC100695703	tmem189	transmembrane protein 189
NC_031985.2	24064083	-	2.75849	0.0464167	intron	4	/	7	rna62429	gene31324	cdk6	cdk6	cyclin dependent kinase 6
NC_031983.2	18005522	-	2.75589	0.0372982	Promoter				rna55734	gene27925	plpp2	plpp2	phospholipid phosphatase 2	X2
NC_031975.2	11770753	+	2.75577	0.0464167	exon	1	/	22	rna27212	gene13704	LOC100697424	phldb1	pleckstrin homology-like domain family B member 1	X7
NC_031987.2	30985277	-	2.75389	0.0442584	intron	12	/	14	rna47554	gene23875	LOC109197600	maoa	amine oxidase [flavin-containing]
NC_031972.2	8404822	-	2.75301	0.0385725	intron	1	/	12	rna16304	gene8240	LOC100697124	slc25a25b	calcium-binding mitochondrial carrier protein SCaMC-2-B	X1
NC_031977.2	38103719	+	2.74872	0.0499812	intron	5	/	24	rna35645	gene18062	LOC100702933	ogdh	2-oxoglutarate dehydrogenase, mitochondrial
NC_031978.2	25426933	+	2.74819	0.0474922	intron	2	/	20	rna37909	gene19074	ret	ret	ret proto-oncogene	X5
NC_031977.2	8163282	+	2.7469	0.0385725	intron	2	/	22	rna32987	gene16743	arvcf	arvcf	ARVCF delta catenin family member	X1
NC_031972.2	11105696	-	2.7451	0.0448718	intron	17	/	33	rna16573	gene8353	LOC100695950	ttc28	tetratricopeptide repeat protein 28	X3
NC_031972.2	45336736	-	2.74159	0.0338589	intron	1	/	2	rna19265	gene9668	LOC109202999	LOC109202999	dispanin subfamily A member 2b-like
NC_031965.2	39259183	-	2.74004	0.0372982	intron	4	/	10	rna2560	gene1309	LOC100694825	dok4	docking protein 4	X2
NC_031969.2	20093822	+	2.73933	0.0450607	intron	8	/	17	rna6979	gene3578	trap1	trap1	TNF receptor associated protein 1
NC_031965.2	22249019	+	2.73664	0.0338589	exon	20	/	20	rna1489	gene717	tcf12	tcf12	transcription factor 12	X5
NC_031984.2	35651136	+	2.7362	0.0401703	intron	8	/	11	rna60272	gene30119	LOC100706582	mtch1	mitochondrial carrier homolog 1	X6
NC_031987.2	26837105	+	2.73307	0.0369355	intron	6	/	19	rna47247	gene23698	tbc1d8	tbc1d8	TBC1 domain family member 8
NC_031972.2	13963662	-	2.73302	0.041014	intron	17	/	25	rna16824	gene8472	LOC100706137	slc4a4	electrogenic sodium bicarbonate cotransporter 1	X2
NC_031974.2	29555749	-	2.7329	0.0372982	intron	5	/	7	rna26051	gene13124	mtpap	mtpap	mitochondrial poly(A) polymerase	X2
NC_031986.2	30987632	+	2.73152	0.0338589	intron	2	/	7	rna65655	gene33151	LOC100699739	pbx1	pre-B-cell leukemia transcription factor 1	X3
NC_031970.2	36620017	-	2.73134	0.0413548	intron	1	/	17	rna11804	gene5951	cpne9	cpne9	copine family member 9	X6
NC_031983.2	9400514	-	2.73129	0.0414329	exon	94	/	105	rna54898	gene27493	LOC100702813	ryr3	ryanodine receptor 3	X1
NC_031987.2	21975855	+	2.73017	0.0393176	intron	5	/	11	rna46845	gene23507	LOC100708279	il1rapl1b	interleukin-1 receptor accessory protein-like 1-B
NC_031982.2	25351701	+	2.72918	0.0485019	intron	4	/	23	rna53118	gene26502	usp33	usp33	ubiquitin specific peptidase 33	X1
NC_031983.2	30108834	-	2.72915	0.0338589	TTS				rna56823	gene28530	dglucy	dglucy	D-glutamate cyclase	X2
NC_031973.2	23789877	-	2.7276	0.0481136	intron	1	/	9	rna23469	gene11750	slc39a11	slc39a11	solute carrier family 39 member 11	X1
NC_031986.2	22361476	-	2.72513	0.0372982	intron	3	/	26	rna64966	gene32755	LOC100701577	erbb4	receptor tyrosine-protein kinase erbB-4	X2
NC_031986.2	36825458	-	2.72238	0.0495191	intron	13	/	14	rna66236	gene33389	prdm5	prdm5	PR/SET domain 5	X3
NC_031986.2	11100046	-	2.72169	0.0361483	intron	4	/	7	rna63971	gene32147	adamts5	adamts5	ADAM metallopeptidase with thrombospondin type 1 motif 5
NC_031987.2	34311508	+	2.72139	0.0372982	intron	4	/	11	rna47846	gene23985	LOC100711615	ahr	aryl hydrocarbon receptor
NC_031986.2	34840314	+	2.72059	0.0338589	intron	2	/	34	rna66007	gene33295	LOC100698688	notch2	neurogenic locus notch homolog protein 2	X2
NC_031984.2	12960730	-	2.72003	0.0402929	intron	1	/	22	rna58207	gene29175	LOC100705914	ncoa3	nuclear receptor coactivator 3
NC_031980.2	11353213	-	2.71976	0.0393176	intron	57	/	76	rna42796	gene21539	utrn	utrn	utrophin	X6
NC_031979.2	19860417	-	2.71721	0.0372982	exon	16	/	16	rna39929	gene20017	LOC100693040	limk1	LIM domain kinase 1	X1
NC_031975.2	6740784	-	2.71644	0.0338589	intron	5	/	12	rna26713	gene13472	rnf43	rnf43	ring finger protein 43	X2
NC_031972.2	20640533	+	2.7154	0.0361385	intron	1	/	5	rna17339	gene8697	bspry	bspry	B-box and SPRY domain containing
NC_031972.2	50009622	+	2.71397	0.0399221	intron	21	/	31	rna19676	gene9876	duox1	duox1	dual oxidase 1	X1
NC_031973.2	9734083	+	2.71321	0.0488384	intron	1	/	4	rna22016	gene11050	trim8	trim8	tripartite motif containing 8
NC_031979.2	21029869	-	2.71297	0.0496809	intron	11	/	20	rna40022	gene20061	ttc12	ttc12	tetratricopeptide repeat domain 12	X1
NC_031980.2	39290853	-	2.71276	0.0372982	TTS				rna44977	gene22624	ddx10	ddx10	DEAD-box helicase 10
NC_031965.2	37516690	-	2.71258	0.0372982	intron	1	/	23	rna2418	gene1229	LOC100709838	plekhg4	puratrophin-1	X1
NC_031975.2	32242084	+	2.7123	0.0443106	Promoter				rna28759	gene14563	LOC100707036	LOC100707036	odorant receptor 131-2-like
NC_031973.2	2159111	+	2.71056	0.0454371	exon	13	/	13	rna21231	gene10629	LOC102075675	fam13c	protein FAM13C
NC_031972.2	1879472	+	2.70968	0.0436596	TTS				rna15752	gene7942	LOC102081808	taf4	transcription initiation factor TFIID subunit 4
NC_031972.2	14661533	+	2.70921	0.0369355	exon	55	/	66	rna16875	gene8494	LOC100701567	col5a1	collagen alpha-1(V) chain	X1
NC_031972.2	37313084	-	2.70896	0.0369355	intron	1	/	11	rna18612	gene9360	hpse	hpse	partial=true
NC_031974.2	27416464	-	2.70713	0.035964	TTS				rna25953	gene13080	LOC100701839	cpne3	copine-3	X2
NC_031969.2	20204768	-	2.70552	0.0450607	exon	7	/	7	rna6985	gene3582	LOC100704439	tfap4	transcription factor AP-4	X1
NC_031981.2	20200591	-	2.70185	0.0401703	Promoter				rna49398	gene24682	LOC109195002	myrfl	myelin regulatory factor-like protein
NC_031980.2	4668003	+	2.70102	0.0425683	intron	5	/	7	rna42134	gene21219	LOC100696250	lrfn5	leucine-rich repeat and fibronectin type-III domain-containing protein 5	X1
NC_031981.2	3513930	-	2.69994	0.0338589	intron	2	/	7	rna48194	gene24157	etv6	etv6	ETS variant 6	X1
NC_031981.2	2929319	-	2.69684	0.0383563	Promoter				rna48142	gene24128	LOC100692702	pde4b	cAMP-specific 3'5'-cyclic phosphodiesterase 4B	X6
NC_031977.2	17583785	-	2.69546	0.0450816	intron	6	/	14	rna33804	gene17153	tfip11	tfip11	tuftelin interacting protein 11
NC_031976.2	6683804	+	2.69373	0.0372982	exon	3	/	3	rna29379	gene14883	LOC106097207	mecom	MDS1 and EVI1 complex locus protein	X2
NC_031966.2	16641352	+	2.69349	0.0409871	intron	36	/	37	rna3453	gene1803	atp8a1	atp8a1	ATPase phospholipid transporting 8A1	X1
NC_031985.2	15950749	+	2.69077	0.0361385	TTS				rna61619	gene30898	tmem42	tmem42	transmembrane protein 42
NC_031983.2	28177704	+	2.68991	0.0450816	intron	1	/	25	rna56651	gene28437	tiam2	tiam2	T cell lymphoma invasion and metastasis 2	X5
NC_031967.2	63546097	-	2.68949	0.0393176	TTS				rna72275	gene36974	LOC109201383	znf430	zinc finger protein 430-like
NC_031966.2	9045189	+	2.68939	0.0393176	intron	1	/	15	rna2966	gene1559	LOC100695038	ebf3	transcription factor COE3	X5
NC_031965.2	25013288	+	2.68785	0.0338589	exon	35	/	35	rna1651	gene807	LOC102076176	chs1	chitin synthase chs-1	X1
NC_031966.2	12564077	+	2.68456	0.0369355	intron	6	/	28	rna3143	gene1645	rapgef2	rapgef2	Rap guanine nucleotide exchange factor 2	X8
NC_031969.2	16506304	+	2.68164	0.0485363	exon	9	/	10	rna6573	gene3382	luc7l3	luc7l3	LUC7 like 3 pre-mRNA splicing factor	X1
NC_031973.2	21130994	-	2.67628	0.0490255	intron	3	/	3	rna23235	gene11640	neurl2	neurl2	neuralized E3 ubiquitin protein ligase 2	X1
NC_031986.2	36247109	+	2.67603	0.0460622	intron	13	/	24	rna66171	gene33367	chd1l	chd1l	chromodomain helicase DNA binding protein 1 like
NW_020328614.1	302023	-	2.67487	0.0338589	intron	2	/	5	rna78038	gene41560	LOC102079475	nlrp12	NACHT LRR and PYD domains-containing protein 12-like
NC_031985.2	23464235	-	2.67456	0.0370961	Promoter				rna62362	gene31279	LOC100692159	ajl2	lactose-binding lectin l-2-like
NC_031979.2	19541872	+	2.67371	0.0361385	intron	3	/	6	rna39891	gene19998	slc46a1	slc46a1	solute carrier family 46 member 1	X2
NC_031972.2	16450240	+	2.67358	0.0463165	intron	26	/	60	rna16994	gene8551	LOC100694254	col27a1	collagen alpha-1(XXVII) chain A
NC_031986.2	34506698	+	2.66763	0.0393176	TTS				rna65985	gene33284	dot1l	dot1l	DOT1 like histone lysine methyltransferase	X1
NW_020327713.1	4112	-	2.66746	0.0450607	exon	24	/	26	rna76530	gene40325	LOC102080812	muc2	mucin-2
NC_031986.2	12829189	+	2.66719	0.0419206	intron	3	/	12	rna64114	gene32213	creb3l1	creb3l1	cAMP responsive element binding protein 3 like 1
NC_031967.2	43180889	-	2.66657	0.0372982	intron	2	/	3	rna70555	gene35911	LOC102078841	zscan31	zinc finger and SCAN domain-containing protein 31
NC_031969.2	12389933	-	2.66351	0.0338589	intron	20	/	22	rna6246	gene3180	clec16a	clec16a	C-type lectin domain containing 16A	X5
NC_031986.2	36247684	+	2.66337	0.0492257	intron	13	/	24	rna66171	gene33367	chd1l	chd1l	chromodomain helicase DNA binding protein 1 like
NC_031984.2	20287450	+	2.66303	0.0369355	exon	15	/	22	rna58959	gene29509	LOC100702998	arhgap4	rho GTPase-activating protein 4	X1
NC_031983.2	8868536	+	2.65791	0.0361385	intron	2	/	13	rna54865	gene27470	akt1	akt1	AKT serine/threonine kinase 1	X3
NC_031966.2	20058559	-	2.65618	0.0372982	TTS				rna3723	gene1917	LOC100707615	kdrl	vascular endothelial growth factor receptor kdr-like	X2
NC_031973.2	18451233	-	2.65498	0.0433036	intron	6	/	11	rna22885	gene11493	capn15	capn15	calpain 15	X1
NC_031987.2	35857920	-	2.6546	0.0409871	intron	14	/	23	rna47917	gene24022	LOC100710818	raph1	ras-associated and pleckstrin homology domains-containing protein 1
NC_031972.2	25098904	-	2.65358	0.0415239	intron	1	/	7	rna17743	gene8899	LOC100706274	npdc1	neural proliferation differentiation and control protein 1
NC_031982.2	9743787	+	2.65254	0.0382914	intron	3	/	8	rna51520	gene25731	trove2	trove2	TROVE domain family member 2	X3
NC_031972.2	39033977	-	2.6511	0.0459784	intron	1	/	20	rna18790	gene9440	LOC100708003	anpep	aminopeptidase Ey
NC_031976.2	2149519	-	2.65071	0.0380595	intron	4	/	5	rna29164	gene14775	LOC100706651	znrf2	E3 ubiquitin-protein ligase znrf2
NC_031974.2	19347229	+	2.6505	0.0457053	intron	1	/	5	rna25317	gene12706	LOC102082419	michc	myosin IC heavy chain
NC_031965.2	33895987	-	2.65022	0.0413548	intron	2	/	5	rna2221	gene1131	mrps11	mrps11	mitochondrial ribosomal protein S11
NC_031971.2	24260465	-	2.65021	0.0495191	intron	1	/	13	rna13911	gene7015	atf7ip	atf7ip	activating transcription factor 7 interacting protein	X5
NC_031986.2	32757193	-	2.64993	0.0450816	intron	11	/	47	rna65809	gene33214	LOC100693337	myo7a	unconventional myosin-VIIa
NC_031980.2	12034969	-	2.64951	0.0370961	exon	4	/	4	rna42851	gene21578	foxo3	foxo3	forkhead box O3
NC_031980.2	14519594	-	2.6493	0.0338589	intron	1	/	9	rna43078	gene21697	fut8	fut8	fucosyltransferase 8	X2
NC_031983.2	7614243	-	2.64696	0.0443184	intron	5	/	25	rna54751	gene27400	atrn	atrn	attractin	X4
NC_031965.2	32772571	+	2.6466	0.041631	intron	3	/	6	rna2174	gene1100	edc3	edc3	enhancer of mRNA decapping 3	X1
NC_031984.2	5044286	-	2.64565	0.0450607	intron	1	/	5	rna57334	gene28785	mecp2	mecp2	methyl-CpG binding protein 2	X1
NC_031986.2	36379736	+	2.64539	0.0385725	TTS				rna66194	gene33374	LOC100694576	ap1s2	AP-1 complex subunit sigma-2	X3
NC_031972.2	46118360	-	2.6452	0.0460593	TTS				rna19340	gene9709	LOC100711024	ppm1h	protein phosphatase 1H	X1
NC_031976.2	20877477	+	2.645	0.0372982	intron	9	/	10	rna30707	gene15545	flad1	flad1	flavin adenine dinucleotide synthetase 1	X2
NC_031986.2	37048895	-	2.64437	0.041631	intron	2	/	5	rna66252	gene33397	cbr4	cbr4	carbonyl reductase 4	X2
NC_031986.2	24754571	-	2.64435	0.0382002	intron	1	/	17	rna65201	gene32899	LOC100708930	agap1	arf-GAP with GTPase ANK repeat and PH domain-containing protein 1	X3
NC_031970.2	26357060	+	2.64365	0.0424761	Promoter				rna10972	gene5582	ube2j2	ube2j2	ubiquitin conjugating enzyme E2 J2	X1
NC_031971.2	14022271	+	2.64217	0.0338589	intron	11	/	19	rna13000	gene6598	dchs2	dchs2	dachsous cadherin-related 2	X1
NC_031972.2	8896655	-	2.6418	0.0369355	intron	6	/	7	rna16345	gene8260	LOC100705560	xrcc4	DNA repair protein XRCC4	X4
NC_031974.2	19777422	+	2.64138	0.0439671	exon	12	/	21	rna25344	gene12721	sulf1	sulf1	sulfatase 1	X1
NC_031987.2	21378257	+	2.64087	0.0422805	intron	1	/	7	rna46784	gene23481	ildr1	ildr1	immunoglobulin like domain containing receptor 1
NC_031987.2	31027766	+	2.63965	0.0372982	exon	13	/	15	rna47555	gene23876	LOC100711847	maoa	amine oxidase [flavin-containing]
NC_031980.2	6588587	-	2.63935	0.0361483	intron	3	/	6	rna42325	gene21291	nkain2	nkain2	sodium/potassium transporting ATPase interacting 2
NC_031980.2	24518707	-	2.63892	0.0487529	intron	10	/	10	rna43864	gene22088	pex7	pex7	peroxisomal biogenesis factor 7	X2
NC_031986.2	43832910	+	2.63764	0.0378027	intron	8	/	10	rna66919	gene33749	abl2	abl2	ABL proto-oncogene 2 non-receptor tyrosine kinase	X3
NC_031972.2	38950778	+	2.63587	0.0499984	exon	10	/	20	rna18783	gene9439	zc3h18	zc3h18	zinc finger CCCH-type containing 18	X5
NC_031984.2	2320320	+	2.63576	0.0393176	exon	9	/	9	rna57123	gene28673	LOC100699567	emc3	ER membrane protein complex subunit 3
NC_031984.2	12706863	-	2.63546	0.0369355	intron	14	/	24	rna58180	gene29159	adcy6	adcy6	adcy6
NC_031966.2	19284582	-	2.63485	0.0481136	intron	7	/	15	rna3622	gene1885	LOC100703337	map7d2	MAP7 domain-containing protein 2	X11
NC_031981.2	19163989	-	2.63298	0.0393176	intron	3	/	42	rna49247	gene24622	LOC100693972	plxnb2	plexin-B2
NC_031977.2	35571137	-	2.63293	0.0361385	exon	30	/	34	rna35397	gene17936	LOC100699288	smarca2	probable global transcription activator SNF2L2
NC_031983.2	30280755	-	2.63229	0.0402929	TTS				rna56864	gene28560	adi1	adi1	acireductone dioxygenase 1
NC_031969.2	32357053	+	2.63218	0.0393176	exon	6	/	44	rna8219	gene4194	LOC100701079	myh11	myosin-11	X5
NC_031981.2	9671707	-	2.63104	0.0397341	exon	4	/	4	rna48587	gene24330	LOC100699741	ube2n	ubiquitin-conjugating enzyme E2 N
NC_031980.2	19696208	+	2.63033	0.0471746	intron	25	/	39	rna43427	gene21863	afdn	afdn	afdn
NC_031987.2	18459050	-	2.62969	0.0378027	intron	2	/	10	rna46455	gene23323	LOC100709100	igsf3	immunoglobulin superfamily member 3
NC_031970.2	22534236	+	2.62944	0.0372982	intron	1	/	16	rna10460	gene5331	LOC100696164	slc38a3	sodium-coupled neutral amino acid transporter 3	X1
NC_031965.2	6075092	-	2.6262	0.0394137	intron	12	/	19	rna358	gene173	nell1	nell1	neural EGFL like 1
NC_031985.2	16264583	-	2.62588	0.0461337	intron	12	/	15	rna61659	gene30930	LOC100693099	rbms3	RNA-binding motif single-stranded-interacting protein 3	X2
NC_031979.2	10520890	+	2.62585	0.0372982	Promoter				rna39082	gene19664	LOC100702017	srek1	splicing regulatory glutamine/lysine-rich protein 1
NC_031967.2	50304608	+	2.62327	0.0450607	exon	3	/	7	rna71099	gene36261	LOC102076565	gcna	acidic repeat-containing protein
NC_031969.2	3371107	-	2.62132	0.0338589	intron	5	/	13	rna5388	gene2718	engase	engase	endo-beta-N-acetylglucosaminidase	X1
NC_031966.2	17910197	+	2.62067	0.0392398	intron	26	/	30	rna3515	gene1834	diaph2	diaph2	diaphanous related formin 2
NC_031972.2	54107161	-	2.62032	0.0369355	intron	2	/	10	rna20137	gene10101	mef2a	mef2a	myocyte enhancer factor 2A	X4
NC_031987.2	18458730	+	2.61947	0.0460645	intron	2	/	10	rna46455	gene23323	LOC100709100	igsf3	immunoglobulin superfamily member 3
NC_031983.2	7613941	+	2.61675	0.0369355	intron	5	/	25	rna54751	gene27400	atrn	atrn	attractin	X4
NC_031978.2	10436221	+	2.61393	0.0397685	intron	3	/	19	rna36430	gene18471	LOC100707324	camk2g	calcium/calmodulin-dependent protein kinase type II subunit gamma	X28
NC_031986.2	32760271	-	2.61351	0.0372982	exon	18	/	48	rna65809	gene33214	LOC100693337	myo7a	unconventional myosin-VIIa
NC_031987.2	14155148	+	2.61173	0.0445972	exon	17	/	29	rna45989	gene23119	LOC100710501	col6a2	collagen alpha-2(VI) chain
NC_031972.2	56454341	-	2.61031	0.0402929	intron	5	/	21	rna20445	gene10222	LOC100694845	dennd5b	DENN domain-containing protein 5B	X1
NC_031970.2	12161123	-	2.6097	0.0438692	exon	9	/	9	rna9474	gene4846	lg5h6orf89	lg5h6orf89	linkage group 5 C6orf89 homolog
NC_031976.2	21380298	-	2.60531	0.0338589	intron	1	/	8	rna30759	gene15572	rnf115	rnf115	ring finger protein 115
NC_031981.2	2097252	+	2.60468	0.0460668	intron	3	/	15	rna48081	gene24100	rexo1	rexo1	RNA exonuclease 1 homolog	X2
NC_031978.2	7611375	+	2.60422	0.0417824	intron	3	/	3	rna36235	gene18383	LOC100712246	otx1b	homeobox protein OTX1 B
NC_031978.2	27943904	+	2.60376	0.0369355	intron	1	/	1	rna38094	gene19170	socs5	socs5	suppressor of cytokine signaling 5
NC_031986.2	20028180	-	2.60271	0.0370961	Promoter				rna64733	gene32618	stat1	stat1	signal transducer and activator of transcription 1	X4
NC_031987.2	11360890	-	2.60049	0.0372982	intron	2	/	5	rna45796	gene23033	tpt1	tpt1	tumor protein translationally-controlled 1
NC_031970.2	27563490	-	2.60025	0.0372982	intron	1	/	13	rna11055	gene5622	LOC100705479	tacc1	transforming acidic coiled-coil-containing protein 1	X6
NC_031984.2	20387609	+	2.59931	0.039304	intron	2	/	4	rna58973	gene29519	LOC100705424	rnd1	rho-related GTP-binding protein Rho6
NC_031986.2	32509777	-	2.59905	0.0450816	intron	1	/	30	rna65785	gene33203	sned1	sned1	sushi nidogen and EGF like domains 1
NC_031965.2	18984039	+	2.59826	0.0413548	exon	27	/	30	rna1257	gene615	LOC100698737	tjp1	tight junction protein ZO-1	X7
NC_031983.2	30159043	+	2.5949	0.0372982	exon	1	/	2	rna56828	gene28533	LOC100698527	gdf6	growth/differentiation factor 6-A-like
NC_031986.2	820574	-	2.59059	0.0369355	intron	1	/	13	rna63431	gene31882	bmpr2	bmpr2	bone morphogenetic protein receptor type-2
NC_031977.2	13384476	+	2.59032	0.0463165	Promoter				rna33458	gene16975	adgra2	adgra2	adhesion G protein-coupled receptor A2
NC_031966.2	8890434	+	2.58946	0.0440705	intron	1	/	14	rna2954	gene1553	mgat4b	mgat4b	alpha-13-mannosyl-glycoprotein 4-beta-N-acetylglucosaminyltransferase B
NC_031980.2	36614017	+	2.58855	0.0372982	intron	3	/	26	rna44730	gene22520	adgrl2	adgrl2	adhesion G protein-coupled receptor L2	X20
NC_031976.2	5525429	+	2.58746	0.0424761	intron	8	/	51	rna29284	gene14837	cep192	cep192	centrosomal protein 192	X3
NC_031972.2	47232767	+	2.58497	0.0439671	intron	10	/	20	rna19429	gene9747	appl2	appl2	adaptor protein phosphotyrosine interacting with PH domain and leucine zipper 2
NC_031973.2	24104197	+	2.58452	0.0372982	intron	5	/	8	rna23486	gene11762	LOC100694467	rab26	ras-related protein Rab-26	X1
NC_031972.2	49924169	-	2.58441	0.0413548	intron	9	/	9	rna19672	gene9873	LOC100694233	slc27a2	very long-chain acyl-CoA synthetase
NC_031985.2	22637978	+	2.58233	0.0442003	intron	16	/	22	rna62314	gene31249	LOC100696524	elmo1	engulfment and cell motility protein 1	X1
NC_031979.2	9416022	+	2.5823	0.0414141	intron	1	/	7	rna39048	gene19635	lsamp	lsamp	limbic system associated membrane protein	X3
NC_031986.2	731748	+	2.58144	0.0388775	exon	5	/	10	rna63420	gene31876	nufip1	nufip1	NUFIP1 FMR1 interacting protein 1
NC_031979.2	26927461	+	2.5789	0.03911	exon	13	/	13	rna40541	gene20349	samd4b	samd4b	sterile alpha motif domain containing 4B	X3
NC_031970.2	32213850	-	2.57729	0.0494178	intron	13	/	21	rna11572	gene5850	foxp1	foxp1	forkhead box P1	X7
NC_031984.2	7708696	+	2.5763	0.0415329	intron	4	/	12	rna57633	gene28920	bcas1	bcas1	breast carcinoma amplified sequence 1	X5
NC_031967.2	2080734	+	2.57551	0.0469565	intron	1	/	6	rna67219	gene33921	snapc2	snapc2	small nuclear RNA activating complex polypeptide 2	X1
NC_031983.2	27412689	+	2.57444	0.0418765	intron	2	/	7	rna56576	gene28403	runx3	runx3	runt related transcription factor 3	X1
NC_031984.2	4970396	-	2.57384	0.0413593	exon	15	/	15	rna57326	gene28782	fgd1	fgd1	FYVE RhoGEF and PH domain containing 1
NC_031986.2	33119685	-	2.5719	0.0369355	intron	4	/	15	rna65820	gene33221	tp63	tp63	tumor protein p63	X2
NC_031973.2	7792788	+	2.57007	0.0338589	exon	4	/	7	rna21899	gene10980	LOC100695060	cox10	protoheme IX farnesyltransferase mitochondrial
NC_031976.2	23264030	+	2.56856	0.0440705	exon	4	/	15	rna31031	gene15714	ptpn6	ptpn6	protein tyrosine phosphatase non-receptor type 6	X1
NC_031971.2	38343094	+	2.56767	0.0470335	intron	7	/	7	rna15208	gene7679	scrn2	scrn2	secernin 2	X2
NC_031979.2	1403498	+	2.56569	0.0463165	intron	3	/	10	rna38554	gene19385	LOC100708677	tbcel	tubulin-specific chaperone cofactor E-like protein	X5
NC_031969.2	26096170	+	2.56474	0.0485019	intron	12	/	19	rna7663	gene3918	ezh1	ezh1	enhancer of zeste 1 polycomb repressive complex 2 subunit	X2
NC_031967.2	64868471	-	2.5622	0.0450816	Promoter				rna72355	gene37028	LOC112846508	znf708	zinc finger protein 708-like
NC_031966.2	28674934	-	2.56136	0.0476615	intron	4	/	17	rna4617	gene2351	unc5a	unc5a	unc5a
NC_031983.2	2735971	-	2.56099	0.0430593	intron	7	/	29	rna54411	gene27243	baz1a	baz1a	bromodomain adjacent to zinc finger domain 1A	X1
NC_031967.2	38067179	+	2.55903	0.0393176	exon	2	/	13	rna70068	gene35587	LOC100707394	gab1	GRB2-associated-binding protein 1
NC_031987.2	15178963	+	2.55866	0.0413548	intron	17	/	24	rna46087	gene23156	tanc1	tanc1	tetratricopeptide repeat ankyrin repeat and coiled-coil containing 1	X7
NC_031965.2	23809413	-	2.55477	0.0485946	intron	2	/	2	rna1612	gene786	LOC100702616	maf	transcription factor Maf	X1
NC_031972.2	44284611	-	2.5523	0.0372982	TTS				rna19237	gene9651	wdr61	wdr61	WD repeat domain 61
NC_031980.2	34800284	-	2.55203	0.0413548	intron	1	/	15	rna44611	gene22465	ephb3	ephb3	EPH receptor B3	X3
NC_031977.2	8029445	-	2.55162	0.0405473	intron	12	/	20	rna32983	gene16743	arvcf	arvcf	ARVCF delta catenin family member	X8
NC_031977.2	18777177	+	2.54894	0.0372982	intron	2	/	13	rna33965	gene17237	LOC100703285	osbpl2	oxysterol-binding protein 2	X3
NC_031967.2	60889898	+	2.54735	0.0450607	intron	1	/	1	rna72107	gene36840	LOC100703578	LOC100703578	nuclear factor 7 ovary	X5
NC_031971.2	21159987	-	2.54599	0.0409871	intron	1	/	13	rna13572	gene6868	LOC100696392	dlc1	rho GTPase-activating protein 7	X4
NC_031983.2	4905951	-	2.54397	0.0413548	intron	16	/	23	rna54521	gene27304	akap6	akap6	A-kinase anchoring protein 6	X5
NC_031986.2	22064436	+	2.54382	0.0369355	intron	3	/	14	rna64957	gene32748	LOC100701849	map2	microtubule-associated protein 2
NC_031972.2	50364829	+	2.54356	0.0385725	exon	6	/	12	rna19735	gene9907	slc17a6	slc17a6	solute carrier family 17 member 6
NC_031965.2	13620273	-	2.5435	0.0382732	exon	9	/	9	rna851	gene415	gatm	gatm	glycine amidinotransferase
NC_031972.2	18673104	-	2.54319	0.0402929	exon	26	/	48	rna17219	gene8648	LOC100694894	mgam	maltase-glucoamylase intestinal	X1
NC_031974.2	7648422	-	2.54307	0.0365029	intron	11	/	13	rna24488	gene12280	LOC100707237	vipr2	vasoactive intestinal polypeptide receptor 2	X2
NC_031977.2	37563342	-	2.54261	0.0448718	intron	6	/	13	rna35584	gene18032	chek2	chek2	checkpoint kinase 2	X2
NC_031972.2	145539	-	2.54256	0.0361483	exon	5	/	34	rna15619	gene7870	dgkz	dgkz	diacylglycerol kinase zeta	X3
NC_031965.2	23307327	+	2.54164	0.0487736	exon	5	/	16	rna1597	gene776	gse1	gse1	Gse1 coiled-coil protein	X2
NC_031975.2	8206575	+	2.53987	0.0416763	intron	3	/	4	rna26813	gene13513	LOC100701475	pcdh1	protocadherin-1
NC_031978.2	17392445	-	2.53891	0.0369355	Promoter				rna37061	gene18730	LOC100710423	lzts2	leucine zipper putative tumor suppressor 2 homolog	X3
NC_031979.2	17717351	+	2.53883	0.0361385	intron	2	/	7	rna39782	gene19936	pdgfd	pdgfd	platelet derived growth factor D	X1
NC_031983.2	23385369	-	2.53797	0.04833	intron	9	/	9	rna56305	gene28282	rbks	rbks	ribokinase	X1
NC_031965.2	21065136	+	2.53554	0.0393176	exon	13	/	13	rna1405	gene683	LOC100691255	nfat5	nuclear factor of activated T-cells 5	X6
NC_031974.2	20240141	+	2.53552	0.0403888	Promoter				rna25394	gene12743	rdh10	rdh10	retinol dehydrogenase 10
NC_031979.2	18189855	-	2.53534	0.0459728	intron	2	/	24	rna39812	gene19950	arhgef17	arhgef17	Rho guanine nucleotide exchange factor 17
NC_031980.2	22637138	-	2.53531	0.0385725	intron	3	/	15	rna43721	gene22028	LOC100703533	aig1	androgen-induced gene 1 protein	X2
NC_031982.2	14455342	+	2.53451	0.046618	intron	6	/	9	rna52137	gene26027	LOC100712433	mbnl1	muscleblind-like protein 1	X21
NC_031972.2	31226367	+	2.53362	0.0369355	intron	11	/	21	rna18134	gene9076	LOC100699899	npr2	atrial natriuretic peptide receptor 2
NC_031979.2	26583787	-	2.53229	0.0402848	intron	1	/	20	rna40499	gene20337	ncam1	ncam1	neural cell adhesion molecule 1	X6
NC_031975.2	15486240	+	2.53228	0.0402929	intron	3	/	18	rna27608	gene13895	LOC100696095	frem2	FRAS1-related extracellular matrix protein 2	X2
NC_031967.2	41161998	-	2.52988	0.0394137	intron	1	/	15	rna70299	gene35756	LOC100699607	tec	tyrosine-protein kinase Tec
NC_031969.2	673144	+	2.52871	0.048836	exon	20	/	64	rna5205	gene2625	smg1	smg1	SMG1 nonsense mediated mRNA decay associated PI3K related kinase	X5
NC_031975.2	18778045	-	2.52628	0.0392771	intron	6	/	15	rna27929	gene14101	LOC100696184	ebf1	transcription factor COE1	X2
NC_031982.2	10157810	-	2.52608	0.0402929	intron	7	/	16	rna51594	gene25760	LOC100706341	tbl1xr1	F-box-like/WD repeat-containing protein TBL1XR1	X6
NC_031971.2	7779400	-	2.52561	0.0361385	intron	4	/	8	rna12474	gene6302	LOC100709376	elfn2	protein phosphatase 1 regulatory subunit 29	X2
NC_031985.2	25046705	-	2.5251	0.0361385	intron	1	/	11	rna62588	gene31430	LOC100704084	plcl2	inactive phospholipase C-like protein 2
NC_031972.2	52460345	-	2.52334	0.0393176	intron	1	/	10	rna20003	gene10048	rora	rora	RAR related orphan receptor A	X1
NC_031972.2	54556452	+	2.52298	0.0496278	exon	28	/	28	rna20196	gene10126	c2cd5	c2cd5	C2 calcium dependent domain containing 5	X15
NC_031967.2	43175742	-	2.52061	0.0372982	intron	1	/	3	rna70555	gene35911	LOC102078841	zscan31	zinc finger and SCAN domain-containing protein 31
NC_031971.2	40964752	-	2.52037	0.0361385	intron	2	/	31	rna15406	gene7773	wdr17	wdr17	WD repeat domain 17	X1
NW_020327755.1	17555	-	2.52026	0.0405473	Promoter				rna76605	gene40383	LOC102082589	wdr19	WD repeat-containing protein 19
NC_031971.2	18255046	+	2.51986	0.0392771	intron	6	/	6	rna13348	gene6735	aimp1	aimp1	aminoacyl tRNA synthetase complex interacting multifunctional protein 1
NC_031970.2	9321273	+	2.51981	0.0383563	TTS				rna9229	gene4731	smpd2	smpd2	sphingomyelin phosphodiesterase 2
NC_031981.2	12810528	-	2.51972	0.0361483	intron	17	/	23	rna48809	gene24417	snd1	snd1	staphylococcal nuclease and tudor domain containing 1	X1
NC_031967.2	26093543	-	2.51873	0.0338589	intron	1	/	8	rna69073	gene34978	LOC112846236	fcgr3a	low affinity immunoglobulin gamma Fc region receptor III-like
NC_031967.2	38066862	+	2.51864	0.0393176	intron	1	/	12	rna70068	gene35587	LOC100707394	gab1	GRB2-associated-binding protein 1
NC_031979.2	27819299	-	2.51503	0.0441228	TTS				rna40619	gene20386	synrg	synrg	synergin gamma	X4
NC_031986.2	14182314	+	2.51423	0.0402929	exon	22	/	27	rna64291	gene32319	LOC100702316	hdac4	histone deacetylase 4	X3
NC_031967.2	28058057	-	2.51312	0.0438692	intron	25	/	26	rna69242	gene35081	LOC100705888	arhgef40	rho guanine nucleotide exchange factor 40	X2
NC_031972.2	52836246	-	2.51199	0.0393176	intron	22	/	30	rna20034	gene10057	scaper	scaper	S-phase cyclin A associated protein in the ER	X3
NC_031985.2	1632944	-	2.51147	0.0372982	intron	1	/	20	rna60515	gene30238	LOC100706063	sema6d	semaphorin-6D	X2
NC_031977.2	6425735	-	2.5111	0.0372982	intron	2	/	5	rna32881	gene16684	pptc7	pptc7	PTC7 protein phosphatase homolog
NC_031981.2	2090848	+	2.51011	0.0402929	intron	12	/	15	rna48081	gene24100	rexo1	rexo1	RNA exonuclease 1 homolog	X2
NC_031972.2	19019561	+	2.50866	0.0372982	intron	1	/	5	rna17228	gene8655	prag1	prag1	PEAK1 related kinase-activating pseudokinase 1	X2
NC_031978.2	21325541	-	2.50748	0.0381934	intron	14	/	18	rna37471	gene18910	nrxn1	nrxn1	neurexin 1	X20
NC_031975.2	28362292	+	2.50637	0.0393176	Promoter				rna28556	gene14446	LOC100711601	cnfn	cornifelin
NC_031970.2	26357357	-	2.50297	0.0361385	Promoter				rna10972	gene5582	ube2j2	ube2j2	ubiquitin conjugating enzyme E2 J2	X1
NC_031967.2	12414397	+	2.50223	0.0471309	intron	1	/	7	rna68035	gene34357	LOC100711851	kcnip4	Kv channel-interacting protein 4	X3
NC_031984.2	8240770	-	2.50196	0.0338589	intron	2	/	6	rna57670	gene28936	sdf4	sdf4	stromal cell derived factor 4
NC_031986.2	20027916	+	2.50176	0.0361385	intron	1	/	22	rna64735	gene32618	stat1	stat1	signal transducer and activator of transcription 1	X6
NC_031975.2	21887714	-	2.49829	0.0460645	exon	1	/	10	rna28126	gene14211	LOC100708916	slc22a4	solute carrier family 22 member 4	X1
NC_031979.2	21288107	+	2.49826	0.0411561	intron	6	/	9	rna40040	gene20073	rsrc1	rsrc1	arginine and serine rich coiled-coil 1	X1
NC_031971.2	5404766	+	2.49605	0.0396857	intron	3	/	6	rna12290	gene6210	LOC100706681	actc1	actin alpha cardiac
NC_031971.2	24202835	-	2.4953	0.0385725	intron	3	/	17	rna13905	gene7013	LOC100709169	grin2b	glutamate receptor ionotropic, NMDA 2B
NC_031976.2	30124701	+	2.49493	0.0369355	exon	1	/	13	rna31693	gene16050	mef2d	mef2d	myocyte enhancer factor 2D	X2
NC_031982.2	10611662	+	2.49332	0.0481136	intron	1	/	4	rna51670	gene25806	selenof	selenof	selenoprotein F
NC_031986.2	40126498	-	2.49253	0.0450816	intron	10	/	15	rna66561	gene33569	LOC100695628	ncan	neurocan core protein	X1
NC_031967.2	11139637	+	2.49205	0.0393176	Promoter				rna67943	gene34317	nfib	nfib	nuclear factor I B	X5
NC_031981.2	32154535	+	2.49204	0.0476383	exon	2	/	34	rna50318	gene25163	lrrc7	lrrc7	leucine rich repeat containing 7	X6
NC_031987.2	6628955	-	2.49156	0.0361385	intron	9	/	15	rna45402	gene22833	plcd4	plcd4	phospholipase C delta 4
NC_031969.2	19101757	+	2.49147	0.0369355	exon	8	/	9	rna6869	gene3533	LOC100712317	slc25a17	peroxisomal membrane protein PMP34
NC_031985.2	14076247	+	2.49126	0.0382595	intron	4	/	18	rna61493	gene30824	LOC100709881	ago4	protein argonaute-4	X4
NC_031970.2	26543471	+	2.49116	0.0338589	Promoter				rna10985	gene5590	LOC100701712	hdac7	histone deacetylase 7	X2
NC_031981.2	3980019	+	2.48982	0.0432328	intron	14	/	61	rna48221	gene24173	utp20	utp20	UTP20 small subunit processome component	X2
NC_031981.2	23237346	+	2.48903	0.0372982	Promoter				rna49675	gene24828	irf5	irf5	interferon regulatory factor 5
NC_031984.2	12954437	+	2.48875	0.0393176	intron	1	/	22	rna58207	gene29175	LOC100705914	ncoa3	nuclear receptor coactivator 3
NC_031980.2	11870123	-	2.48774	0.041631	exon	5	/	7	rna42835	gene21568	mrps10	mrps10	mitochondrial ribosomal protein S10
NC_031980.2	25241169	+	2.48744	0.0460185	exon	4	/	6	rna43918	gene22115	tmem242	tmem242	transmembrane protein 242
NC_031965.2	31904961	+	2.4866	0.0463165	intron	13	/	14	rna2133	gene1076	LOC109202667	taf4	transcription initiation factor TFIID subunit 4	X1
NC_031978.2	12431674	-	2.48579	0.0414652	intron	2	/	15	rna36575	gene18529	LOC100703311	grid1	glutamate receptor ionotropic delta-1	X3
NC_031972.2	2880252	+	2.48557	0.0470335	Promoter				rna15839	gene7996	plcg2	plcg2	phospholipase C gamma 2	X1
NC_031984.2	23046524	-	2.48308	0.0338589	intron	1	/	7	rna59263	gene29655	LOC100697510	tox2	TOX high mobility group box family member 2	X3
NC_031979.2	20162686	-	2.48288	0.0474699	intron	1	/	34	rna39968	gene20037	kmt2a	kmt2a	kmt2a
NC_031975.2	9420371	-	2.48072	0.0442584	intron	2	/	2	rna26903	gene13566	LOC102076382	tmem211	transmembrane protein 211
NC_031977.2	27036273	-	2.48045	0.0416763	intron	3	/	3	rna34745	gene17588	LOC109204554	cma1	chymase
NC_031971.2	3990771	-	2.47959	0.0476615	intron	4	/	7	rna12209	gene6154	LOC100699517	sp2	transcription factor Sp2	X3
NC_031986.2	3249348	-	2.47958	0.0369355	intron	4	/	5	rna63601	gene31956	LOC109197015	pif1	ATP-dependent DNA helicase PIF1	X2
NC_031983.2	27933321	-	2.47924	0.0499812	intron	1	/	3	rna56625	gene28426	LOC100709604	nkx2.2a	homeobox protein Nkx-2.2a	X5
NC_031980.2	36036	+	2.47854	0.038611	intron	7	/	13	rna41793	gene21067	LOC100712349	mep1a	meprin A subunit alpha
NC_031980.2	14519335	+	2.4762	0.0413548	intron	1	/	9	rna43078	gene21697	fut8	fut8	fucosyltransferase 8	X2
NC_031974.2	18713201	-	2.47565	0.0361385	exon	4	/	7	rna25214	gene12662	usf3	usf3	upstream transcription factor family member 3	X3
NC_031971.2	17078231	+	2.47498	0.0380048	intron	1	/	20	rna13247	gene6694	tbc1d9	tbc1d9	TBC1 domain family member 9
NC_031975.2	32934245	+	2.47412	0.0454171	exon	6	/	6	rna28867	gene14633	zmat2	zmat2	zinc finger matrin-type 2
NC_031967.2	13246519	-	2.47352	0.0385725	intron	1	/	2	rna68096	gene34371	lurap1l	lurap1l	leucine rich adaptor protein 1 like
NC_031969.2	24130607	-	2.47349	0.0372982	exon	13	/	17	rna7438	gene3804	LOC100692872	hmcn1	hemicentin-1	X3
NC_031972.2	43102927	-	2.47324	0.0378027	TTS				rna19134	gene9602	lg7h11orf58	lg7h11orf58	linkage group 7 C11orf58 homolog
NC_031970.2	22511563	+	2.47214	0.0372982	TTS				rna10457	gene5329	LOC100695906	rbm5	RNA-binding protein 5	X1
NC_031971.2	38389972	-	2.4714	0.0412291	exon	5	/	6	rna15211	gene7682	psmb3	psmb3	proteasome subunit beta 3
NC_031971.2	42361699	+	2.47035	0.0413548	intron	2	/	20	rna15595	gene7854	LOC100706186	capn2	calpain-2 catalytic subunit	X2
NC_031979.2	26384501	+	2.47025	0.046609	intron	8	/	9	rna40492	gene20334	LOC100699154	icam1	cell adhesion molecule 1	X3
NC_031984.2	787489	-	2.46774	0.0409528	intron	2	/	79	rna56979	gene28608	lama5	lama5	laminin subunit alpha 5	X2
NC_031972.2	6976807	-	2.46665	0.0363318	intron	1	/	14	rna16202	gene8182	ranbp10	ranbp10	RAN binding protein 10
NC_031984.2	20576175	-	2.46633	0.0450607	exon	39	/	39	rna58998	gene29530	LOC100703539	dip2ba	disco-interacting protein 2 homolog B-A	X1
NC_031972.2	14608192	-	2.46446	0.039645	intron	1	/	65	rna16876	gene8494	LOC100701567	col5a1	collagen alpha-1(V) chain	X2
NC_031972.2	6845681	-	2.46433	0.0422805	intron	1	/	12	rna16193	gene8176	zcchc14	zcchc14	zinc finger CCHC-type containing 14	X1
NC_031972.2	36631990	+	2.46419	0.0372982	intron	2	/	10	rna18564	gene9324	LOC106097652	cd163l1	scavenger receptor cysteine-rich type 1 protein M130	X3
NC_031966.2	11033611	+	2.46386	0.0378027	intron	15	/	16	rna3053	gene1608	spata5	spata5	spermatogenesis associated 5
NC_031972.2	5633970	+	2.46211	0.0338589	intron	11	/	33	rna16127	gene8139	LOC100709311	mical2b	protein-methionine sulfoxide oxidase mical2b	X4
NC_031986.2	32509477	+	2.46203	0.0430437	intron	1	/	30	rna65785	gene33203	sned1	sned1	sushi nidogen and EGF like domains 1
NC_031982.2	9046341	+	2.46202	0.0413548	exon	8	/	21	rna51455	gene25689	LOC100690866	ipo13	importin-13	X1
NC_031972.2	55796810	-	2.46116	0.0402929	intron	2	/	26	rna20347	gene10185	LOC100700713	shank3	SH3 and multiple ankyrin repeat domains protein 3	X2
NC_031982.2	38085703	-	2.46033	0.0447734	exon	11	/	23	rna54275	gene27147	amph	amph	amphiphysin	X3
NC_031978.2	33008053	+	2.45996	0.0372982	intron	1	/	16	rna38368	gene19297	LOC100696947	slc24a3	sodium/potassium/calcium exchanger 3
NC_031967.2	3508933	-	2.45893	0.0338589	exon	3	/	4	rna67366	gene33985	LOC100708584	LOC100708584	RNA-binding protein 4.1	X1
NC_031971.2	23991431	-	2.45807	0.0385725	exon	10	/	10	rna13897	gene7007	LOC100708356	rbfox2	RNA binding protein fox-1 homolog 2	X5
NC_031981.2	33153978	+	2.458	0.0385725	Promoter				rna50387	gene25191	LOC100692552	lrp8	low-density lipoprotein receptor-related protein 8	X5
NC_031979.2	8567036	+	2.45757	0.0372236	intron	3	/	15	rna38960	gene19587	slc5a2	slc5a2	solute carrier family 5 member 2	X2
NC_031980.2	13652784	+	2.45701	0.0490136	intron	2	/	13	rna43020	gene21667	ppp2r5a	ppp2r5a	protein phosphatase 2 regulatory subunit B'alpha
NC_031981.2	34693434	-	2.45469	0.0361385	exon	9	/	9	rna50488	gene25234	gas2l3	gas2l3	growth arrest specific 2 like 3	X2
NC_031970.2	6753454	+	2.45339	0.0495627	intron	5	/	7	rna9030	gene4630	LOC100692376	rap1a	ras-related protein Rap-1A	X2
NC_031974.2	3515352	+	2.45284	0.0475144	exon	13	/	13	rna24125	gene12077	sugct	sugct	succinyl-CoA:glutarate-CoA transferase	X2
NC_031986.2	44291662	+	2.45172	0.0361483	intron	11	/	12	rna66942	gene33763	matk	matk	megakaryocyte-associated tyrosine kinase	X1
NC_031986.2	37273960	-	2.45084	0.0457587	TTS				rna66283	gene33409	sgcb	sgcb	sarcoglycan beta
NC_031974.2	34753053	-	2.44976	0.0376903	intron	2	/	10	rna26258	gene13236	arhgef4	arhgef4	Rho guanine nucleotide exchange factor 4	X1
NC_031966.2	32271500	+	2.44854	0.0471746	intron	3	/	7	rna4956	gene2502	LOC102075906	gpc3	glypican-3	X1
NC_031974.2	11606244	-	2.44792	0.0471309	intron	22	/	22	rna24636	gene12371	cnksr2	cnksr2	connector enhancer of kinase suppressor of Ras 2	X2
NC_031975.2	28308445	+	2.44562	0.0495627	intron	3	/	8	rna28552	gene14441	slc25a14	slc25a14	solute carrier family 25 member 14
NC_031981.2	1446634	+	2.44553	0.0338589	intron	1	/	8	rna48026	gene24075	nek7	nek7	NIMA related kinase 7	X3
NC_031972.2	62434600	+	2.44551	0.0450607	exon	1	/	5	rna20944	gene10456	mlycd	mlycd	malonyl-CoA decarboxylase
NC_031984.2	7452914	+	2.44483	0.0399884	exon	8	/	10	rna57614	gene28914	nfatc2	nfatc2	nuclear factor of activated T cells 2	X4
NC_031983.2	25095600	-	2.44371	0.0338589	intron	39	/	45	rna56422	gene28336	ralgapa1	ralgapa1	Ral GTPase activating protein catalytic alpha subunit 1	X1
NC_031975.2	15912030	-	2.44317	0.0495627	intron	3	/	16	rna27650	gene13916	LOC100704838	dclk1	serine/threonine-protein kinase DCLK1	X1
NC_031973.2	7506523	-	2.44304	0.0488585	intron	2	/	2	rna21880	gene10969	LOC102077598	lrrc17	leucine-rich repeat-containing protein 17
NC_031977.2	30946416	+	2.44286	0.0399221	exon	16	/	21	rna35091	gene17751	LOC102077389	sec24c	protein transport protein Sec24C	X1
NC_031987.2	31897355	-	2.44269	0.0402929	exon	1	/	21	rna47644	gene23905	rbm44	rbm44	RNA binding motif protein 44	X6
NC_031980.2	18194836	+	2.44264	0.0463165	intron	3	/	12	rna43346	gene21817	LOC100700775	ext1	exostosin-1
NC_031967.2	11968200	-	2.44259	0.0392771	intron	1	/	11	rna68015	gene34352	ppargc1a	ppargc1a	PPARG coactivator 1 alpha	X1
NC_031974.2	21344345	+	2.4424	0.0369355	intron	35	/	36	rna25472	gene12777	pola1	pola1	DNA polymerase alpha 1 catalytic subunit	X1
NC_031980.2	1191854	+	2.44207	0.0415239	exon	11	/	11	rna41915	gene21116	pla2g7	pla2g7	phospholipase A2 group VII	X1
NC_031975.2	16222191	+	2.43881	0.0468225	exon	12	/	67	rna27690	gene13927	LOC100709295	fry	protein furry homolog	X4
NC_031973.2	5592062	+	2.43405	0.0392771	intron	1	/	10	rna21697	gene10884	tbkbp1	tbkbp1	TBK1 binding protein 1	X1
NC_031966.2	10354370	-	2.4338	0.0372982	intron	3	/	7	rna3043	gene1600	LOC102081693	cep63	centrosomal protein of 63 kDa	X1
NC_031985.2	18046351	-	2.43285	0.0338589	intron	24	/	24	rna61844	gene31021	recql4	recql4	RecQ like helicase 4	X6
NC_031978.2	10051983	-	2.43236	0.0491488	exon	51	/	53	rna36361	gene18454	anapc1	anapc1	anaphase promoting complex subunit 1
NC_031969.2	26404689	-	2.43193	0.0422977	intron	1	/	1	rna7702	gene3936	LOC100703963	cavin1	caveolae-associated protein 1
NC_031966.2	12052104	+	2.43122	0.0472693	intron	2	/	7	rna3123	gene1637	LOC100691888	ldb2	LIM domain-binding protein 2	X6
NC_031979.2	9346684	+	2.43092	0.0361385	intron	3	/	7	rna39048	gene19635	lsamp	lsamp	limbic system associated membrane protein	X3
NC_031980.2	3986031	-	2.43031	0.0432328	intron	1	/	14	rna42071	gene21190	klhl29	klhl29	kelch like family member 29	X2
NC_031965.2	17538127	+	2.42789	0.0338589	intron	1	/	11	rna1143	gene559	cbfa2t3	cbfa2t3	CBFA2/RUNX1 translocation partner 3	X1
NC_031971.2	21148151	+	2.42233	0.0369355	intron	2	/	14	rna13571	gene6868	LOC100696392	dlc1	rho GTPase-activating protein 7	X5
NC_031985.2	17745066	+	2.42129	0.0418765	exon	5	/	10	rna61814	gene31000	LOC100690941	mef2d	myocyte-specific enhancer factor 2D homolog	X5
NC_031985.2	14769135	-	2.41852	0.0385725	intron	1	/	4	rna61533	gene30845	LOC100706927	sdc2a	syndecan-2-A	X2
NC_031981.2	22477895	+	2.41811	0.0459728	intron	5	/	7	rna49581	gene24779	LOC100697526	nlrc3	protein NLRC3-like	X3
NC_031986.2	44226130	-	2.41459	0.0463676	exon	15	/	15	rna66931	gene33757	LOC100702067	xpr1	xenotropic and polytropic retrovirus receptor 1 homolog
NC_031985.2	12234929	-	2.41265	0.0338589	intron	4	/	37	rna61278	gene30723	LOC100693701	plec	plectin	X3
NC_031982.2	38085426	+	2.41243	0.0369355	intron	10	/	22	rna54275	gene27147	amph	amph	amphiphysin	X3
NC_031965.2	20825550	+	2.41125	0.0411561	intron	3	/	13	rna1376	gene671	tead1	tead1	TEA domain transcription factor 1	X4
NC_031985.2	17748645	-	2.4091	0.0361385	intron	3	/	11	rna61812	gene31000	LOC100690941	mef2d	myocyte-specific enhancer factor 2D homolog	X3
NC_031985.2	16654856	-	2.40743	0.0372982	intron	7	/	8	rna61678	gene30935	LOC100704985	herpud1	homocysteine-responsive endoplasmic reticulum-resident ubiquitin-like domain member 2 protein	X1
NC_031975.2	14382106	+	2.40703	0.0462333	intron	1	/	9	rna27507	gene13850	cadm2	cadm2	cell adhesion molecule 2	X1
NC_031985.2	21337153	+	2.40657	0.04833	intron	2	/	20	rna62112	gene31170	LOC100703606	ankib1	ankyrin repeat and IBR domain-containing protein 1	X2
NC_031977.2	13387750	-	2.40617	0.0372982	intron	1	/	18	rna33458	gene16975	adgra2	adgra2	adhesion G protein-coupled receptor A2
NC_031972.2	21909515	-	2.406	0.0414678	exon	3	/	3	rna17437	gene8744	gdnf	gdnf	glial cell derived neurotrophic factor	X2
NC_031967.2	6090272	+	2.40484	0.0383563	intron	41	/	53	rna67503	gene34055	dock11	dock11	dedicator of cytokinesis 11
NC_031973.2	18707791	+	2.40406	0.0460668	intron	2	/	6	rna22895	gene11496	LOC100698643	ntn3	netrin-3	X1
NC_031984.2	7451746	-	2.40368	0.0370961	intron	9	/	9	rna57617	gene28914	nfatc2	nfatc2	nuclear factor of activated T cells 2	X2
NC_031971.2	17713086	+	2.4032	0.0378027	intron	2	/	5	rna13311	gene6717	bnc2	bnc2	basonuclin 2	X3
NC_031978.2	20545191	-	2.40304	0.0459728	intron	1	/	53	rna37411	gene18891	col19a1	col19a1	collagen type XIX alpha 1 chain	X2
NC_031967.2	53149096	-	2.4029	0.0372982	Promoter				rna71331	gene36397	LOC109199328	LOC109199328	histone H2B 1/2
NC_031970.2	29235957	-	2.40027	0.0448718	intron	1	/	38	rna11233	gene5698	magi1	magi1	membrane associated guanylate kinase WW and PDZ domain containing 1	X4
NC_031978.2	30985655	-	2.39978	0.042238	intron	12	/	13	rna38250	gene19234	LOC100694100	prss12	neurotrypsin
NC_031978.2	33814850	-	2.39632	0.0372982	intron	7	/	16	rna38397	gene19309	rasgrp3	rasgrp3	RAS guanyl releasing protein 3	X8
NC_031980.2	28064731	-	2.39371	0.0450607	intron	2	/	7	rna44162	gene22241	LOC100694281	ldhb	L-lactate dehydrogenase B chain
NC_031974.2	22370083	+	2.39306	0.0489562	intron	21	/	29	rna25533	gene12813	relch	relch	RAB11 binding and LisH domain coiled-coil and HEAT repeat containing	X6
NC_031984.2	36190427	+	2.39302	0.0424761	intron	6	/	6	rna60301	gene30141	tbc1d25	tbc1d25	TBC1 domain family member 25
NC_031970.2	6083337	+	2.39193	0.0431554	intron	1	/	12	rna8976	gene4610	gli1	gli1	GLI family zinc finger 1	X1
NC_031983.2	5502845	-	2.39027	0.0361483	intron	12	/	12	rna54564	gene27321	kcnh5	kcnh5	potassium voltage-gated channel subfamily H member 5	X3
NC_031976.2	15470240	-	2.39009	0.0418479	intron	4	/	7	rna30098	gene15196	zfpm2	zfpm2	zinc finger protein FOG family member 2	X2
NC_031980.2	24248075	+	2.38842	0.0415239	intron	3	/	3	rna43836	gene22077	mei4	mei4	meiotic double-stranded break formation protein 4	X5
NC_031985.2	9288823	-	2.3872	0.0369355	intron	6	/	9	rna61045	gene30592	LOC100707658	nectin2	nectin-2	X2
NC_031979.2	19909858	+	2.3871	0.0338589	intron	2	/	15	rna39929	gene20017	LOC100693040	limk1	LIM domain kinase 1	X1
NC_031978.2	27597347	-	2.38671	0.0440705	intron	32	/	57	rna38069	gene19152	cfap46	cfap46	cilia and flagella associated protein 46	X6
NC_031965.2	18883042	+	2.38564	0.0450607	intron	4	/	11	rna1253	gene614	fam189a1	fam189a1	family with sequence similarity 189 member A1	X2
NC_031974.2	2257661	+	2.38526	0.0372982	exon	22	/	22	rna24003	gene12027	cul1	cul1	cullin 1
NC_031985.2	32977754	-	2.38362	0.0485946	exon	2	/	8	rna63012	gene31679	LOC100710660	LOC100710660	brachyury protein homolog A
NC_031972.2	21904934	-	2.38345	0.0496029	intron	3	/	3	rna17436	gene8744	gdnf	gdnf	glial cell derived neurotrophic factor	X1
NC_031984.2	7632187	-	2.38215	0.0369355	intron	6	/	6	rna57626	gene28918	tshz2	tshz2	teashirt zinc finger homeobox 2
NC_031970.2	32501449	+	2.38145	0.0450816	intron	9	/	11	rna11597	gene5857	shq1	shq1	SHQ1 H/ACA ribonucleoprotein assembly factor	X3
NC_031974.2	19366264	-	2.38044	0.0494039	intron	1	/	5	rna25317	gene12706	LOC102082419	michc	myosin IC heavy chain
NC_031972.2	63419878	+	2.37842	0.0415329	intron	7	/	11	rna20991	gene10481	n4bp1	n4bp1	NEDD4 binding protein 1
NC_031972.2	34362134	+	2.37831	0.0369355	intron	1	/	2	rna18336	gene9191	LOC102080580	rne	ribonuclease E	X3
NC_031976.2	23943215	-	2.37791	0.0347289	exon	8	/	8	rna31148	gene15761	LOC100711853	nectin2	nectin-2	X1
NC_031979.2	891841	-	2.37784	0.0495967	intron	7	/	35	rna38500	gene19368	LOC100699612	a2m	alpha-2-macroglobulin
NC_031972.2	21722709	-	2.3775	0.0338589	intron	2	/	16	rna17427	gene8740	LOC100698253	unc5c	netrin receptor UNC5C	X1
NC_031972.2	1445986	+	2.37725	0.0360878	intron	10	/	27	rna15718	gene7922	ankrd27	ankrd27	ankyrin repeat domain 27
NC_031981.2	33446488	-	2.37725	0.0402929	intron	32	/	46	rna50410	gene25194	dock7	dock7	dedicator of cytokinesis 7	X19
NC_031987.2	26241903	+	2.37721	0.0446859	intron	3	/	7	rna47215	gene23684	hspbap1	hspbap1	HSPB1 associated protein 1
NC_031986.2	32996335	+	2.37718	0.0413548	intron	9	/	11	rna65817	gene33219	LOC100694679	lpp	lipoma-preferred partner homolog	X1
NC_031984.2	7029367	+	2.37646	0.0450816	intron	1	/	2	rna57559	gene28884	pkig	pkig	cAMP-dependent protein kinase inhibitor gamma	X2
NC_031970.2	4590255	+	2.37556	0.0393343	TTS				rna8832	gene4537	LOC100703909	or7d4	odorant receptor 131-2-like
NC_031977.2	30066087	+	2.37544	0.049614	intron	5	/	19	rna34996	gene17717	ksr2	ksr2	kinase suppressor of ras 2	X3
NC_031974.2	28430202	+	2.37511	0.0361385	intron	5	/	21	rna25996	gene13098	pard3	pard3	par-3 family cell polarity regulator	X3
NC_031972.2	12837979	+	2.37388	0.0372982	intron	4	/	7	rna16748	gene8434	LOC100704302	bhmt	betaine--homocysteine S-methyltransferase 1
NC_031973.2	29471855	-	2.37304	0.0369355	intron	1	/	5	rna23773	gene11912	LOC100698350	slc16a3	monocarboxylate transporter 4
NC_031970.2	27563212	+	2.37235	0.0417345	intron	1	/	13	rna11055	gene5622	LOC100705479	tacc1	transforming acidic coiled-coil-containing protein 1	X6
NC_031979.2	6433849	+	2.37209	0.041631	intron	2	/	26	rna38848	gene19510	clcn2	clcn2	chloride voltage-gated channel 2	X4
NC_031975.2	10689491	+	2.37168	0.0463165	intron	2	/	32	rna27045	gene13634	LOC100711152	dscaml1	Down syndrome cell adhesion molecule-like protein 1 homolog	X2
NC_031981.2	14604000	-	2.37022	0.0416763	exon	20	/	20	rna48980	gene24507	magi2	magi2	membrane associated guanylate kinase WW and PDZ domain containing 2	X4
NC_031971.2	18431410	-	2.36923	0.0422887	intron	1	/	12	rna13358	gene6741	npnt	npnt	nephronectin	X3
NC_031981.2	32553158	+	2.36851	0.0372982	intron	9	/	22	rna50346	gene25174	wdr63	wdr63	WD repeat domain 63	X1
NC_031981.2	22565880	-	2.36697	0.0361385	intron	1	/	4	rna49585	gene24780	LOC102078219	kcnd2	potassium voltage-gated channel subfamily D member 2	X1
NC_031986.2	19745524	-	2.36618	0.0385725	intron	2	/	10	rna64711	gene32609	LOC100707622	ahr	aryl hydrocarbon receptor
NC_031971.2	36204671	+	2.36599	0.0413548	intron	6	/	17	rna14972	gene7581	LOC100697071	vwa7	von Willebrand factor A domain-containing protein 7	X1
NC_031983.2	6184122	-	2.36588	0.0369355	intron	16	/	18	rna54583	gene27334	LOC100698875	brf1	transcription factor IIIB 90 kDa subunit
NC_031987.2	11124635	-	2.36527	0.0338589	intron	8	/	41	rna45782	gene23025	LOC100694505	als2	alsin	X4
NC_031966.2	8811145	-	2.36388	0.0390848	intron	13	/	14	rna2954	gene1553	mgat4b	mgat4b	alpha-13-mannosyl-glycoprotein 4-beta-N-acetylglucosaminyltransferase B
NC_031977.2	24785999	+	2.36294	0.0430593	Promoter				rna34478	gene17459	commd10	commd10	COMM domain containing 10	X2
NC_031977.2	33039600	+	2.36293	0.0338589	exon	1	/	1	rna35250	gene17854	LOC100691800	gpr21	probable G-protein coupled receptor 21
NC_031987.2	31525673	+	2.36174	0.0454371	intron	3	/	28	rna47623	gene23895	dgkh	dgkh	diacylglycerol kinase eta	X12
NC_031972.2	12838267	-	2.36114	0.0399221	exon	5	/	8	rna16748	gene8434	LOC100704302	bhmt	betaine--homocysteine S-methyltransferase 1
NC_031974.2	22534803	+	2.36047	0.0457158	intron	6	/	26	rna25544	gene12817	LOC102076257	myh9	myosin-9	X3
NC_031965.2	35746110	-	2.35955	0.0372982	exon	3	/	12	rna2329	gene1181	LOC100705549	adgrg1	adhesion G-protein coupled receptor G1	X3
NC_031965.2	1204823	-	2.35948	0.0416763	exon	23	/	30	rna78	gene33	tp53bp1	tp53bp1	tp53bp1
NC_031971.2	27089669	+	2.3562	0.0369355	intron	22	/	44	rna14190	gene7150	LOC100699125	myh10	myosin-10	X3
NC_031971.2	19488182	-	2.35612	0.0338589	Promoter				rna13472	gene6811	LOC100693190	dspp	dentin sialophosphoprotein	X1
NC_031984.2	2035814	-	2.35537	0.0393176	intron	12	/	18	rna57117	gene28669	LOC100711197	pdzd4	PDZ domain-containing protein 4
NC_031977.2	33552333	+	2.35473	0.0396241	intron	32	/	75	rna35301	gene17887	fras1	fras1	fras1
NC_031980.2	23074521	-	2.35429	0.0417425	intron	2	/	18	rna43756	gene22043	prkd3	prkd3	protein kinase D3	X2
NC_031981.2	6798216	+	2.35422	0.0418765	intron	14	/	15	rna48413	gene24258	LOC100699763	tnnt3	troponin T fast skeletal muscle	X4
NC_031974.2	14144928	-	2.35177	0.0393176	exon	10	/	10	rna24788	gene12457	lztfl1	lztfl1	leucine zipper transcription factor like 1	X1
NC_031965.2	33302059	+	2.35166	0.0460185	exon	11	/	39	rna2204	gene1120	akap13	akap13	A-kinase anchoring protein 13	X5
NC_031973.2	16340006	+	2.35068	0.0369355	exon	2	/	3	rna22661	gene11365	LOC109203251	zscan2	zinc finger and SCAN domain-containing protein 2
NC_031972.2	50054134	+	2.35008	0.0462947	intron	6	/	15	rna19684	gene9881	LOC100695735	adam19	disintegrin and metalloproteinase domain-containing protein 10	X2
NC_031978.2	1006450	-	2.34736	0.0371109	TTS				rna35768	gene18135	LOC100705715	cyp26b1	cytochrome P450 26B1
NC_031987.2	23952363	-	2.34669	0.0450816	exon	19	/	29	rna47026	gene23576	itga4	itga4	integrin subunit alpha 4	X1
NC_031987.2	18821779	+	2.34422	0.0385725	exon	1	/	1	rna46493	gene23341	gja8	gja8	gap junction protein alpha 8
NC_031984.2	31489205	-	2.34392	0.0385725	exon	18	/	27	rna59944	gene29987	usp19	usp19	ubiquitin specific peptidase 19	X1
NC_031974.2	18078649	+	2.3433	0.0450816	intron	1	/	13	rna25120	gene12611	LOC100700256	cryd	cryptochrome DASH
NC_031987.2	25510573	+	2.34277	0.0338589	intron	5	/	5	rna47147	gene23646	plekhm3	plekhm3	pleckstrin homology domain containing M3	X6
NC_031982.2	10623632	-	2.34089	0.0450549	intron	1	/	6	rna51671	gene25807	hs2st1	hs2st1	heparan sulfate 2-O-sulfotransferase 1
NC_031974.2	19487974	-	2.34067	0.0495191	intron	2	/	39	rna25337	gene12716	arfgef1	arfgef1	arfgef1
NC_031984.2	33792090	+	2.34056	0.0442003	intron	10	/	46	rna60129	gene30060	LOC100702302	flna	filamin-A	X5
NC_031966.2	11325650	-	2.3389	0.0433036	exon	11	/	11	rna3070	gene1617	LOC100711826	npm1	nucleophosmin
NC_031967.2	17180912	+	2.33769	0.0426923	exon	4	/	4	rna68362	gene34516	LOC109199841	cnfnb	cornifelin homolog B
NC_031981.2	35582627	+	2.33652	0.0403888	intron	10	/	16	rna50573	gene25267	hcfc2	hcfc2	host cell factor C2	X1
NC_031974.2	5204785	+	2.33498	0.048836	exon	3	/	4	rna24267	gene12155	LOC100706509	LOC100706509	gastrula zinc finger protein XlCGF26.1	X5
NC_031969.2	8369747	-	2.33481	0.0454371	intron	12	/	25	rna5778	gene2929	LOC100710752	mast1	microtubule-associated serine/threonine-protein kinase 1	X4
NC_031965.2	4945288	-	2.33458	0.0424761	intron	21	/	22	rna297	gene141	adamts17	adamts17	ADAM metallopeptidase with thrombospondin type 1 motif 17	X1
NC_031972.2	22258586	+	2.33393	0.0454778	exon	14	/	14	rna17483	gene8767	LOC100694270	ssh1	protein phosphatase Slingshot homolog 1	X2
NC_031976.2	10825019	+	2.33313	0.0361483	intron	36	/	68	rna29715	gene15021	LOC100705316	csmd3	CUB and sushi domain-containing protein 3	X11
NC_031975.2	28973734	+	2.3327	0.0469062	intron	9	/	13	rna28566	gene14455	LOC100711140	galnt10	polypeptide N-acetylgalactosaminyltransferase 10
NC_031971.2	14393266	-	2.33261	0.0383563	intron	18	/	29	rna13039	gene6612	fat1	fat1	FAT atypical cadherin 1	X2
NC_031981.2	16049076	-	2.33195	0.0442537	intron	5	/	6	rna49081	gene24547	pawr	pawr	pro-apoptotic WT1 regulator	X1
NC_031983.2	20888902	-	2.33104	0.0422373	exon	10	/	15	rna56054	gene28133	frmd6	frmd6	frmd6
NC_031986.2	43891457	+	2.33101	0.0402929	intron	1	/	62	rna66922	gene33751	LOC102082782	col1a1	collagen alpha-1(I) chain
NC_031976.2	7951599	-	2.33086	0.0385725	intron	9	/	11	rna29503	gene14938	mrs2	mrs2	MRS2 magnesium transporter	X4
NC_031985.2	10047752	+	2.32974	0.0372982	intron	2	/	9	rna61079	gene30608	rnf19b	rnf19b	ring finger protein 19B
NC_031972.2	7552057	-	2.32887	0.0369355	exon	56	/	56	rna16226	gene8198	nlrc5	nlrc5	NLR family CARD domain containing 5	X1
NC_031975.2	14382318	-	2.32696	0.0338589	intron	1	/	9	rna27507	gene13850	cadm2	cadm2	cell adhesion molecule 2	X1
NC_031965.2	7790242	-	2.32683	0.0434863	TTS				gene223	NA	LOC112847408	LOC112847408	5S ribosomal RNA
NC_031974.2	17238917	+	2.32677	0.0461013	TTS				rna25068	gene12582	trpc1	trpc1	transient receptor potential cation channel subfamily C member 1
NC_031976.2	8633091	+	2.3266	0.0372982	intron	3	/	14	rna29575	gene14969	cdkal1	cdkal1	CDK5 regulatory subunit associated protein 1 like 1	X1
NC_031969.2	10624889	-	2.32372	0.0393176	intron	1	/	17	rna6049	gene3070	smurf1	smurf1	SMAD specific E3 ubiquitin protein ligase 1	X2
NC_031966.2	19284263	+	2.32357	0.0409871	intron	7	/	15	rna3622	gene1885	LOC100703337	map7d2	MAP7 domain-containing protein 2	X11
NC_031971.2	15634925	+	2.32031	0.0402848	intron	1	/	56	rna13146	gene6659	lrba	lrba	LPS responsive beige-like anchor protein	X6
NC_031970.2	24492430	-	2.31972	0.0495191	intron	7	/	8	rna10716	gene5455	prph	prph	peripherin
NC_031965.2	20825802	-	2.3196	0.0372982	intron	3	/	13	rna1376	gene671	tead1	tead1	TEA domain transcription factor 1	X4
NC_031986.2	34840580	-	2.31803	0.0338589	intron	2	/	34	rna66007	gene33295	LOC100698688	notch2	neurogenic locus notch homolog protein 2	X2
NC_031978.2	22626250	-	2.31678	0.0495191	intron	8	/	16	rna37653	gene18974	macrod2	macrod2	MACRO domain containing 2	X4
NC_031970.2	16819051	-	2.31675	0.0473299	exon	2	/	3	rna9844	gene5017	LOC100709253	cav2	caveolin-2
NC_031979.2	25055977	+	2.31658	0.0450607	exon	1	/	10	rna40366	gene20253	LOC102079509	casr	extracellular calcium-sensing receptor-like
NC_031984.2	19171999	-	2.31485	0.0422805	TTS				rna58825	gene29444	LOC100710504	hoxc1a	homeobox protein Hox-C1a
NC_031972.2	62691694	+	2.31407	0.0495627	intron	7	/	15	rna20948	gene10460	cdh13	cdh13	cadherin 13	X1
NC_031974.2	22674970	-	2.31378	0.0344508	intron	1	/	12	rna25553	gene12820	zfhx4	zfhx4	zfhx4
NC_031976.2	6959994	+	2.31377	0.0361385	intron	5	/	29	rna29407	gene14895	LOC100694357	ptpru	receptor-type tyrosine-protein phosphatase U	X3
NC_031974.2	21638972	-	2.31373	0.0372982	intron	17	/	54	rna25501	gene12793	pkd1l1	pkd1l1	polycystin 1 like 1 transient receptor potential channel interacting
NC_031982.2	26299752	+	2.31356	0.0372982	intron	1	/	7	rna53201	gene26550	vangl2	vangl2	VANGL planar cell polarity protein 2	X2
NC_031970.2	10137402	-	2.31336	0.0392398	intron	1	/	25	rna9293	gene4759	LOC109194223	rap1gap	rap1 GTPase-activating protein 1	X16
NC_031974.2	34752833	+	2.31317	0.0399884	intron	2	/	10	rna26258	gene13236	arhgef4	arhgef4	Rho guanine nucleotide exchange factor 4	X1
NC_031966.2	10675259	+	2.31009	0.049614	intron	1	/	15	rna3046	gene1602	fat4	fat4	FAT atypical cadherin 4	X2
NC_031987.2	20659080	-	2.30843	0.0393176	intron	8	/	9	rna46689	gene23433	srpx	srpx	sushi repeat containing protein X-linked	X1
NC_031976.2	6590137	+	2.30696	0.0382732	intron	1	/	2	rna29365	gene14875	LOC102080341	zfp2	zinc finger protein 2 homolog	X2
NC_031972.2	44317576	-	2.30692	0.0398339	exon	4	/	4	rna19238	gene9652	LOC100711203	crabp1	cellular retinoic acid-binding protein 1
NC_031969.2	18448043	-	2.30643	0.0495191	exon	3	/	16	rna6813	gene3507	slc5a11	slc5a11	solute carrier family 5 member 11
NC_031983.2	14665832	+	2.30641	0.0402929	intron	3	/	5	rna55473	gene27787	LOC109195816	LOC109195816	testin-2-like
NC_031975.2	33798679	-	2.30546	0.0369355	intron	20	/	26	rna28982	gene14692	LOC100709470	pdgfrb	platelet-derived growth factor receptor beta
NC_031976.2	23266580	-	2.30424	0.0450816	intron	4	/	15	rna31033	gene15714	ptpn6	ptpn6	protein tyrosine phosphatase non-receptor type 6	X3
NC_031985.2	14776087	+	2.30418	0.0382002	intron	2	/	5	rna61532	gene30845	LOC100706927	sdc2a	syndecan-2-A	X1
NC_031985.2	31814077	+	2.30398	0.0493254	intron	2	/	2	rna62961	gene31647	LOC109196691	gtf2ird2	general transcription factor II-I repeat domain-containing protein 2A-like	X4
NC_031976.2	4606851	+	2.30392	0.0369355	intron	5	/	7	rna29249	gene14818	snrk	snrk	SNF related kinase	X2
NC_031974.2	4897484	-	2.30268	0.0387443	exon	5	/	14	rna24243	gene12145	nebl	nebl	nebulette	X4
NC_031982.2	22716112	-	2.30069	0.0338589	intron	5	/	8	rna52918	gene26400	skil	skil	skil
NC_031979.2	9012655	+	2.29903	0.0450816	exon	7	/	12	rna38997	gene19610	LOC100697431	tcaf1	TRPM8 channel-associated factor homolog	X1
NC_031981.2	19005708	-	2.2985	0.0369355	exon	14	/	14	rna49243	gene24619	usp6nl	usp6nl	USP6 N-terminal like	X1
NC_031972.2	31184090	-	2.2981	0.04833	intron	1	/	21	rna18134	gene9076	LOC100699899	npr2	atrial natriuretic peptide receptor 2
NC_031969.2	32289035	+	2.29716	0.0369355	exon	16	/	16	rna8210	gene4190	LOC100701898	suz12b	polycomb protein suz12-B
NC_031981.2	4962846	-	2.29595	0.0495191	exon	21	/	36	rna48289	gene24206	celsr1	celsr1	cadherin EGF LAG seven-pass G-type receptor 1	X3
NC_031979.2	16152786	+	2.29441	0.0409862	intron	16	/	18	rna39597	gene19871	LOC100709410	glb1l2	beta-galactosidase-1-like protein 2	X2
NC_031981.2	14603703	+	2.29329	0.0385725	exon	20	/	20	rna48980	gene24507	magi2	magi2	membrane associated guanylate kinase WW and PDZ domain containing 2	X4
NC_031973.2	26797434	+	2.2916	0.0388775	intron	2	/	21	rna23641	gene11842	caskin2	caskin2	CASK interacting protein 2	X1
NC_031980.2	30759269	-	2.29084	0.0450816	intron	1	/	39	rna44320	gene22326	lama4	lama4	laminin subunit alpha 4
NC_031982.2	10655654	-	2.28889	0.0385725	intron	1	/	22	rna51672	gene25808	pkn2	pkn2	protein kinase N2	X2
NC_031972.2	24754456	-	2.28735	0.0492629	exon	4	/	15	rna17707	gene8883	noc4l	noc4l	nucleolar complex associated 4 homolog
NC_031972.2	32752133	-	2.28721	0.0361385	intron	2	/	18	rna18221	gene9125	tcf4	tcf4	transcription factor 4	X4
NC_031986.2	43769125	+	2.28598	0.0372982	exon	9	/	9	rna66902	gene33740	LOC100701980	calr	calreticulin
NC_031984.2	14153677	+	2.2857	0.0378027	intron	10	/	10	rna58300	gene29222	LOC100712336	bicd2	protein bicaudal D homolog 2
NC_031981.2	20063431	-	2.28562	0.03924	Promoter				rna49385	gene24676	tymp	tymp	thymidine phosphorylase	X2
NW_020327110.1	76527	+	2.28465	0.0454415	intron	8	/	28	rna74445	gene38607	LOC100696060	mep1b	meprin A subunit beta-like	X4
NC_031972.2	62361711	+	2.28333	0.0442584	intron	4	/	4	rna20930	gene10452	LOC100711201	LOC100711201	PQ-loop repeat-containing protein 1	X3
NC_031980.2	22636891	+	2.2832	0.0402929	intron	3	/	15	rna43721	gene22028	LOC100703533	aig1	androgen-induced gene 1 protein	X2
NC_031984.2	22868657	-	2.28289	0.0372982	Promoter				rna59239	gene29646	LOC100701547	sycp2	synaptonemal complex protein 2	X2
NC_031978.2	15010585	-	2.28108	0.0416763	intron	2	/	17	rna36808	gene18623	LOC100694992	prkg1	cGMP-dependent protein kinase 1	X1
NC_031970.2	8095099	+	2.28057	0.0372982	intron	1	/	9	rna9108	gene4666	cers5	cers5	ceramide synthase 5
NC_031976.2	32708119	-	2.2781	0.0422805	exon	14	/	14	rna31870	gene16139	etv1	etv1	ETS variant 1	X3
NC_031987.2	30984968	+	2.27762	0.0496096	exon	13	/	15	rna47554	gene23875	LOC109197600	maoa	amine oxidase [flavin-containing]
NC_031983.2	30327800	-	2.27737	0.0393176	intron	4	/	8	rna56867	gene28562	eipr1	eipr1	EARP complex and GARP complex interacting protein 1	X1
NC_031976.2	33655225	-	2.27648	0.0490951	intron	2	/	7	rna31996	gene16226	znf385d	znf385d	zinc finger protein 385D
NC_031985.2	31492427	+	2.27495	0.0413548	intron	11	/	12	rna62942	gene31635	ctdp1	ctdp1	CTD phosphatase subunit 1	X3
NC_031967.2	59682087	-	2.27004	0.0338589	intron	4	/	7	rna71972	gene36768	LOC100702506	ifit5	interferon-induced protein with tetratricopeptide repeats 5
NC_031984.2	23377724	-	2.26956	0.0495191	intron	3	/	10	rna59295	gene29668	LOC100696443	kazn	kazrin	X2
NC_031980.2	22989257	-	2.26882	0.0473833	intron	8	/	8	rna43749	gene22036	rnaseh1	rnaseh1	transcript id=NM 001285912.1
NC_031982.2	22716382	-	2.26755	0.0385725	intron	5	/	8	rna52918	gene26400	skil	skil	skil
NC_031969.2	33440603	-	2.26748	0.0450816	Promoter				rna8331	gene4250	LOC100694671	capn15	calpain-15	X2
NC_031966.2	17288146	+	2.26683	0.0416763	intron	4	/	16	rna3487	gene1821	enox2	enox2	ecto-NOX disulfide-thiol exchanger 2	X2
NC_031974.2	20325331	+	2.26669	0.0415329	intron	7	/	14	rna25395	gene12744	stau2	stau2	staufen double-stranded RNA binding protein 2
NC_031967.2	33341447	-	2.26555	0.0393176	intron	9	/	36	rna69694	gene35360	col4a6	col4a6	collagen type IV alpha 6 chain	X4
NC_031986.2	19907460	-	2.26515	0.0397685	TTS				rna64720	gene32613	mfsd6	mfsd6	major facilitator superfamily domain containing 6	X2
NC_031976.2	8147655	+	2.26387	0.0383563	exon	6	/	8	rna29538	gene14948	sntb1	sntb1	syntrophin beta 1
NC_031966.2	8890714	-	2.26362	0.0463165	intron	1	/	14	rna2954	gene1553	mgat4b	mgat4b	alpha-13-mannosyl-glycoprotein 4-beta-N-acetylglucosaminyltransferase B
NC_031984.2	22522961	+	2.2626	0.0474922	exon	25	/	25	rna59213	gene29633	exosc10	exosc10	exosome component 10
NC_031979.2	6360829	-	2.26247	0.0489385	intron	1	/	27	rna38843	gene19510	clcn2	clcn2	chloride voltage-gated channel 2	X5
NC_031969.2	17998248	-	2.26079	0.0355825	intron	1	/	4	rna6729	gene3464	LOC102078408	tcf20	transcription factor 20
NC_031970.2	8585013	+	2.25973	0.0372982	intron	1	/	25	rna9163	gene4700	LOC100704187	slc12a5	solute carrier family 12 member 5	X2
NC_031979.2	8444050	-	2.25909	0.0393176	intron	1	/	1	rna38945	gene19576	LOC100693448	gjd2	gap junction delta-2 protein-like
NW_020327461.1	92497	+	2.25898	0.0413548	intron	6	/	16	rna75810	gene39791	LOC102081142	focad	focadhesin	X2
NC_031984.2	25869018	+	2.25756	0.0388775	TTS				rna59545	gene29797	LOC100705412	las1l	ribosomal biogenesis protein LAS1L
NC_031983.2	12279878	+	2.25718	0.0450816	intron	1	/	28	rna55270	gene27676	LOC100690943	alk	ALK tyrosine kinase receptor	X2
NC_031983.2	26321911	-	2.25482	0.0463165	Promoter				rna56478	gene28363	sntg2	sntg2	syntrophin gamma 2	X1
NC_031985.2	2635429	-	2.25227	0.0393176	intron	5	/	47	rna60572	gene30277	LOC100709112	col14a1	collagen alpha-1(XIV) chain	X1
NC_031967.2	12029055	-	2.25192	0.0393176	intron	1	/	11	rna68015	gene34352	ppargc1a	ppargc1a	PPARG coactivator 1 alpha	X1
NC_031970.2	17520542	+	2.25099	0.0393176	intron	2	/	37	rna9929	gene5055	cacna2d2	cacna2d2	calcium voltage-gated channel auxiliary subunit alpha2delta 2	X3
NC_031984.2	27898955	+	2.2506	0.0402929	intron	1	/	40	rna59723	gene29879	prex1	prex1	phosphatidylinositol-345-trisphosphate dependent Rac exchange factor 1	X1
NC_031965.2	22529498	-	2.24995	0.0361483	exon	6	/	6	rna1514	gene727	rab27a	rab27a	RAB27A member RAS oncogene family	X1
NC_031979.2	28081369	-	2.24777	0.0372982	exon	4	/	7	rna40654	gene20402	LOC100695275	dhrs11	dehydrogenase/reductase SDR family member 11	X3
NC_031984.2	27908276	-	2.24749	0.0369355	TTS				rna59729	gene29880	ralgapb	ralgapb	Ral GTPase activating protein non-catalytic beta subunit	X10
NC_031977.2	20664450	+	2.24575	0.0476615	exon	15	/	49	rna34179	gene17328	nipbl	nipbl	NIPBL cohesin loading factor	X4
NC_031970.2	17339598	+	2.2455	0.0440494	TTS				rna9915	gene5050	LOC100703896	gnb1	guanine nucleotide-binding protein G(I)/G(S)/G(T) subunit beta-1	X3
NC_031972.2	34990758	-	2.24535	0.0476615	intron	5	/	9	rna18396	gene9221	LOC100691245	smyd1	histone-lysine N-methyltransferase SMYD1
NC_031979.2	39209631	-	2.2441	0.0372982	Promoter				rna41651	gene20985	abcg1	abcg1	ATP binding cassette subfamily G member 1	X2
NC_031965.2	16394572	+	2.24385	0.0475578	TTS				rna1045	gene502	lamp1	lamp1	lysosomal associated membrane protein 1
NC_031984.2	23225990	-	2.24312	0.0436596	intron	4	/	7	rna59277	gene29663	zmynd12	zmynd12	zinc finger MYND-type containing 12
NC_031978.2	25148241	+	2.24302	0.0449495	intron	11	/	12	rna37857	gene19050	smoc2	smoc2	SPARC related modular calcium binding 2	X1
NC_031984.2	7451505	+	2.24276	0.0361385	intron	9	/	9	rna57617	gene28914	nfatc2	nfatc2	nuclear factor of activated T cells 2	X2
NC_031971.2	15809396	-	2.24189	0.0361385	exon	3	/	18	rna13158	gene6662	dclk2	dclk2	doublecortin like kinase 2	X3
NC_031971.2	10750887	+	2.24098	0.0450607	intron	15	/	16	rna12718	gene6437	LOC100694723	gpr108	protein GPR108	X1
NC_031973.2	6641005	-	2.24091	0.0402848	intron	2	/	5	rna21770	gene10913	LOC100703541	mfap4	microfibril-associated glycoprotein 4
NC_031987.2	25494018	-	2.24065	0.0372982	intron	3	/	5	rna47148	gene23646	plekhm3	plekhm3	pleckstrin homology domain containing M3	X7
NC_031983.2	22660992	-	2.24062	0.0385725	exon	16	/	26	rna56242	gene28254	LOC100706014	dctn1	dynactin subunit 1	X1
NC_031973.2	13225571	+	2.24041	0.0464167	intron	9	/	17	rna22359	gene11217	LOC100704596	mylk	myosin light chain kinase smooth muscle
NC_031978.2	21627086	-	2.24024	0.0372982	intron	1	/	9	rna37507	gene18918	msh6	msh6	mutS homolog 6	X1
NC_031985.2	904090	+	2.23663	0.0393176	intron	2	/	4	rna60447	gene30206	LOC100706707	zhx2	zinc fingers and homeoboxes protein 2	X3
NC_031973.2	19707370	-	2.2346	0.041631	intron	23	/	25	rna23048	gene11564	med24	med24	mediator complex subunit 24	X2
NC_031974.2	18712945	+	2.23407	0.04375	intron	2	/	6	rna25212	gene12662	usf3	usf3	upstream transcription factor family member 3	X1
NC_031984.2	26349762	+	2.23405	0.0393176	intron	19	/	21	rna59583	gene29822	cep104	cep104	centrosomal protein 104	X1
NC_031970.2	3281264	-	2.23358	0.0338589	intron	2	/	6	rna8744	gene4489	eif6	eif6	eukaryotic translation initiation factor 6	X1
NC_031974.2	22346433	+	2.2334	0.0480446	intron	5	/	9	rna25527	gene12812	LOC100690186	tnfrsf11a	tumor necrosis factor receptor superfamily member 11A	X2
NC_031982.2	27031394	-	2.23248	0.0369355	intron	18	/	26	rna53271	gene26586	lig1	lig1	DNA ligase 1
NC_031980.2	11325640	+	2.23215	0.0493706	intron	67	/	76	rna42796	gene21539	utrn	utrn	utrophin	X6
NC_031984.2	9548434	+	2.23167	0.041631	intron	3	/	8	rna57808	gene28995	letmd1	letmd1	LETM1 domain containing 1	X2
NC_031979.2	38141393	+	2.23043	0.0464167	intron	8	/	8	rna41584	gene20939	LOC100701291	rnaset2	ribonuclease T2	X2
NC_031965.2	2748176	-	2.23037	0.0443195	intron	1	/	21	rna151	gene83	LOC100696207	brsk2	serine/threonine-protein kinase BRSK2	X2
NC_031980.2	12127009	+	2.22835	0.0385725	intron	3	/	3	rna42857	gene21582	snx3	snx3	sorting nexin 3
NC_031980.2	13767901	-	2.22804	0.0372982	intron	2	/	12	rna43025	gene21671	ezr	ezr	ezrin	X2
NC_031977.2	19276802	+	2.22542	0.0388089	intron	55	/	61	rna34040	gene17273	kntc1	kntc1	kinetochore associated 1
NC_031984.2	25782462	-	2.22507	0.0417509	intron	2	/	3	rna59536	gene29794	tmem115	tmem115	transmembrane protein 115	X4
NC_031970.2	11592464	-	2.22491	0.0485126	intron	11	/	26	rna9412	gene4807	arhgef10l	arhgef10l	Rho guanine nucleotide exchange factor 10 like	X1
NC_031980.2	7400520	-	2.22418	0.0361483	intron	27	/	37	rna42427	gene21337	itsn2	itsn2	intersectin 2	X6
NC_031970.2	24738494	-	2.22389	0.0491605	Promoter				rna10754	gene5475	cnpy2	cnpy2	canopy FGF signaling regulator 2	X2
NC_031972.2	35383559	-	2.22335	0.0435832	intron	7	/	9	rna18477	gene9263	hsdl2	hsdl2	hydroxysteroid dehydrogenase like 2
NC_031981.2	19192089	-	2.22131	0.0378027	intron	1	/	42	rna49247	gene24622	LOC100693972	plxnb2	plexin-B2
NC_031977.2	29896651	+	2.21976	0.0385725	intron	1	/	8	rna34990	gene17713	castor1	castor1	cytosolic arginine sensor for mTORC1 subunit 1
NC_031972.2	9004092	+	2.21912	0.0385725	intron	4	/	4	rna16350	gene8264	cetn3	cetn3	centrin 3
NC_031981.2	26905846	+	2.21501	0.0372982	intron	5	/	8	rna49919	gene24966	sirt5	sirt5	sirtuin 5	X1
NC_031969.2	20426970	-	2.21459	0.0440705	intron	10	/	30	rna7002	gene3592	abca3	abca3	ATP binding cassette subfamily A member 3
NC_031966.2	8825673	-	2.2134	0.035964	intron	10	/	14	rna2954	gene1553	mgat4b	mgat4b	alpha-13-mannosyl-glycoprotein 4-beta-N-acetylglucosaminyltransferase B
NC_031979.2	28150588	-	2.20866	0.0487033	intron	1	/	6	rna40661	gene20407	LOC106097863	dhrs11	dehydrogenase/reductase SDR family member 11
NC_031981.2	17346393	-	2.20865	0.0361483	exon	1	/	5	rna49142	gene24585	tmcc3	tmcc3	transmembrane and coiled-coil domain family 3	X2
NC_031972.2	7551829	+	2.20814	0.0437841	exon	56	/	56	rna16226	gene8198	nlrc5	nlrc5	NLR family CARD domain containing 5	X1
NC_031973.2	20219781	+	2.20782	0.0490255	exon	7	/	55	rna23100	gene11586	LOC100711626	myof	myoferlin	X1
NC_031979.2	3172027	+	2.20718	0.0372982	intron	22	/	23	rna38682	gene19437	bcas3	bcas3	BCAS3 microtubule associated cell migration factor	X2
NC_031972.2	483628	+	2.20692	0.0402929	intron	1	/	11	rna15654	gene7889	LOC100701249	znf609	zinc finger protein 609
NC_031980.2	35321198	+	2.20641	0.0402848	exon	21	/	21	rna44649	gene22487	rubcn	rubcn	RUN and cysteine rich domain containing beclin 1 interacting protein	X3
NC_031967.2	32535682	+	2.20506	0.0403888	intron	18	/	35	rna69593	gene35303	LOC100707493	phka1	phosphorylase b kinase regulatory subunit alpha skeletal muscle isoform	X14
NC_031974.2	755734	-	2.20483	0.0430593	intron	1	/	31	rna23881	gene11956	LOC100703031	scn4a	sodium channel protein type 4 subunit alpha	X2
NC_031983.2	29495177	-	2.20438	0.0381934	intron	1	/	2	rna56758	gene28488	LOC100696775	irgc	interferon-inducible GTPase 5-like
NC_031985.2	34464411	+	2.19916	0.0468473	intron	4	/	28	rna63089	gene31724	ints3	ints3	integrator complex subunit 3	X1
NC_031972.2	48604946	-	2.19865	0.0494178	intron	1	/	3	rna19563	gene9814	LOC100703525	tmcc3	transmembrane and coiled-coil domain protein 3
NC_031973.2	26735173	-	2.19784	0.0425683	exon	10	/	10	rna23625	gene11834	wdr45b	wdr45b	WD repeat domain 45B	X2
NC_031975.2	31500062	+	2.19559	0.0372982	intron	1	/	14	rna28685	gene14513	slco2b1	slco2b1	solute carrier organic anion transporter family member 2B1
NC_031971.2	39253194	+	2.19451	0.0413548	exon	33	/	33	rna15298	gene7725	LOC100711956	rims1	regulating synaptic membrane exocytosis protein 1	X2
NC_031985.2	19631867	-	2.19406	0.0450255	intron	1	/	2	rna61926	gene31067	LOC100691179	rxfp4	relaxin-3 receptor 2
NC_031969.2	32357282	-	2.19115	0.0441537	intron	5	/	42	rna8216	gene4194	LOC100701079	myh11	myosin-11	X4
NC_031985.2	5280981	+	2.19071	0.0474922	intron	2	/	5	rna60687	gene30401	LOC100696557	cdc42	cell division control protein 42 homolog	X2
NC_031971.2	34852282	+	2.19068	0.0383563	exon	6	/	13	rna14936	gene7558	LOC100700832	rnf38	E3 ubiquitin-protein ligase RNF38
NC_031977.2	25368820	-	2.19061	0.0490255	intron	1	/	22	rna34556	gene17493	LOC100694081	gpat2	glycerol-3-phosphate acyltransferase 2 mitochondrial	X10
NC_031970.2	14399993	-	2.18933	0.0470335	intron	2	/	8	rna9598	gene4901	LOC100690743	tomm34	mitochondrial import receptor subunit TOM34	X2
NC_031983.2	6411725	-	2.18719	0.0369355	exon	4	/	4	rna54608	gene27345	bag5	bag5	BCL2 associated athanogene 5	X4
NC_031979.2	31694559	-	2.18692	0.0409528	intron	2	/	3	rna40932	gene20568	lhfpl6	lhfpl6	LHFPL tetraspan subfamily member 6
NC_031981.2	22126220	-	2.18594	0.0393176	Promoter				rna49557	gene24766	nup50	nup50	nucleoporin 50
NC_031986.2	25498907	+	2.18578	0.0474922	intron	8	/	10	rna65240	gene32922	LOC109204650	acot4	acyl-coenzyme A thioesterase 4
NC_031971.2	40675141	+	2.18532	0.0338589	intron	5	/	14	rna15366	gene7758	LOC100693377	sh3pxd2a	SH3 and PX domain-containing protein 2A	X2
NC_031972.2	21877621	-	2.18353	0.0438692	intron	1	/	9	rna17438	gene8745	LOC100697453	LOC100697453	melanopsin-B-like
NC_031969.2	22211357	+	2.18002	0.0459728	intron	1	/	1	rna7220	gene3693	LOC100697350	cdc42ep4	cdc42 effector protein 4	X1
NC_031973.2	14955052	-	2.17845	0.0372982	intron	8	/	13	rna22566	gene11315	LOC100712180	fra10ac1	protein FRA10AC1
NC_031986.2	32695628	-	2.17836	0.0459784	Promoter				rna65794	gene33207	LOC106098159	rnf223	RING finger protein 223	X2
NC_031973.2	9930108	+	2.17635	0.0369355	intron	4	/	5	rna22044	gene11063	cdr2	cdr2	cerebellar degeneration related protein 2
NC_031973.2	13428898	-	2.17382	0.0361483	intron	5	/	14	rna22373	gene11221	tcf7l2	tcf7l2	transcription factor 7 like 2	X17
NC_031981.2	8948148	+	2.17275	0.0385725	intron	5	/	13	rna48552	gene24307	LOC100711588	grm8	metabotropic glutamate receptor 8	X3
NC_031979.2	8443786	+	2.17157	0.0413548	intron	1	/	1	rna38945	gene19576	LOC100693448	gjd2	gap junction delta-2 protein-like
NC_031973.2	16319371	+	2.17122	0.0372982	exon	4	/	8	rna22657	gene11362	pgap3	pgap3	post-GPI attachment to proteins 3
NC_031966.2	19354666	+	2.17027	0.0370961	exon	13	/	22	rna3639	gene1891	arhgef6	arhgef6	Rac/Cdc42 guanine nucleotide exchange factor 6	X2
NC_031982.2	23426543	-	2.16959	0.0460668	intron	6	/	33	rna52979	gene26436	LOC100692990	ptprf	receptor-type tyrosine-protein phosphatase F
NC_031978.2	31975954	-	2.16811	0.039317	intron	3	/	4	rna38331	gene19275	pdzd8	pdzd8	PDZ domain containing 8	X1
NC_031969.2	7215886	-	2.16701	0.0338589	intron	1	/	13	rna5660	gene2868	LOC100701915	nfix	nuclear factor 1 X-type	X16
NC_031970.2	17903982	+	2.16479	0.0369355	intron	3	/	17	rna9979	gene5076	LOC102076518	kazn	kazrin	X1
NC_031979.2	8571928	+	2.16347	0.0424761	intron	12	/	15	rna38960	gene19587	slc5a2	slc5a2	solute carrier family 5 member 2	X2
NC_031967.2	9281489	+	2.16314	0.0402848	intron	7	/	9	rna67793	gene34234	LOC100699985	slc14a2	urea transporter 2	X2
NC_031982.2	12573596	+	2.16213	0.0422887	intron	1	/	30	rna51898	gene25911	LOC100710635	ptprs	receptor-type tyrosine-protein phosphatase S	X11
NC_031969.2	10875033	-	2.16028	0.0413548	intron	1	/	9	rna6084	gene3092	LOC109194363	adsl	adenylosuccinate lyase	X3
NC_031974.2	3706581	-	2.15626	0.0418765	intron	1	/	12	rna24141	gene12082	LOC102077871	nlrp12	NACHT LRR and PYD domains-containing protein 12	X2
NC_031977.2	11712915	+	2.15392	0.0409871	intron	4	/	10	rna33294	gene16884	dtx1	dtx1	deltex E3 ubiquitin ligase 1	X1
NC_031984.2	22857183	-	2.15288	0.0456339	Promoter				rna59234	gene29642	ttll9	ttll9	tubulin tyrosine ligase like 9	X1
NC_031976.2	13928716	+	2.1524	0.0416012	intron	2	/	12	rna30014	gene15155	LOC100691937	eif3e-a	eukaryotic translation initiation factor 3 subunit E-A
NC_031978.2	16564451	-	2.15237	0.0454371	intron	3	/	22	rna36965	gene18688	LOC100701391	zmiz1	zinc finger MIZ domain-containing protein 1	X2
NC_031981.2	17743387	-	2.15204	0.0403041	intron	2	/	19	rna49171	gene24597	prkcq	prkcq	protein kinase C theta	X4
NC_031981.2	6846071	-	2.15177	0.0436596	Promoter				rna48420	gene24259	LOC100705434	cald1	non-muscle caldesmon	X2
NC_031985.2	765949	+	2.15124	0.0372982	intron	7	/	7	rna60440	gene30203	LOC100706975	zhx1	zinc fingers and homeoboxes protein 1	X2
NC_031978.2	12778835	-	2.15051	0.0416763	exon	5	/	15	rna36602	gene18540	p4ha1	p4ha1	prolyl 4-hydroxylase subunit alpha 1
NC_031983.2	17538027	-	2.15023	0.0338589	intron	2	/	18	rna55693	gene27903	LOC100710922	ssbp3	single-stranded DNA-binding protein 3
NC_031977.2	6325769	-	2.14969	0.0354328	intron	8	/	21	rna32878	gene16681	cux2	cux2	cut like homeobox 2	X1
NC_031982.2	23269379	+	2.14958	0.0460593	intron	1	/	7	rna52963	gene26424	LOC100703626	tpm1	tropomyosin alpha-1 chain	X5
NC_031966.2	11113878	-	2.14922	0.0393176	intron	1	/	16	rna3053	gene1608	spata5	spata5	spermatogenesis associated 5
NC_031977.2	10953220	-	2.14765	0.042138	intron	3	/	8	rna33241	gene16865	tmem132c	tmem132c	transmembrane protein 132C
NC_031982.2	27008530	-	2.14602	0.0459784	intron	24	/	26	rna53271	gene26586	lig1	lig1	DNA ligase 1
NC_031979.2	36294413	+	2.14524	0.0372982	intron	2	/	17	rna41429	gene20860	LOC100708540	slc8a2	sodium/calcium exchanger 2	X1
NC_031967.2	30519186	-	2.14261	0.0456165	intron	13	/	18	rna69462	gene35228	LOC109194194	picalm	phosphatidylinositol-binding clathrin assembly protein	X4
NC_031972.2	34729674	+	2.14214	0.0361483	intron	4	/	13	rna18372	gene9208	LOC100705922	fpgs	folylpolyglutamate synthase mitochondrial	X4
NC_031965.2	33302379	-	2.14196	0.0422805	intron	11	/	38	rna2206	gene1120	akap13	akap13	A-kinase anchoring protein 13	X2
NC_031979.2	39832153	+	2.14189	0.0338589	intron	5	/	23	rna41717	gene21022	abcf3	abcf3	abcf3
NC_031987.2	6073819	+	2.1415	0.0413548	intron	1	/	3	rna45359	gene22821	LOC100709771	igfbp2	insulin-like growth factor-binding protein 2-B
NC_031984.2	18512476	+	2.13994	0.0460668	exon	3	/	15	rna58752	gene29415	LOC100690564	pkp1	plakophilin-1
NC_031983.2	30002212	-	2.13792	0.0496537	intron	15	/	16	rna56809	gene28522	LOC100694553	mpp5	MAGUK p55 subfamily member 5-A	X1
NC_031973.2	14185965	+	2.13776	0.0393176	intron	2	/	8	rna22504	gene11287	cpn1	cpn1	carboxypeptidase N subunit 1
NC_031974.2	27893854	-	2.136	0.0372982	exon	4	/	4	rna25979	gene13090	LOC100707469	klf6	Krueppel-like factor 6
NC_031969.2	17959538	+	2.13597	0.0440494	intron	3	/	9	rna6728	gene3463	LOC100706308	fam20c	extracellular serine/threonine protein kinase FAM20C
NC_031976.2	712629	+	2.13577	0.0416763	intron	7	/	17	rna29086	gene14739	grik2	grik2	glutamate ionotropic receptor kainate type subunit 2	X2
NC_031985.2	22622379	-	2.1352	0.0361385	intron	17	/	22	rna62314	gene31249	LOC100696524	elmo1	engulfment and cell motility protein 1	X1
NC_031970.2	36485331	-	2.135	0.0403507	intron	20	/	23	rna11789	gene5948	setd5	setd5	SET domain containing 5	X3
NC_031987.2	15398282	-	2.13469	0.0439255	intron	13	/	14	rna46131	gene23171	LOC100703268	kcnh7	potassium voltage-gated channel subfamily H member 7
NC_031981.2	24204922	-	2.13442	0.0473619	TTS				rna49766	gene24878	zbtb37	zbtb37	zinc finger and BTB domain containing 37
NC_031981.2	32683842	+	2.13435	0.0440705	exon	3	/	60	rna50353	gene25178	col24a1	col24a1	collagen type XXIV alpha 1 chain
NC_031974.2	14895224	-	2.13385	0.0465174	exon	27	/	27	rna24869	gene12489	asap1	asap1	ArfGAP with SH3 domain ankyrin repeat and PH domain 1	X6
NC_031981.2	1200093	+	2.13299	0.0431375	intron	5	/	24	rna47998	gene24062	rabgap1l	rabgap1l	RAB GTPase activating protein 1 like	X3
NC_031972.2	31181013	+	2.13237	0.0458083	intron	1	/	21	rna18134	gene9076	LOC100699899	npr2	atrial natriuretic peptide receptor 2
NC_031982.2	32746007	-	2.13218	0.0413548	intron	1	/	16	rna53842	gene26880	adcy8	adcy8	adenylate cyclase 8	X2
NC_031987.2	30483254	+	2.1319	0.0394137	intron	4	/	5	rna47504	gene23859	sh3bp4	sh3bp4	SH3 domain binding protein 4	X2
NC_031967.2	32535915	-	2.13179	0.0416763	intron	18	/	35	rna69593	gene35303	LOC100707493	phka1	phosphorylase b kinase regulatory subunit alpha skeletal muscle isoform	X14
NC_031972.2	49885749	-	2.13101	0.0370961	exon	9	/	10	rna19670	gene9871	LOC100697594	slc27a2	very long-chain acyl-CoA synthetase	X1
NC_031985.2	14776416	-	2.13075	0.0385725	intron	2	/	5	rna61532	gene30845	LOC100706927	sdc2a	syndecan-2-A	X1
NC_031974.2	18152097	+	2.12835	0.0471309	TTS				rna25131	gene12616	vill	vill	villin like	X1
NC_031967.2	34116220	-	2.12785	0.0422805	exon	1	/	5	rna69756	gene35399	ovol1	ovol1	ovo like transcriptional repressor 1
NC_031977.2	29227830	+	2.12764	0.0372982	exon	4	/	62	rna34964	gene17691	LOC100698351	col27a1	collagen alpha-1(XXVII) chain B	X1
NC_031984.2	5044016	+	2.12278	0.0361483	intron	1	/	5	rna57334	gene28785	mecp2	mecp2	methyl-CpG binding protein 2	X1
NC_031986.2	36380019	-	2.12259	0.0385725	TTS				rna66194	gene33374	LOC100694576	ap1s2	AP-1 complex subunit sigma-2	X3
NC_031980.2	25488674	-	2.12224	0.0372982	intron	24	/	29	rna43960	gene22137	LOC100700010	kidins220	kinase D-interacting substrate of 220 kDa B	X3
NC_031969.2	25962362	-	2.12193	0.0361385	intron	15	/	22	rna7646	gene3910	srcin1	srcin1	SRC kinase signaling inhibitor 1	X1
NC_031983.2	18620417	-	2.11959	0.0421911	intron	10	/	19	rna55800	gene28023	LOC100703700	dtnb	dystrobrevin beta	X1
NC_031981.2	14671113	+	2.11552	0.0393176	intron	6	/	21	rna48981	gene24507	magi2	magi2	membrane associated guanylate kinase WW and PDZ domain containing 2	X5
NC_031969.2	29361656	+	2.11433	0.0369355	intron	1	/	27	rna7962	gene4079	shank1	shank1	SH3 and multiple ankyrin repeat domains 1	X4
NC_031973.2	10301876	-	2.11421	0.0450816	TTS				rna22096	gene11077	LOC100707262	opn4a	melanopsin-A	X5
NC_031986.2	45547737	+	2.11329	0.0382002	exon	18	/	18	rna67068	gene33826	mfn1	mfn1	mitofusin 1	X1
NC_031969.2	8535263	-	2.11304	0.0431498	exon	11	/	13	rna5802	gene2941	hmgxb4	hmgxb4	HMG-box containing 4	X1
NC_031986.2	1729788	+	2.11072	0.0465501	intron	12	/	14	rna63481	gene31906	LOC100696746	anos1	anosmin-1	X3
NC_031986.2	20856916	+	2.1104	0.0406543	intron	20	/	20	rna64813	gene32652	LOC100701459	atp7b	copper-transporting ATPase 2	X3
NC_031976.2	5544863	+	2.10965	0.0372982	exon	7	/	9	rna29289	gene14839	LOC100702382	ptpn2	tyrosine-protein phosphatase non-receptor type 2
NC_031978.2	13863001	+	2.10721	0.0495191	intron	1	/	8	rna36714	gene18580	LOC100704845	ctbp2	C-terminal-binding protein 2	X4
NC_031977.2	37919236	+	2.10278	0.0460185	intron	7	/	18	rna35630	gene18051	LOC100704289	fubp3	far upstream element-binding protein 3	X2
NC_031985.2	25160194	+	2.10257	0.0492886	exon	5	/	17	rna62610	gene31440	LOC100704887	colq	acetylcholinesterase collagenic tail peptide	X3
NC_031971.2	26969745	-	2.102	0.0474922	intron	4	/	10	rna14178	gene7143	map2k7	map2k7	mitogen-activated protein kinase kinase 7	X4
NC_031965.2	1399098	+	2.10027	0.0416763	intron	8	/	13	rna88	gene40	crtc3	crtc3	CREB regulated transcription coactivator 3	X2
NC_031972.2	25733739	+	2.09578	0.0473299	exon	4	/	20	rna17796	gene8923	LOC100709775	rc3h2	roquin-2	X3
NC_031985.2	16514433	-	2.0955	0.0391661	intron	2	/	14	rna61656	gene30930	LOC100693099	rbms3	RNA-binding motif single-stranded-interacting protein 3	X3
NC_031978.2	7800260	-	2.09493	0.039507	intron	2	/	8	rna36248	gene18387	LOC100711439	peli1	E3 ubiquitin-protein ligase pellino homolog 1
NC_031972.2	14607876	+	2.09432	0.0481136	intron	1	/	65	rna16876	gene8494	LOC100701567	col5a1	collagen alpha-1(V) chain	X2
NC_031985.2	32411100	+	2.09432	0.0361483	exon	2	/	38	rna62988	gene31663	LOC102075815	col9a1	collagen alpha-1(IX) chain	X2
NC_031985.2	28043114	+	2.09343	0.0385725	intron	1	/	15	rna62768	gene31522	tert	tert	telomerase reverse transcriptase	X5
NC_031977.2	6884487	+	2.09265	0.0385725	Promoter				rna32934	gene16712	LOC100709255	erlin2	erlin-2
NC_031976.2	8028194	-	2.0923	0.0448718	exon	1	/	34	rna29526	gene14942	ptk2	ptk2	protein tyrosine kinase 2	X13
NC_031984.2	23457913	-	2.09117	0.0450816	intron	4	/	10	rna59295	gene29668	LOC100696443	kazn	kazrin	X2
NC_031972.2	25648710	+	2.0876	0.0418479	intron	23	/	25	rna17792	gene8921	rabgap1	rabgap1	RAB GTPase activating protein 1	X2
NC_031975.2	32746045	-	2.08728	0.0495627	intron	5	/	6	rna28825	gene14610	LOC100700851	guca1a	guanylyl cyclase-activating protein 1
NC_031980.2	13568218	-	2.08682	0.0450816	intron	7	/	8	rna43016	gene21664	lpgat1	lpgat1	lysophosphatidylglycerol acyltransferase 1	X2
NC_031987.2	6915982	-	2.08587	0.0372982	Promoter				rna45469	gene22858	LOC100690152	lss	lanosterol synthase	X1
NC_031982.2	33354318	-	2.08526	0.0462373	intron	3	/	9	rna53884	gene26898	tmeff1	tmeff1	transmembrane protein with EGF like and two follistatin like domains 1
NC_031972.2	34351192	+	2.08259	0.0413548	intron	5	/	17	rna18331	gene9189	wdr91	wdr91	WD repeat domain 91	X3
NC_031973.2	12243846	+	2.08242	0.0450816	intron	1	/	19	rna22279	gene11181	pald1	pald1	phosphatase domain containing paladin 1	X4
NC_031977.2	11835513	+	2.08186	0.0372982	Promoter				rna33309	gene16892	LOC100693609	hpd	4-hydroxyphenylpyruvate dioxygenase
NC_031969.2	27629835	-	2.08139	0.0468163	exon	2	/	25	rna7827	gene3999	LOC100695909	arhgap23	rho GTPase-activating protein 23
NC_031965.2	28131711	-	2.0803	0.0496537	exon	10	/	27	rna1860	gene921	LOC100696842	rasgrf1	ras-specific guanine nucleotide-releasing factor 1
NC_031972.2	44033653	+	2.08014	0.0439255	intron	1	/	43	rna19206	gene9639	LOC100698058	myo9a	unconventional myosin-IXa	X13
NC_031984.2	19784571	-	2.07933	0.0388775	intron	3	/	15	rna58899	gene29482	LOC100705949	arhgef25	rho guanine nucleotide exchange factor 25	X6
NC_031974.2	34483727	+	2.07926	0.0361483	intron	10	/	20	rna26247	gene13231	reck	reck	reversion inducing cysteine rich protein with kazal motifs
NC_031983.2	9890064	+	2.07923	0.0490136	exon	21	/	41	rna54952	gene27518	ltbp2	ltbp2	latent transforming growth factor beta binding protein 2	X2
NC_031972.2	2896777	-	2.07894	0.0361483	intron	1	/	32	rna15839	gene7996	plcg2	plcg2	phospholipase C gamma 2	X1
NC_031975.2	2387626	+	2.07861	0.0479859	intron	12	/	14	rna26471	gene13343	uvrag	uvrag	UV radiation resistance associated
NC_031974.2	3297265	-	2.07858	0.0477479	TTS				rna24112	gene12069	LOC100691143	ctrb1	chymotrypsinogen B
NC_031984.2	30078553	-	2.07844	0.0369355	intron	8	/	10	rna59861	gene29937	LOC100695043	slc41a3	solute carrier family 41 member 3	X4
NC_031971.2	40895631	+	2.07825	0.0385725	intron	2	/	5	rna15358	gene7755	LOC100707400	hmgb2	high mobility group protein B2	X1
NC_031985.2	26685672	+	2.07799	0.0402848	exon	2	/	34	rna62697	gene31480	LOC100708902	col9a2	collagen alpha-2(IX) chain
NC_031965.2	21525675	+	2.07668	0.0450607	intron	3	/	13	rna1429	gene695	zfhx3	zfhx3	zinc finger homeobox 3	X6
NC_031979.2	25986875	+	2.0745	0.0369355	exon	6	/	22	rna40461	gene20318	LOC100697286	picalm	phosphatidylinositol-binding clathrin assembly protein	X6
NC_031980.2	10874954	-	2.0735	0.0378027	intron	1	/	19	rna42763	gene21529	sash1	sash1	SAM and SH3 domain containing 1	X1
NC_031984.2	20316991	+	2.07307	0.0413548	exon	2	/	11	rna58966	gene29513	LOC100705948	galnt6	polypeptide N-acetylgalactosaminyltransferase 6	X1
NC_031978.2	10409690	+	2.07307	0.0434863	intron	2	/	19	rna36430	gene18471	LOC100707324	camk2g	calcium/calmodulin-dependent protein kinase type II subunit gamma	X28
NC_031978.2	14646669	+	2.07203	0.0392398	intron	2	/	5	rna36776	gene18605	LOC100696677	neurl1	E3 ubiquitin-protein ligase NEURL1
NC_031978.2	25771522	-	2.07163	0.0483225	intron	9	/	14	rna37959	gene19092	tm9sf3	tm9sf3	transmembrane 9 superfamily member 3
NC_031983.2	3727242	-	2.07023	0.0378027	intron	9	/	14	rna54480	gene27278	coch	coch	cochlin	X2
NC_031969.2	16641560	+	2.06946	0.0384744	intron	16	/	31	rna6588	gene3387	LOC100697444	spag9	C-Jun-amino-terminal kinase-interacting protein 4	X2
NC_031980.2	33838344	+	2.06815	0.0416763	intron	11	/	15	rna44554	gene22438	LOC100701564	wdr47	WD repeat-containing protein 47	X3
NC_031970.2	15600277	-	2.06806	0.0457587	exon	21	/	48	rna9685	gene4955	flnb	flnb	filamin B	X3
NC_031966.2	6870383	-	2.06625	0.0493254	intron	4	/	6	rna2887	gene1504	slc25a48	slc25a48	solute carrier family 25 member 48
NC_031985.2	13008810	+	2.06424	0.0416763	Promoter				rna61391	gene30775	LOC102077792	gvinp1	interferon-induced very large GTPase 1	X2
NC_031986.2	41100522	-	2.0627	0.0361385	intron	9	/	19	rna66634	gene33619	faf1	faf1	Fas associated factor 1	X2
NC_031987.2	14136622	+	2.057	0.0338589	intron	7	/	20	rna45988	gene23118	xrcc5	xrcc5	X-ray repair cross complementing 5
NC_031986.2	45121721	-	2.05548	0.0445062	intron	5	/	14	rna67022	gene33802	nexn	nexn	nexilin F-actin binding protein	X2
NC_031986.2	39718971	+	2.05497	0.0369355	intron	2	/	9	rna66522	gene33551	uap1	uap1	UDP-N-acetylglucosamine pyrophosphorylase 1	X2
NC_031987.2	26020096	-	2.05455	0.0413548	intron	6	/	11	rna47197	gene23674	wdfy2	wdfy2	WD repeat and FYVE domain containing 2	X1
NC_031970.2	23529434	-	2.05432	0.0338589	exon	26	/	26	rna10582	gene5402	smarcc2	smarcc2	SWI/SNF related matrix associated actin dependent regulator of chromatin subfamily c member 2	X2
NC_031976.2	30124931	-	2.05321	0.0393176	intron	1	/	12	rna31693	gene16050	mef2d	mef2d	myocyte enhancer factor 2D	X2
NC_031978.2	22618050	+	2.05113	0.0393176	intron	8	/	16	rna37653	gene18974	macrod2	macrod2	MACRO domain containing 2	X4
NC_031983.2	24906455	+	2.04941	0.0413548	intron	2	/	6	rna56394	gene28322	LOC100691897	tubb4b	tubulin beta-4B chain
NC_031986.2	11160198	+	2.04895	0.0409871	intron	1	/	16	rna63975	gene32150	LOC100694218	app	amyloid-beta A4 protein	X1
NC_031973.2	15825143	-	2.04823	0.0470566	exon	4	/	9	rna22610	gene11336	LOC100690536	atxn7l3	ataxin-7-like protein 3	X4
NC_031976.2	32534407	-	2.04794	0.0338589	intron	9	/	12	rna31859	gene16135	agmo	agmo	alkylglycerol monooxygenase	X1
NC_031985.2	16181268	-	2.04773	0.0393176	intron	1	/	15	rna61651	gene30928	LOC100692553	stt3b	dolichyl-diphosphooligosaccharide--protein glycosyltransferase subunit STT3B
NC_031965.2	16366797	-	2.0473	0.0338589	intron	9	/	12	rna1042	gene500	tgfbrap1	tgfbrap1	transforming growth factor beta receptor associated protein 1	X2
NC_031986.2	26238862	-	2.04599	0.049614	exon	15	/	15	rna65307	gene32962	LOC100702313	f2	prothrombin
NC_031984.2	18079850	+	2.04564	0.04719	exon	5	/	8	rna58707	gene29385	bgn	bgn	biglycan	X1
NC_031972.2	145286	+	2.0449	0.0485946	intron	3	/	32	rna15617	gene7870	dgkz	dgkz	diacylglycerol kinase zeta	X5
NC_031972.2	50364546	-	2.04438	0.0402929	intron	6	/	11	rna19735	gene9907	slc17a6	slc17a6	solute carrier family 17 member 6
NC_031972.2	5543610	-	2.04319	0.0492257	Promoter				rna16121	gene8138	LOC100709038	ppfibp2	liprin-beta-2	X19
NC_031975.2	30874223	+	2.04147	0.0485946	intron	1	/	7	rna28647	gene14489	sgcd	sgcd	sarcoglycan delta	X4
NC_031984.2	28273970	-	2.0414	0.0439671	intron	2	/	37	rna59767	gene29892	agrn	agrn	agrin	X3
NC_031986.2	44550509	-	2.04092	0.0361385	intron	1	/	43	rna66971	gene33776	myo9b	myo9b	myosin IXB	X2
NC_031974.2	20153133	+	2.04007	0.0410534	intron	2	/	2	rna25385	gene12734	LOC100701993	kcnb2	potassium voltage-gated channel subfamily B member 2
NC_031977.2	34653966	+	2.03879	0.0361483	intron	1	/	67	rna35336	gene17910	wdfy3	wdfy3	WD repeat and FYVE domain containing 3	X4
NC_031973.2	22394011	+	2.03767	0.0457891	intron	3	/	4	rna23363	gene11705	josd1	josd1	Josephin domain containing 1
NC_031981.2	19619954	+	2.03744	0.0439671	intron	1	/	11	rna49322	gene24646	mdm2	mdm2	MDM2 proto-oncogene	X1
NC_031985.2	25490949	+	2.03629	0.0450607	Promoter				rna62646	gene31464	LOC100707290	creb5	cyclic AMP-responsive element-binding protein 5	X4
NC_031981.2	22743256	+	2.03393	0.0494039	intron	17	/	46	rna49608	gene24788	LOC100698591	flnc	filamin-C	X7
NC_031976.2	32598772	+	2.03344	0.0411561	intron	1	/	23	rna31863	gene16137	dgkb	dgkb	diacylglycerol kinase beta	X3
NC_031972.2	44139725	+	2.03276	0.0399221	intron	4	/	6	rna19219	gene9643	LOC100698857	snx24	sorting nexin-24
NC_031971.2	27019160	+	2.02951	0.041631	intron	3	/	7	rna14182	gene7146	LOC100706026	slc25a38	mitochondrial glycine transporter B	X2
NC_031977.2	3448398	-	2.02892	0.0413548	intron	11	/	11	rna32710	gene16599	LOC100699174	sh3glb2	endophilin-B2	X2
NC_031984.2	2347839	+	2.02841	0.0401703	intron	3	/	5	rna57125	gene28675	rfc2	rfc2	replication factor C subunit 2
NC_031970.2	17802053	-	2.02819	0.0442944	intron	1	/	6	rna9973	gene5074	LOC100700916	ski	ski oncogene
NC_031984.2	25814127	-	2.02769	0.0385725	intron	2	/	22	rna59542	gene29795	LOC100705676	rad54l2	helicase ARIP4	X2
NC_031977.2	37571908	+	2.02618	0.0437352	exon	1	/	5	rna35587	gene18033	LOC100699693	gstt1	glutathione S-transferase theta-1
NC_031973.2	26060060	-	2.02589	0.0429664	intron	11	/	13	rna23588	gene11822	LOC100711529	gas7	growth arrest-specific protein 7
NC_031986.2	15952982	-	2.02517	0.0463165	intron	2	/	14	rna64466	gene32446	LOC100705628	chn1	N-chimaerin	X1
NC_031970.2	22266508	-	2.0233	0.0361483	intron	6	/	12	rna10443	gene5317	rad18	rad18	RAD18 E3 ubiquitin protein ligase
NC_031982.2	18050874	+	2.02148	0.0495627	intron	7	/	9	rna52440	gene26174	LOC100699977	prkacb	cAMP-dependent protein kinase catalytic subunit beta	X2
NC_031983.2	27275787	-	2.02108	0.0463165	intron	3	/	6	rna56568	gene28399	tmem50a	tmem50a	transmembrane protein 50A
NC_031972.2	56265795	-	2.02096	0.0405961	intron	2	/	15	rna20397	gene10207	LOC100697762	gse1	genetic suppressor element 1	X2
NC_031980.2	23927468	+	2.0194	0.0422919	exon	16	/	23	rna43815	gene22072	senp6	senp6	SUMO specific peptidase 6	X3
NC_031980.2	32657072	-	2.01759	0.0372982	exon	13	/	48	rna44459	gene22396	LOC102079432	abca1	ATP-binding cassette sub-family A member 1	X4
NC_031976.2	6896026	+	2.01734	0.0369355	intron	1	/	29	rna29407	gene14895	LOC100694357	ptpru	receptor-type tyrosine-protein phosphatase U	X3
NC_031978.2	21773715	-	2.01732	0.0378027	exon	9	/	14	rna37516	gene18923	zc3h6	zc3h6	zinc finger CCCH-type containing 6	X2
NC_031976.2	82112	-	2.01661	0.0413548	intron	13	/	26	rna29055	gene14727	cep162	cep162	centrosomal protein 162	X3
NC_031970.2	5220974	-	2.01653	0.045204	exon	2	/	4	rna8884	gene4570	LOC100699587	tmem74b	transmembrane protein 74B	X2
NC_031978.2	31204800	+	2.01431	0.0402929	intron	3	/	5	rna38272	gene19243	LOC100690603	rab1	ras-related protein ORAB-1	X1
NC_031987.2	6628708	+	2.01275	0.035964	intron	9	/	15	rna45402	gene22833	plcd4	plcd4	phospholipase C delta 4
NC_031983.2	10394852	+	2.01168	0.0402929	intron	7	/	10	rna55009	gene27548	ift43	ift43	intraflagellar transport 43	X1
NC_031987.2	17197477	-	2.01094	0.0361385	intron	10	/	26	rna46320	gene23263	adam23	adam23	adam23
NC_031970.2	18905980	-	2.00769	0.0457489	intron	4	/	8	rna10112	gene5127	pparg	pparg	peroxisome proliferator activated receptor gamma	X6
NC_031974.2	14361298	+	2.00709	0.0372982	intron	20	/	42	rna24823	gene12468	LOC100693933	scrib	protein scribble homolog	X3
NC_031977.2	26730080	+	2.00645	0.0499422	exon	10	/	10	rna34711	gene17567	slc20a2	slc20a2	solute carrier family 20 member 2	X3
NC_031971.2	6997979	+	2.00638	0.0434863	exon	6	/	44	rna12450	gene6286	LOC100709003	c3	complement C3
NC_031978.2	25772388	+	2.00576	0.0438692	intron	7	/	14	rna37959	gene19092	tm9sf3	tm9sf3	transmembrane 9 superfamily member 3
NC_031987.2	334688	+	2.00562	0.0372982	intron	8	/	10	rna45007	gene22647	gtdc1	gtdc1	glycosyltransferase like domain containing 1	X1
NC_031980.2	34030711	-	2.00545	0.0412668	intron	5	/	6	rna44572	gene22444	nr5a2	nr5a2	nuclear receptor subfamily 5 group A member 2
NC_031987.2	2624506	-	2.00398	0.0383563	intron	14	/	21	rna45173	gene22727	LOC102075629	pard3b	partitioning defective 3 homolog B	X5
NC_031973.2	1781013	-	2.00371	0.0487529	intron	1	/	4	rna21185	gene10611	LOC100696016	cox11	cytochrome c oxidase assembly protein COX11 mitochondrial	X3
NC_031973.2	4140299	-	2.00323	0.0459728	intron	10	/	26	rna21544	gene10815	LOC100694697	fmnl1	formin-like protein 1	X2
NC_031972.2	12702861	-	2.00312	0.0434863	intron	5	/	9	rna16738	gene8425	arsb	arsb	arylsulfatase B
NC_031982.2	10491211	-	2.00266	0.0403888	intron	2	/	31	rna51646	gene25792	LOC100701967	atp13a3	probable cation-transporting ATPase 13A3	X2
NC_031976.2	6646508	-	2.00214	0.0476615	Promoter				rna29368	gene14878	LOC102080097	LOC102080097	zinc finger protein Xfin
NC_031970.2	21915268	+	2.00173	0.0378027	Promoter				rna10411	gene5297	LOC100691338	trim16	tripartite motif-containing protein 16	X2
NC_031974.2	14752813	-	2.00028	0.0463165	intron	5	/	14	rna24862	gene12487	smarcd3	smarcd3	smarcd3
NC_031971.2	40428702	+	1.99871	0.0459784	intron	1	/	5	rna15358	gene7755	LOC100707400	hmgb2	high mobility group protein B2	X1
NC_031974.2	22463413	+	1.99778	0.0416763	intron	26	/	26	rna25543	gene12817	LOC102076257	myh9	myosin-9	X4
NC_031973.2	9930422	-	1.99702	0.0361385	intron	4	/	5	rna22044	gene11063	cdr2	cdr2	cerebellar degeneration related protein 2
NC_031973.2	21580222	-	1.99602	0.0445477	intron	2	/	5	rna23297	gene11671	cpped1	cpped1	calcineurin like phosphoesterase domain containing 1
NC_031972.2	63253648	-	1.99508	0.0413548	Promoter				rna20977	gene10473	LOC100697255	elmo3	engulfment and cell motility protein 3	X3
NC_031970.2	11675278	+	1.99337	0.0450816	intron	2	/	20	rna9418	gene4811	rnf207	rnf207	ring finger protein 207
NC_031982.2	23004684	-	1.99315	0.0413593	intron	2	/	40	rna52935	gene26410	LOC100695933	myo9b	unconventional myosin-IXb	X4
NC_031981.2	24093725	+	1.99163	0.0413548	exon	16	/	16	rna49757	gene24872	cdc14a	cdc14a	cell division cycle 14A	X1
NC_031972.2	36858118	-	1.98649	0.0450816	intron	22	/	27	rna18584	gene9337	LOC102081282	cd163l1	scavenger receptor cysteine-rich type 1 protein M160
NC_031974.2	1853987	-	1.98627	0.0499422	intron	3	/	3	rna23974	gene12002	fars2	fars2	phenylalanyl-tRNA synthetase 2 mitochondrial
NC_031971.2	15353397	+	1.98606	0.0413548	intron	10	/	10	rna13124	gene6649	fbxw7	fbxw7	F-box and WD repeat domain containing 7	X2
NC_031977.2	33274702	-	1.98516	0.0378027	intron	11	/	17	rna35280	gene17873	LOC100693693	odf2	outer dense fiber protein 2
NC_031977.2	34269536	+	1.98431	0.0372982	intron	3	/	5	rna35320	gene17900	cfap299	cfap299	cilia and flagella associated protein 299
NC_031978.2	10051689	+	1.9839	0.0372982	intron	51	/	52	rna36361	gene18454	anapc1	anapc1	anaphase promoting complex subunit 1
NC_031985.2	3526844	-	1.98311	0.0474922	exon	18	/	18	rna60625	gene30311	LOC100705378	atf6b	cyclic AMP-dependent transcription factor ATF-6 beta
NC_031967.2	42467198	-	1.98082	0.0488384	intron	1	/	2	rna70496	gene35876	LOC102079609	zscan31	zinc finger and SCAN domain-containing protein 31-like	X2
NC_031986.2	35651898	+	1.98051	0.0448718	intron	2	/	8	rna66098	gene33332	nfia	nfia	nuclear factor I A	X6
NC_031980.2	30770523	-	1.98039	0.0479708	intron	13	/	39	rna44320	gene22326	lama4	lama4	laminin subunit alpha 4
NC_031980.2	8802129	+	1.97943	0.0413548	exon	3	/	13	rna42554	gene21397	eif2b4	eif2b4	eukaryotic translation initiation factor 2B subunit delta
NC_031985.2	34221219	+	1.97906	0.0499092	intron	15	/	17	rna63078	gene31713	LOC100708787	ctps1	CTP synthase 1	X2
NC_031967.2	21999953	-	1.97861	0.0443195	intron	1	/	47	rna68719	gene34739	svep1	svep1	sushi von Willebrand factor type A EGF and pentraxin domain containing 1	X2
NC_031974.2	34496710	-	1.97782	0.0471309	intron	16	/	20	rna26247	gene13231	reck	reck	reversion inducing cysteine rich protein with kazal motifs
NC_031976.2	7951311	+	1.97771	0.0430609	exon	12	/	14	rna29499	gene14938	mrs2	mrs2	MRS2 magnesium transporter	X2
NC_031980.2	7378180	-	1.9774	0.0495627	intron	6	/	15	rna42420	gene21334	LOC100703596	gnpat	dihydroxyacetone phosphate acyltransferase
NC_031971.2	10474300	+	1.97669	0.0338589	intron	1	/	1	rna12688	gene6420	LOC100692029	b3galt2	beta-13-galactosyltransferase 2	X2
NC_031967.2	22567935	+	1.97614	0.041631	intron	2	/	5	rna68804	gene34803	ankrd53	ankrd53	ankyrin repeat domain 53	X2
NC_031982.2	17283604	+	1.97465	0.0450816	intron	2	/	15	rna52381	gene26139	cdh2	cdh2	cadherin 2
NC_031987.2	30945852	-	1.97415	0.0484413	exon	12	/	16	rna47550	gene23874	LOC102077099	maoa	amine oxidase [flavin-containing]	X4
NC_031972.2	10407681	+	1.97403	0.0495191	exon	1	/	57	rna16477	gene8319	LOC100711808	tln1	talin-1	X1
NC_031977.2	15130810	-	1.96858	0.0450816	intron	7	/	13	rna33614	gene17051	LOC102076433	praf1	PH RCC1 and FYVE domains-containing protein 1	X1
NC_031980.2	19663820	+	1.96782	0.0403888	intron	15	/	39	rna43427	gene21863	afdn	afdn	afdn
NC_031975.2	22063479	+	1.96393	0.0372982	intron	1	/	4	rna28142	gene14219	LOC112848052	rapgef6	rap guanine nucleotide exchange factor 6-like	X1
NC_031985.2	15094942	+	1.96336	0.0369355	intron	3	/	4	rna61552	gene30855	samd12	samd12	sterile alpha motif domain containing 12	X1
NC_031987.2	6428247	+	1.96328	0.0385725	intron	11	/	34	rna45378	gene22827	tns1	tns1	tensin 1	X6
NC_031974.2	13810013	+	1.96321	0.0393176	intron	1	/	2	rna24777	gene12449	LOC106096495	dsel	dermatan sulfate epimerase like
NC_031984.2	22363079	-	1.96236	0.0459728	intron	1	/	18	rna59200	gene29627	casz1	casz1	castor zinc finger 1	X3
NC_031982.2	25518272	-	1.96187	0.0431498	intron	7	/	10	rna53127	gene26507	pigk	pigk	phosphatidylinositol glycan anchor biosynthesis class K	X3
NC_031986.2	41933720	+	1.96163	0.0416763	intron	1	/	4	rna66700	gene33648	LOC100711003	ube2r2	ubiquitin-conjugating enzyme E2 R2	X1
NC_031983.2	6651648	+	1.9596	0.0466273	intron	4	/	12	rna54661	gene27361	LOC100692806	exoc3l4	exocyst complex component 3-like protein 4	X3
NC_031974.2	29696977	+	1.95952	0.0450816	intron	41	/	41	rna26073	gene13132	svil	svil	supervillin	X7
NC_031982.2	24536704	-	1.95853	0.0415679	intron	1	/	25	rna53036	gene26466	LOC100689759	epb41	protein 4.1	X2
NC_031987.2	18822018	-	1.95834	0.0369355	exon	1	/	1	rna46493	gene23341	gja8	gja8	gap junction protein alpha 8
NC_031981.2	19005452	+	1.95822	0.0439255	exon	14	/	14	rna49243	gene24619	usp6nl	usp6nl	USP6 N-terminal like	X1
NC_031976.2	22284985	-	1.95767	0.0372982	exon	7	/	8	rna30874	gene15633	leng9	leng9	leukocyte receptor cluster member 9	X1
NC_031969.2	1661393	-	1.9573	0.0495395	intron	1	/	4	rna5269	gene2657	LOC100705368	kcnc1	potassium voltage-gated channel subfamily C member 1	X12
NC_031970.2	8095336	-	1.9569	0.0378027	intron	1	/	9	rna9108	gene4666	cers5	cers5	ceramide synthase 5
NC_031981.2	5918189	+	1.95686	0.0385725	intron	3	/	12	rna48320	gene24218	brd1	brd1	bromodomain containing 1	X5
NC_031974.2	16693756	-	1.95554	0.0454415	intron	9	/	16	rna25011	gene12562	lmbr1	lmbr1	limb development membrane protein 1
NC_031974.2	33320194	+	1.95339	0.0417824	intron	1	/	10	rna26213	gene13205	LOC100711676	map4	microtubule-associated protein 4	X12
NC_031970.2	8056743	-	1.95035	0.0361483	exon	11	/	11	rna9102	gene4662	asic1	asic1	acid sensing ion channel subunit 1	X3
NC_031967.2	11189224	-	1.94788	0.0378027	intron	1	/	32	rna67951	gene34324	dennd4c	dennd4c	DENN domain containing 4C	X2
NC_031976.2	15505131	+	1.94775	0.0499812	intron	5	/	7	rna30099	gene15196	zfpm2	zfpm2	zinc finger protein FOG family member 2	X1
NC_031965.2	17871713	+	1.94692	0.0476615	TTS				rna1160	gene567	LOC100705942	hp	haptoglobin
NC_031975.2	1428098	+	1.94589	0.0361483	intron	7	/	8	rna26420	gene13312	LOC100690150	vmp1	vacuole membrane protein 1	X2
NC_031983.2	8948005	+	1.94564	0.046408	intron	9	/	10	rna54874	gene27476	dnajc17	dnajc17	DnaJ heat shock protein family (Hsp40) member C17
NC_031982.2	6107174	-	1.94372	0.0434863	intron	6	/	14	rna51163	gene25528	rnf220	rnf220	ring finger protein 220	X1
NC_031972.2	32751869	+	1.94361	0.0459784	intron	2	/	18	rna18221	gene9125	tcf4	tcf4	transcription factor 4	X4
NC_031974.2	33944830	+	1.94345	0.042138	intron	1	/	1	rna26220	gene13212	LOC112847800	syna	syncytin-A-like
NC_031980.2	35416246	-	1.94307	0.0474415	TTS				rna44655	gene22490	rnf13	rnf13	ring finger protein 13
NC_031980.2	38131620	-	1.94229	0.0430593	Promoter				rna44892	gene22587	LOC100702862	mlph	melanophilin	X8
NC_031983.2	28829720	+	1.94038	0.0479859	intron	4	/	22	rna56703	gene28454	LOC102077873	arid1b	AT-rich interactive domain-containing protein 1B
NC_031978.2	20853323	+	1.93881	0.0338589	exon	21	/	23	rna37439	gene18903	thbs2	thbs2	thrombospondin 2	X1
NC_031970.2	20082046	-	1.93795	0.0475144	exon	3	/	3	rna10212	gene5183	LOC100695601	cyb561d2	cytochrome b561 domain-containing protein 2	X1
NC_031981.2	6798750	+	1.93617	0.0383563	intron	14	/	15	rna48413	gene24258	LOC100699763	tnnt3	troponin T fast skeletal muscle	X4
NC_031979.2	21034768	+	1.93598	0.0361483	intron	9	/	20	rna40022	gene20061	ttc12	ttc12	tetratricopeptide repeat domain 12	X1
NC_031981.2	20082398	+	1.93366	0.0416763	intron	16	/	27	rna49387	gene24677	LOC100699841	shank3	SH3 and multiple ankyrin repeat domains protein 3
NC_031979.2	15343766	-	1.93017	0.0413548	intron	1	/	6	rna39554	gene19849	clmp	clmp	CXADR like membrane protein
NC_031978.2	30768652	-	1.92963	0.0418479	TTS				rna38234	gene19228	piezo1	piezo1	piezo type mechanosensitive ion channel component 1
NC_031972.2	3175014	+	1.92937	0.0450607	Promoter				rna15861	gene8007	LOC100706256	ces5a	carboxylesterase 5A-like
NC_031978.2	31205122	-	1.92808	0.0458098	intron	3	/	5	rna38272	gene19243	LOC100690603	rab1	ras-related protein ORAB-1	X1
NC_031984.2	7631953	+	1.92752	0.0499812	intron	6	/	6	rna57626	gene28918	tshz2	tshz2	teashirt zinc finger homeobox 2
NC_031980.2	33784066	-	1.92558	0.0372982	intron	1	/	2	rna44545	gene22434	tbxa2r	tbxa2r	thromboxane A2 receptor	X3
NC_031982.2	27110475	+	1.92372	0.0413548	intron	2	/	6	rna53273	gene26588	pip4p1	pip4p1	phosphatidylinositol-45-bisphosphate 4-phosphatase 1
NC_031980.2	16872107	+	1.92313	0.0499812	intron	110	/	115	rna43257	gene21776	LOC100704690	syne1	nesprin-1	X4
NC_031977.2	25763484	-	1.92162	0.0392211	intron	15	/	24	rna34599	gene17512	nsd3	nsd3	nuclear receptor binding SET domain protein 3	X2
NC_031983.2	17583086	-	1.92062	0.0416763	intron	1	/	11	rna55694	gene27904	LOC100710656	keap1	kelch-like ECH-associated protein 1	X2
NC_031979.2	15056060	+	1.92016	0.0402929	intron	2	/	2	rna39518	gene19836	snrpd2	snrpd2	small nuclear ribonucleoprotein D2 polypeptide
NC_031974.2	29555477	+	1.9159	0.0424761	intron	5	/	7	rna26051	gene13124	mtpap	mtpap	mitochondrial poly(A) polymerase	X2
NC_031972.2	20552652	-	1.91537	0.0385725	intron	1	/	18	rna17327	gene8691	LOC100709778	fubp3	far upstream element-binding protein 3
NC_031985.2	22426235	+	1.91448	0.0475578	intron	1	/	4	rna62280	gene31232	sdc3	sdc3	syndecan 3
NC_031965.2	23848822	+	1.91383	0.0372982	intron	1	/	3	rna1611	gene786	LOC100702616	maf	transcription factor Maf	X2
NC_031974.2	13113661	+	1.91198	0.039538	intron	12	/	13	rna24736	gene12420	LOC100710822	cdk13	cyclin-dependent kinase 13
NC_031982.2	27301565	-	1.91151	0.0387682	intron	3	/	3	rna53301	gene26600	LOC100703170	acot1	acyl-coenzyme A thioesterase 1
NC_031969.2	8728061	-	1.90912	0.0418479	intron	2	/	15	rna5826	gene2954	LOC100690273	usp43	ubiquitin carboxyl-terminal hydrolase 43
NC_031983.2	27686950	+	1.90649	0.0475578	intron	25	/	40	rna56611	gene28422	ralgapa2	ralgapa2	Ral GTPase activating protein catalytic alpha subunit 2	X2
NC_031982.2	22716110	+	1.90635	0.0402484	intron	5	/	8	rna52918	gene26400	skil	skil	skil
NC_031978.2	16468764	-	1.90584	0.0376163	Promoter				rna36954	gene18683	dlg5	dlg5	discs large MAGUK scaffold protein 5	X2
NC_031972.2	53522618	+	1.90567	0.0372982	exon	17	/	40	rna20106	gene10089	chd2	chd2	chromodomain helicase DNA binding protein 2	X4
NC_031965.2	33990667	+	1.90492	0.0380595	intron	9	/	38	rna2232	gene1135	LOC100699079	kif13b	kinesin-like protein KIF13B	X2
NC_031986.2	33727470	+	1.90439	0.0422805	exon	12	/	31	rna65886	gene33242	cyfip1	cyfip1	cytoplasmic FMR1 interacting protein 1	X2
NC_031965.2	11321670	-	1.90185	0.0494972	intron	11	/	11	rna674	gene319	trip4	trip4	thyroid hormone receptor interactor 4	X3
NC_031978.2	23384952	+	1.90133	0.0452624	intron	7	/	15	rna37705	gene18993	strn	strn	striatin	X2
NC_031970.2	29339301	-	1.90127	0.0495627	intron	9	/	9	rna11262	gene5699	slc25a26	slc25a26	solute carrier family 25 member 26
NC_031981.2	22183596	-	1.9012	0.0372982	intron	1	/	15	rna49561	gene24769	phf21b	phf21b	phf21b
NC_031985.2	24208901	-	1.90078	0.0393176	intron	22	/	27	rna62432	gene31326	vps50	vps50	VPS50 EARP/GARPII complex subunit	X2
NC_031977.2	6425733	+	1.90026	0.0476962	intron	2	/	5	rna32881	gene16684	pptc7	pptc7	PTC7 protein phosphatase homolog
NC_031972.2	16358424	-	1.89995	0.0422805	intron	2	/	2	rna16983	gene8546	lrrc8a	lrrc8a	leucine rich repeat containing 8 VRAC subunit A
NC_031972.2	51405528	+	1.89979	0.0418479	exon	14	/	14	rna19870	gene9973	pias1	pias1	protein inhibitor of activated STAT 1	X2
NC_031986.2	6411593	-	1.89834	0.0416763	intron	2	/	54	rna63773	gene32058	nbeal1	nbeal1	neurobeachin like 1	X2
NC_031983.2	30280464	+	1.89601	0.0476615	TTS				rna56864	gene28560	adi1	adi1	acireductone dioxygenase 1
NC_031973.2	18919731	-	1.89455	0.0413548	exon	24	/	27	rna22927	gene11506	mprip	mprip	myosin phosphatase Rho interacting protein	X2
NC_031978.2	10674225	+	1.89036	0.0405451	exon	3	/	3	rna36448	gene18478	LOC109204839	slc35a4	SLC35A4 upstream open reading frame protein
NC_031983.2	27958957	+	1.8896	0.0372982	intron	1	/	3	rna56625	gene28426	LOC100709604	nkx2.2a	homeobox protein Nkx-2.2a	X5
NC_031967.2	10444799	-	1.88698	0.0413548	exon	4	/	4	rna67879	gene34284	ppp1r14b	ppp1r14b	protein phosphatase 1 regulatory inhibitor subunit 14B
NC_031975.2	17202708	-	1.88689	0.0369355	exon	14	/	14	rna27764	gene13985	LOC100702311	ssh2	protein phosphatase Slingshot homolog 2	X1
NC_031976.2	34678595	+	1.88337	0.0413548	intron	11	/	13	rna32057	gene16257	ntrk1	ntrk1	neurotrophic receptor tyrosine kinase 1	X4
NC_031974.2	28881697	+	1.88309	0.0361483	TTS				rna26010	gene13103	rab18	rab18	RAB18 member RAS oncogene family
NC_031986.2	20991679	-	1.88255	0.04719	TTS				rna64874	gene32712	LOC100707060	col5a2	collagen alpha-2(V) chain
NC_031971.2	9003597	-	1.88103	0.0338589	exon	15	/	18	rna12542	gene6335	tmprss6	tmprss6	transmembrane serine protease 6	X1
NC_031972.2	61151607	-	1.87987	0.0409871	intron	2	/	16	rna20805	gene10406	LOC100701827	hipk2	homeodomain-interacting protein kinase 2
NC_031975.2	27366690	-	1.87802	0.0413548	intron	2	/	9	rna28507	gene14418	tmem132e	tmem132e	transmembrane protein 132E	X2
NC_031983.2	30304750	+	1.87767	0.0457587	intron	3	/	12	rna56865	gene28561	trappc12	trappc12	trappc12
NC_031971.2	36397330	+	1.87473	0.0413548	exon	23	/	23	rna15000	gene7594	LOC100695750	ctnnd1	catenin delta-1	X1
NC_031982.2	19655350	+	1.87454	0.0415329	exon	8	/	36	rna52614	gene26241	greb1l	greb1l	GREB1 like retinoic acid receptor coactivator	X4
NC_031986.2	36245287	+	1.87274	0.0376163	exon	12	/	25	rna66171	gene33367	chd1l	chd1l	chromodomain helicase DNA binding protein 1 like
NC_031976.2	7228133	-	1.87254	0.0393176	intron	1	/	1	rna29411	gene14897	LOC100709455	paqr7	membrane progestin receptor alpha
NC_031970.2	14027134	+	1.87197	0.0372982	intron	1	/	24	rna9584	gene4889	LOC100691544	grip2	glutamate receptor-interacting protein 2	X6
NC_031984.2	36377160	+	1.87156	0.0372982	intron	3	/	14	rna60306	gene30145	LOC100695531	kcnab2	voltage-gated potassium channel subunit beta-2
NC_031972.2	20452326	-	1.87105	0.0495191	intron	1	/	22	rna17317	gene8683	dnm1	dnm1	dynamin 1	X12
NC_031985.2	2600494	-	1.87016	0.0413548	exon	5	/	5	rna60569	gene30276	LOC100709381	deptor	DEP domain-containing mTOR-interacting protein
NC_031973.2	4992155	-	1.87009	0.0402929	exon	5	/	12	rna21625	gene10847	LOC100698679	tap2	antigen peptide transporter 2
NC_031986.2	10763493	+	1.86859	0.0372982	intron	8	/	29	rna63959	gene32141	LOC100694035	kdm6a	lysine-specific demethylase 6A
NC_031984.2	5045079	+	1.86823	0.0418084	intron	1	/	5	rna57334	gene28785	mecp2	mecp2	methyl-CpG binding protein 2	X1
NC_031969.2	19101997	-	1.86747	0.0382914	intron	7	/	8	rna6869	gene3533	LOC100712317	slc25a17	peroxisomal membrane protein PMP34
NC_031984.2	30713888	+	1.86717	0.0439671	exon	16	/	28	rna59897	gene29957	LOC100692088	tns2	tensin-2	X4
NC_031983.2	24538246	+	1.86624	0.0462947	intron	15	/	29	rna56344	gene28300	alk	alk	ALK receptor tyrosine kinase	X5
NC_031966.2	14601422	-	1.8645	0.0423236	intron	4	/	37	rna3244	gene1699	LOC100703331	slit3	slit homolog 3 protein	X1
NC_031981.2	17483005	+	1.86292	0.0416763	intron	1	/	33	rna49150	gene24590	dgki	dgki	diacylglycerol kinase iota	X3
NC_031982.2	26748153	-	1.86099	0.0372982	intron	7	/	14	rna53255	gene26580	LOC100705859	kirrel1	kin of IRRE-like protein 1	X2
NC_031967.2	30714106	+	1.8571	0.0394137	intron	3	/	13	rna69472	gene35233	LOC100708198	wasf3	wiskott-Aldrich syndrome protein family member 3
NC_031986.2	3695705	+	1.85635	0.0413548	intron	4	/	5	rna63601	gene31956	LOC109197015	pif1	ATP-dependent DNA helicase PIF1	X2
NC_031985.2	31554208	+	1.85468	0.0338589	exon	13	/	38	rna62946	gene31637	cpsf1	cpsf1	cleavage and polyadenylation specific factor 1
NC_031973.2	10432671	-	1.85289	0.0403888	intron	1	/	14	rna22107	gene11085	LOC100695466	prkce	protein kinase C epsilon type
NC_031980.2	2019557	+	1.85195	0.0338589	TTS				rna41946	gene21136	LOC100690903	calm	calmodulin
NC_031972.2	46231059	-	1.85126	0.0418765	intron	16	/	16	rna19366	gene9715	fbln1	fbln1	fibulin 1	X1
NC_031972.2	26742538	-	1.8503	0.0451538	TTS				rna17864	gene8957	inip	inip	INTS3 and NABP interacting protein
NC_031969.2	11235595	+	1.85017	0.0413548	Promoter				rna6118	gene3112	LOC109201990	gimap7	GTPase IMAP family member 7
NC_031967.2	41800921	+	1.84952	0.0361385	exon	6	/	19	rna70367	gene35798	otud4	otud4	OTU deubiquitinase 4
NC_031983.2	14122172	+	1.84842	0.0369355	intron	22	/	23	rna55412	gene27756	fancm	fancm	FA complementation group M
NC_031984.2	28725880	+	1.84724	0.0393176	intron	1	/	28	rna59800	gene29908	atp13a2	atp13a2	ATPase cation transporting 13A2	X1
NC_031975.2	17184038	-	1.84283	0.048957	exon	16	/	16	rna27760	gene13983	LOC102076029	vwa7	von Willebrand factor A domain-containing protein 7-like
NC_031981.2	219204	-	1.84242	0.0414078	intron	10	/	22	rna47937	gene24031	cog5	cog5	cog5
NC_031975.2	15959761	-	1.84182	0.0376163	intron	1	/	1	rna27660	gene13920	sertm1	sertm1	serine rich and transmembrane domain containing 1
NC_031972.2	16392267	-	1.84084	0.0477129	TTS				rna16986	gene8549	nup188	nup188	nucleoporin 188	X2
NC_031972.2	11299538	+	1.84049	0.0480822	intron	15	/	15	rna16581	gene8357	ptpn11	ptpn11	protein tyrosine phosphatase non-receptor type 11	X3
NC_031987.2	2798678	+	1.83656	0.0442584	intron	2	/	16	rna45179	gene22730	LOC100695821	nrp2	neuropilin-2	X3
NC_031980.2	2019820	-	1.83606	0.0361385	TTS				rna41946	gene21136	LOC100690903	calm	calmodulin
NC_031971.2	14815731	-	1.83589	0.0424761	intron	13	/	13	rna13058	gene6619	asah1	asah1	N-acylsphingosine amidohydrolase 1
NC_031973.2	7414953	+	1.83498	0.0497365	intron	5	/	30	rna21870	gene10965	tanc2	tanc2	tetratricopeptide repeat ankyrin repeat and coiled-coil containing 2	X6
NC_031981.2	19613761	-	1.83452	0.0460622	intron	21	/	26	rna49320	gene24644	nup107	nup107	nucleoporin 107
NC_031986.2	20635950	-	1.83169	0.0416315	exon	27	/	28	rna64789	gene32641	LOC100702270	dpp10	inactive dipeptidyl peptidase 10	X3
NC_031965.2	35745885	+	1.83162	0.0495191	exon	3	/	12	rna2329	gene1181	LOC100705549	adgrg1	adhesion G-protein coupled receptor G1	X3
NC_031984.2	21593538	-	1.82901	0.0495627	intron	4	/	22	rna59123	gene29601	rere	rere	arginine-glutamic acid dipeptide repeats	X2
NC_031969.2	9750097	+	1.82867	0.0492257	intron	2	/	3	rna5944	gene3014	LOC102078595	gvinp1	interferon-induced very large GTPase 1	X3
NC_031977.2	10415499	+	1.82642	0.0432328	exon	36	/	46	rna33199	gene16848	ncor2	ncor2	nuclear receptor corepressor 2	X1
NC_031971.2	15938741	-	1.82631	0.0383563	exon	3	/	8	rna13160	gene6663	nr3c2	nr3c2	nuclear receptor subfamily 3 group C member 2	X2
NC_031981.2	3742902	-	1.82604	0.0403888	intron	2	/	4	rna48200	gene24160	slc16a7	slc16a7	solute carrier family 16 member 7
NC_031967.2	18032603	-	1.82519	0.0402929	intron	8	/	8	rna68451	gene34573	nwd2	nwd2	nwd2
NC_031972.2	46763517	+	1.82518	0.0393176	exon	13	/	16	rna19396	gene9728	srpk2	srpk2	srpk2
NC_031972.2	51994874	+	1.82179	0.0425683	Promoter				rna19949	gene10013	man2c1	man2c1	mannosidase alpha class 2C member 1
NC_031972.2	47321281	-	1.82113	0.039507	intron	3	/	7	rna19431	gene9749	nuak1	nuak1	NUAK family kinase 1
NC_031978.2	22426214	-	1.82087	0.046618	exon	9	/	21	rna37623	gene18957	LOC100709493	capn2	calpain-2 catalytic subunit
NC_031975.2	27682623	-	1.81934	0.0431554	intron	26	/	26	rna28517	gene14423	gtf2ird1	gtf2ird1	GTF2I repeat domain containing 1	X3
NC_031984.2	15164974	-	1.81838	0.0385725	exon	11	/	12	rna58489	gene29288	abtb1	abtb1	ankyrin repeat and BTB domain containing 1	X2
NC_031977.2	14283715	-	1.81826	0.0385725	intron	4	/	7	rna33551	gene17023	LOC100709267	gfra2	GDNF family receptor alpha-2	X2
NC_031971.2	39606565	+	1.81808	0.0444557	intron	15	/	15	rna15338	gene7746	LOC100694444	rps6kb2	ribosomal protein S6 kinase beta-2
NC_031972.2	46211004	+	1.81782	0.0481265	intron	2	/	14	rna19365	gene9715	fbln1	fbln1	fibulin 1	X2
NC_031971.2	13362371	-	1.81766	0.049053	intron	1	/	4	rna12916	gene6550	gna12	gna12	G protein subunit alpha 12	X2
NC_031972.2	63084454	-	1.81739	0.0393176	intron	2	/	5	rna20957	gene10466	LOC100698323	ccnd2	G1/S-specific cyclin-D2	X2
NC_031980.2	35509990	-	1.81615	0.0388775	intron	6	/	24	rna44662	gene22493	acap2	acap2	ArfGAP with coiled-coil ankyrin repeat and PH domains 2	X8
NC_031973.2	5571730	+	1.81489	0.0409528	intron	3	/	10	rna21697	gene10884	tbkbp1	tbkbp1	TBK1 binding protein 1	X1
NC_031966.2	32535055	-	1.81433	0.0495191	Promoter				rna4978	gene2515	LOC100701844	pura	transcriptional activator protein Pur-alpha
NC_031976.2	31570419	+	1.81209	0.0437841	exon	22	/	22	rna31778	gene16098	LOC100704625	sema6d	semaphorin-6D	X1
NC_031979.2	14335818	-	1.80844	0.0369355	intron	2	/	14	rna39425	gene19802	kcnab1	kcnab1	potassium voltage-gated channel subfamily A member regulatory beta subunit 1	X2
NC_031986.2	42283982	+	1.80815	0.0456165	exon	12	/	14	rna66726	gene33659	LOC100697583	tle4	transducin-like enhancer protein 4	X4
NC_031974.2	29170599	-	1.80722	0.0460668	TTS				gene13114	NA	LOC102080643	katna1	katanin p60 ATPase-containing subunit A1-like
NC_031979.2	18277370	+	1.80661	0.0466174	exon	10	/	11	rna39816	gene19953	relt	relt	RELT TNF receptor	X2
NC_031969.2	26023781	-	1.80486	0.0450816	intron	10	/	10	rna7660	gene3915	tubg1	tubg1	tubulin gamma 1
NC_031967.2	3533803	-	1.79458	0.0476615	exon	13	/	20	rna67369	gene33987	LOC100706889	pygm	glycogen phosphorylase muscle form
NC_031987.2	20202839	-	1.78893	0.0361483	exon	42	/	52	rna46648	gene23410	col4a1	col4a1	collagen type IV alpha 1 chain	X1
NC_031970.2	24939507	+	1.78842	0.0369355	intron	8	/	22	rna10806	gene5495	LOC100710831	elmo2	engulfment and cell motility protein 2	X4
NC_031977.2	22597340	+	1.78674	0.0393176	intron	10	/	10	rna34324	gene17389	pgm5	pgm5	phosphoglucomutase 5
NC_031986.2	33000220	+	1.78672	0.047385	intron	9	/	11	rna65817	gene33219	LOC100694679	lpp	lipoma-preferred partner homolog	X1
NC_031987.2	18451738	+	1.78634	0.0439671	intron	2	/	10	rna46455	gene23323	LOC100709100	igsf3	immunoglobulin superfamily member 3
NC_031980.2	12740329	-	1.78586	0.041631	exon	1	/	4	rna42919	gene21610	eva1a	eva1a	eva-1 homolog A regulator of programmed cell death	X2
NC_031973.2	26857330	-	1.78489	0.037093	intron	1	/	5	rna23644	gene11843	LOC100707955	slc9a3r1	Na(+)/H(+) exchange regulatory cofactor NHE-RF1
NC_031966.2	32534815	+	1.78393	0.0476201	Promoter				rna4978	gene2515	LOC100701844	pura	transcriptional activator protein Pur-alpha
NC_031986.2	774445	-	1.78126	0.0463165	intron	13	/	13	rna63431	gene31882	bmpr2	bmpr2	bone morphogenetic protein receptor type-2
NC_031981.2	1904252	+	1.78072	0.0378027	exon	5	/	5	rna48058	gene24090	dda1	dda1	DET1 and DDB1 associated 1
NC_031973.2	22342420	+	1.77977	0.0383563	exon	20	/	20	rna23356	gene11704	mrtfa	mrtfa	myocardin related transcription factor A	X3
NC_031977.2	27229258	+	1.77924	0.0495191	intron	4	/	19	rna34776	gene17605	LOC100694813	tle4	transducin-like enhancer protein 4	X3
NC_031965.2	16366552	+	1.77706	0.0435268	exon	10	/	13	rna1041	gene500	tgfbrap1	tgfbrap1	transforming growth factor beta receptor associated protein 1	X1
NC_031986.2	24109922	+	1.77569	0.0385725	intron	6	/	41	rna65140	gene32866	LOC100690062	clasp1a	CLIP-associating protein 1-A	X8
NC_031979.2	18380344	-	1.77125	0.0449809	exon	8	/	8	rna39830	gene19961	yif1b	yif1b	Yip1 interacting factor homolog B membrane trafficking protein	X1
NC_031986.2	3707618	-	1.7703	0.0372982	intron	4	/	5	rna63601	gene31956	LOC109197015	pif1	ATP-dependent DNA helicase PIF1	X2
NC_031965.2	31586824	-	1.76896	0.0369355	exon	3	/	16	rna2113	gene1063	brd7	brd7	bromodomain containing 7	X2
NC_031984.2	17458752	+	1.76821	0.0463165	intron	5	/	17	rna58662	gene29370	LOC100697880	cdk17	cyclin-dependent kinase 17	X4
NC_031986.2	33727722	-	1.76613	0.0393176	intron	11	/	30	rna65885	gene33242	cyfip1	cyfip1	cytoplasmic FMR1 interacting protein 1	X1
NC_031972.2	41363997	-	1.76246	0.0439803	intron	2	/	2	rna18999	gene9539	cav2	cav2	caveolin 2
NC_031986.2	6070397	+	1.76182	0.0338589	exon	13	/	13	rna63752	gene32046	LOC100704055	acp2	lysosomal acid phosphatase
NC_031975.2	11172789	+	1.76111	0.0372982	exon	2	/	20	rna27111	gene13665	srrt	srrt	serrate RNA effector molecule	X2
NC_031977.2	5156180	-	1.75916	0.0379312	intron	11	/	16	rna32796	gene16640	LOC100706931	unc5d	netrin receptor UNC5D	X1
NC_031981.2	21305028	+	1.75882	0.0372982	intron	1	/	7	rna49463	gene24719	LOC100690342	cd9	CD9 antigen	X1
NC_031971.2	33171586	-	1.75732	0.0475144	intron	1	/	6	rna14785	gene7475	cnnm2	cnnm2	cyclin and CBS domain divalent metal cation transport mediator 2	X2
NC_031986.2	7689151	+	1.75597	0.0413548	intron	2	/	9	rna63858	gene32097	LOC100689998	gabra5	gamma-aminobutyric acid receptor subunit alpha-5
NC_031979.2	12206679	+	1.75593	0.0393176	intron	1	/	31	rna39282	gene19729	hip1	hip1	huntingtin interacting protein 1	X3
NC_031986.2	26984957	-	1.75462	0.0480822	intron	1	/	10	rna65372	gene32994	sh3yl1	sh3yl1	SH3 and SYLF domain containing 1
NC_031974.2	21283638	+	1.75398	0.0372982	intron	6	/	11	rna25469	gene12775	pdk3	pdk3	pyruvate dehydrogenase kinase 3
NC_031985.2	17011121	+	1.75382	0.048957	exon	4	/	27	rna61722	gene30954	LOC100707110	ash1l	histone-lysine N-methyltransferase ASH1L	X1
NC_031975.2	24209711	+	1.75377	0.0394137	intron	5	/	17	rna28314	gene14300	slc37a2	slc37a2	solute carrier family 37 member 2
NC_031975.2	9444704	-	1.75264	0.0385725	intron	2	/	2	rna26903	gene13566	LOC102076382	tmem211	transmembrane protein 211
NC_031971.2	14180607	-	1.75188	0.0396857	exon	11	/	11	rna13032	gene6608	LOC100703355	cyp4v2	cytochrome P450 4V2
NC_031982.2	30589667	-	1.74688	0.0415329	intron	12	/	15	rna53559	gene26747	zmynd11	zmynd11	zinc finger MYND-type containing 11	X4
NC_031971.2	36174135	-	1.74324	0.0481993	exon	4	/	4	rna14969	gene7578	LOC100697879	zfp37	zinc finger protein 37
NC_031977.2	19506681	-	1.74193	0.0457587	TTS				rna34080	gene17290	LOC112841900	LOC112841900	small nucleolar RNA SNORD121A
NC_031987.2	16011616	+	1.74091	0.0370961	exon	3	/	15	rna46190	gene23199	fastkd1	fastkd1	FAST kinase domains 1	X5
NC_031965.2	29592176	-	1.74004	0.0431554	intron	1	/	6	rna1983	gene1005	LOC100690887	shf	SH2 domain-containing adapter protein F	X3
NC_031978.2	1434275	+	1.73976	0.0372302	intron	1	/	43	rna35807	gene18159	LOC100711069	sptbn1	spectrin beta chain non-erythrocytic 1	X2
NC_031976.2	30439387	-	1.73332	0.0460622	exon	4	/	6	rna31725	gene16066	LOC102082956	clec4g	C-type lectin domain family 4 member G	X3
NC_031965.2	13620051	+	1.73297	0.0493706	exon	9	/	9	rna851	gene415	gatm	gatm	glycine amidinotransferase
NC_031978.2	16113237	+	1.73177	0.0393176	intron	2	/	6	rna36910	gene18678	lrmda	lrmda	leucine rich melanocyte differentiation associated
NC_031983.2	24658119	-	1.73129	0.0481136	exon	30	/	33	rna56361	gene28308	rock2	rock2	Rho associated coiled-coil containing protein kinase 2	X2
NC_031977.2	10415806	-	1.72882	0.049614	exon	35	/	46	rna33199	gene16848	ncor2	ncor2	nuclear receptor corepressor 2	X1
NC_031987.2	17950337	+	1.72836	0.0460668	intron	1	/	8	rna46391	gene23295	LOC100712046	ednrb	endothelin receptor type B	X2
NC_031972.2	17095681	+	1.72425	0.0434863	intron	3	/	29	rna17067	gene8583	itga1	itga1	integrin subunit alpha 1
NC_031977.2	3702567	+	1.72403	0.0460668	TTS				rna32738	gene16614	paxx	paxx	PAXX non-homologous end joining factor	X2
NC_031979.2	7628424	-	1.72374	0.0435832	intron	2	/	16	rna38898	gene19536	clstn2	clstn2	calsyntenin 2
NC_031969.2	7840751	+	1.72297	0.0363816	exon	2	/	3	rna5728	gene2901	LOC100708068	ptger1	prostaglandin E2 receptor EP1 subtype
NC_031986.2	20636210	-	1.72138	0.0393176	intron	27	/	27	rna64789	gene32641	LOC100702270	dpp10	inactive dipeptidyl peptidase 10	X3
NC_031967.2	32719030	+	1.72124	0.0372982	intron	1	/	9	rna69632	gene35315	LOC100706784	ubp12	ubiquitin carboxyl-terminal hydrolase 12
NC_031977.2	25678063	+	1.72095	0.0459728	intron	3	/	15	rna34586	gene17505	LOC100702287	slc23a2	solute carrier family 23 member 2	X4
NC_031983.2	27127026	-	1.71883	0.0425683	intron	3	/	5	rna56545	gene28392	fndc5	fndc5	fibronectin type III domain containing 5	X2
NC_031983.2	15137255	-	1.71596	0.0412804	intron	2	/	4	rna55486	gene27796	pacrg	pacrg	parkin coregulated	X6
NC_031970.2	21835369	-	1.71501	0.0372982	exon	4	/	7	rna10396	gene5288	bysl	bysl	bystin like
NC_031980.2	33838182	+	1.71476	0.0414678	exon	12	/	16	rna44553	gene22438	LOC100701564	wdr47	WD repeat-containing protein 47	X1
NC_031977.2	26342481	-	1.71416	0.0400115	exon	2	/	4	rna34683	gene17554	fgf10	fgf10	fibroblast growth factor 10
NC_031977.2	37955237	-	1.71222	0.0369355	intron	3	/	41	rna35633	gene18054	c5	c5	complement C5
NC_031982.2	27110727	-	1.71187	0.039645	intron	2	/	6	rna53273	gene26588	pip4p1	pip4p1	phosphatidylinositol-45-bisphosphate 4-phosphatase 1
NC_031965.2	17528475	-	1.71135	0.0399884	intron	1	/	11	rna1143	gene559	cbfa2t3	cbfa2t3	CBFA2/RUNX1 translocation partner 3	X1
NC_031981.2	34625398	-	1.71135	0.0450607	exon	17	/	22	rna50486	gene25233	arid2	arid2	AT-rich interaction domain 2
NC_031972.2	54798621	-	1.71013	0.04833	exon	7	/	22	rna20258	gene10148	LOC100706359	LOC100706359	UPF0577 protein KIAA1324-like
NC_031982.2	6376088	-	1.70873	0.0492886	exon	8	/	8	rna51177	gene25535	abhd4	abhd4	abhydrolase domain containing 4
NC_031986.2	11150859	+	1.70843	0.0392771	intron	2	/	3	rna63973	gene32149	cyyr1	cyyr1	cysteine and tyrosine rich 1	X1
NC_031981.2	32011842	-	1.70623	0.0402929	intron	1	/	21	rna50312	gene25162	LOC100696554	dlg1l	discs large homolog 1-like protein	X4
NC_031972.2	1065224	-	1.70556	0.0450816	intron	7	/	9	rna15688	gene7908	LOC100692136	chrna7	neuronal acetylcholine receptor subunit alpha-7	X6
NC_031976.2	26868794	+	1.70431	0.0372982	exon	13	/	13	rna31412	gene15894	stk40	stk40	serine/threonine kinase 40	X2
NC_031973.2	12162832	+	1.70268	0.0369355	Promoter				rna22270	gene11176	spock2	spock2	SPARC (osteonectin) cwcv and kazal like domains proteoglycan 2
NC_031982.2	30589468	+	1.70047	0.0443195	intron	12	/	15	rna53559	gene26747	zmynd11	zmynd11	zinc finger MYND-type containing 11	X4
NC_031980.2	13383802	-	1.70003	0.0413548	intron	4	/	13	rna42988	gene21648	LOC100695215	mideas	ELM2 and SANT domain-containing protein 1
NC_031987.2	12579396	-	1.69659	0.0442003	intron	8	/	13	rna45879	gene23069	heg1	heg1	heart development protein with EGF like domains 1	X3
NC_031982.2	15557724	-	1.69489	0.0448718	intron	4	/	5	rna52218	gene26067	cacybp	cacybp	calcyclin binding protein
NC_031973.2	8075780	-	1.69194	0.0439671	intron	19	/	44	rna21908	gene10987	sdk2	sdk2	sidekick cell adhesion molecule 2	X6
NC_031986.2	1890868	+	1.69092	0.0493706	TTS				rna63493	gene31911	slc19a2	slc19a2	solute carrier family 19 member 2
NC_031978.2	1434485	-	1.69071	0.0402929	intron	1	/	43	rna35807	gene18159	LOC100711069	sptbn1	spectrin beta chain non-erythrocytic 1	X2
NC_031984.2	5279736	-	1.68999	0.0431375	TTS				rna57345	gene28792	LOC100702848	srpk3	SRSF protein kinase 3	X3
NC_031972.2	63086541	-	1.68749	0.0455326	intron	2	/	5	rna20957	gene10466	LOC100698323	ccnd2	G1/S-specific cyclin-D2	X2
NC_031977.2	25763295	+	1.68719	0.0418479	intron	15	/	24	rna34599	gene17512	nsd3	nsd3	nuclear receptor binding SET domain protein 3	X2
NC_031970.2	19110790	-	1.68542	0.0471746	intron	18	/	18	rna10125	gene5133	atg7	atg7	autophagy related 7	X3
NC_031977.2	26762536	-	1.68534	0.0457587	intron	1	/	10	rna34709	gene17567	slc20a2	slc20a2	solute carrier family 20 member 2	X7
NC_031972.2	24932688	+	1.68522	0.0372982	exon	14	/	14	rna17723	gene8890	LOC100705220	nsmf	NMDA receptor synaptonuclear signaling and neuronal migration factor	X5
NC_031983.2	30450067	+	1.68467	0.0393176	intron	1	/	22	rna56872	gene28566	myt1l	myt1l	myelin transcription factor 1 like	X5
NC_031986.2	37662007	+	1.68204	0.0379312	exon	30	/	30	rna66305	gene33422	kdr	kdr	kinase insert domain receptor	X1
NC_031979.2	6617587	+	1.68176	0.0370961	TTS				rna38862	gene19515	LOC112842299	LOC112842299	small nucleolar RNA SNORD66
NC_031977.2	26342284	+	1.68039	0.0369355	intron	1	/	3	rna34683	gene17554	fgf10	fgf10	fibroblast growth factor 10
NC_031980.2	30186223	-	1.67771	0.0442944	intron	1	/	1	rna44297	gene22312	gpr63	gpr63	G protein-coupled receptor 63	X1
NC_031965.2	18810299	+	1.67681	0.0361483	intron	5	/	7	rna1240	gene610	eif3j	eif3j	eukaryotic translation initiation factor 3 subunit J
NC_031984.2	33991736	-	1.67626	0.0496751	TTS				rna60148	gene30069	faap20	faap20	FA core complex associated protein 20	X2
NC_031970.2	17523978	+	1.67547	0.0454798	intron	2	/	37	rna9929	gene5055	cacna2d2	cacna2d2	calcium voltage-gated channel auxiliary subunit alpha2delta 2	X3
NC_031975.2	12429487	+	1.67448	0.0380595	intron	5	/	16	rna27292	gene13737	ephb4	ephb4	EPH receptor B4
NC_031976.2	24318974	-	1.67224	0.0450816	TTS				rna31176	gene15772	LOC100691115	znf271	zinc finger protein 271	X1
NC_031972.2	31964780	+	1.67201	0.0369355	exon	11	/	18	rna18181	gene9102	c6	c6	complement C6	X1
NC_031972.2	21843736	-	1.67126	0.0372982	intron	3	/	12	rna17434	gene8743	LOC100697721	pdlim5	PDZ and LIM domain protein 5	X1
NC_031969.2	30642256	-	1.67049	0.0372982	intron	15	/	15	rna8074	gene4136	LOC100708065	radil	ras-associating and dilute domain-containing protein
NC_031981.2	37712537	+	1.66716	0.0402848	intron	2	/	9	rna50719	gene25329	LOC100689766	net1	neuroepithelial cell-transforming gene 1 protein	X1
NC_031984.2	15831320	+	1.66631	0.0495191	intron	1	/	4	rna58543	gene29310	zbtb46	zbtb46	zinc finger and BTB domain containing 46	X1
NC_031980.2	10253008	-	1.66421	0.0378027	intron	11	/	23	rna42716	gene21507	cmtr1	cmtr1	cap methyltransferase 1	X2
NC_031965.2	20813332	-	1.66396	0.0445972	exon	11	/	13	rna1378	gene671	tead1	tead1	TEA domain transcription factor 1	X5
NC_031986.2	38973089	+	1.6589	0.0385725	Promoter				rna66441	gene33498	LOC100706622	LOC100706622	ankyrin-1-like
NC_031972.2	11024029	+	1.65733	0.0416763	TTS				rna16568	gene8351	naa25	naa25	N(alpha)-acetyltransferase 25 NatB auxiliary subunit
NC_031972.2	135743	-	1.64768	0.0461013	intron	1	/	33	rna15619	gene7870	dgkz	dgkz	diacylglycerol kinase zeta	X3
NC_031986.2	41100344	+	1.6441	0.0372982	intron	9	/	19	rna66634	gene33619	faf1	faf1	Fas associated factor 1	X2
NC_031980.2	15183328	+	1.63543	0.0403888	intron	3	/	3	rna43116	gene21723	lg15h12orf57	lg15h12orf57	linkage group 15 C12orf57 homolog
NC_031982.2	3429900	+	1.63521	0.0460668	intron	1	/	8	rna50998	gene25451	LOC100690321	brinp3	BMP/retinoic acid-inducible neural-specific protein 3
NC_031982.2	32932574	+	1.63463	0.049025	intron	1	/	22	rna53852	gene26887	efr3a	efr3a	EFR3 homolog A	X1
NC_031982.2	15272254	-	1.63426	0.0450816	TTS				rna52185	gene26048	extl2	extl2	exostosin like glycosyltransferase 2	X2
NC_031984.2	31793365	-	1.63131	0.0492303	exon	29	/	39	rna59964	gene30000	LOC100708121	arfgef2	brefeldin A-inhibited guanine nucleotide-exchange protein 2
NC_031973.2	7506292	+	1.62895	0.0450607	intron	2	/	2	rna21880	gene10969	LOC102077598	lrrc17	leucine-rich repeat-containing protein 17
NC_031986.2	10058921	+	1.62622	0.0402848	intron	1	/	12	rna63912	gene32126	LOC100692684	arhgap6	rho GTPase-activating protein 6	X2
NC_031984.2	26249819	+	1.62487	0.0372982	intron	4	/	23	rna59567	gene29807	LOC100707395	soga1	protein SOGA1	X1
NC_031976.2	37238523	+	1.62273	0.0489058	intron	2	/	4	rna32296	gene16387	LOC102076675	cmtm4	CKLF-like MARVEL transmembrane domain-containing protein 4	X1
NC_031973.2	14466084	+	1.62242	0.0413548	exon	1	/	13	rna22557	gene11306	LOC100710221	slc7a11	cystine/glutamate transporter
NC_031973.2	11065860	+	1.62114	0.0481258	intron	31	/	51	rna22181	gene11127	dock1	dock1	dedicator of cytokinesis 1	X2
NC_031985.2	1632707	+	1.61444	0.0369355	intron	1	/	20	rna60515	gene30238	LOC100706063	sema6d	semaphorin-6D	X2
NC_031976.2	35985788	+	1.6082	0.0442584	TTS				rna32178	gene16325	LOC100706302	rab11a	ras-related protein Rab-11A
NC_031966.2	7025125	+	1.60657	0.0418479	intron	2	/	18	rna2898	gene1511	LOC100699481	shtn1	LOC100699481
NC_031983.2	18686049	-	1.60644	0.0413548	exon	18	/	18	rna55811	gene28027	LOC100696873	rps6ka5	ribosomal protein S6 kinase alpha-5	X3
NC_031986.2	42066842	+	1.6058	0.0413548	intron	2	/	7	rna66712	gene33653	LOC100710383	gna11	guanine nucleotide-binding protein subunit alpha-11	X5
NC_031986.2	34682486	+	1.60089	0.0494333	intron	4	/	16	rna65993	gene33288	LOC100699766	ssbp3	single-stranded DNA-binding protein 3	X1
NC_031975.2	6157501	+	1.59952	0.0463165	TTS				rna26650	gene13442	specc1	specc1	sperm antigen with calponin homology and coiled-coil domains 1	X7
NC_031970.2	16056631	-	1.59753	0.0372982	intron	3	/	9	rna9740	gene4980	gmppb	gmppb	GDP-mannose pyrophosphorylase B
NC_031971.2	40635794	+	1.59583	0.0450816	intron	9	/	14	rna15366	gene7758	LOC100693377	sh3pxd2a	SH3 and PX domain-containing protein 2A	X2
NC_031980.2	12395487	+	1.59543	0.039507	intron	1	/	16	rna42885	gene21594	plekhg1	plekhg1	pleckstrin homology and RhoGEF domain containing G1	X5
NC_031982.2	1649734	+	1.59231	0.0481136	intron	1	/	6	rna50879	gene25409	blvra	blvra	biliverdin reductase A
NC_031982.2	22938176	-	1.59032	0.0499422	intron	1	/	20	rna52930	gene26408	LOC100696191	insr	insulin receptor
NC_031965.2	4689166	-	1.58992	0.0403888	intron	5	/	38	rna293	gene139	lrrk1	lrrk1	leucine rich repeat kinase 1	X2
NC_031987.2	7437104	-	1.58768	0.0369355	intron	29	/	29	rna45535	gene22891	LOC100691582	lrrfip2	leucine-rich repeat flightless-interacting protein 2	X17
NC_031985.2	29495635	+	1.57716	0.0466596	intron	5	/	61	rna62860	gene31582	trio	trio	trio Rho guanine nucleotide exchange factor	X5
NC_031974.2	6723659	+	1.576	0.0450607	intron	3	/	3	rna24422	gene12237	LOC112847950	znf431	zinc finger protein 431-like
NC_031980.2	2492766	-	1.57554	0.0416763	intron	18	/	23	rna41968	gene21145	LOC100712080	nrxn3b	neurexin-3b
NC_031983.2	5502635	+	1.57483	0.0372982	intron	12	/	12	rna54564	gene27321	kcnh5	kcnh5	potassium voltage-gated channel subfamily H member 5	X3
NC_031981.2	4155091	+	1.57151	0.0430593	intron	2	/	15	rna48251	gene24186	sox5	sox5	SRY-box 5	X1
NC_031986.2	33606687	+	1.57104	0.0385725	intron	15	/	23	rna65876	gene33238	oca2	oca2	OCA2 melanosomal transmembrane protein	X2
NC_031980.2	7084691	+	1.5673	0.0463249	exon	24	/	24	rna42395	gene21320	LOC100705739	tmem63a	CSC1-like protein 1
NC_031983.2	18789	-	1.56517	0.0385725	intron	2	/	8	rna54301	gene27177	LOC100693489	clmn	calmin
NC_031978.2	23423120	-	1.5646	0.0413548	exon	2	/	36	rna37707	gene18994	heatr5b	heatr5b	HEAT repeat containing 5B	X2
NC_031975.2	23632658	-	1.56358	0.0392699	exon	4	/	7	rna28267	gene14274	znf346	znf346	zinc finger protein 346
NC_031967.2	20132224	-	1.56335	0.0488585	TTS				rna68589	gene34649	LOC102081408	usp47	ubiquitin carboxyl-terminal hydrolase 47	X1
NC_031972.2	2236597	+	1.55527	0.0385725	exon	4	/	16	rna15789	gene7969	LOC100702865	glg1	Golgi apparatus protein 1
NC_031974.2	8556480	+	1.5499	0.0491875	exon	4	/	5	rna24533	gene12312	LOC109203538	znf347	zinc finger protein 347	X2
NC_031984.2	24838803	+	1.53655	0.0388775	intron	4	/	9	rna59464	gene29752	il17rb	il17rb	interleukin 17 receptor B
NC_031970.2	29339082	+	1.53625	0.0443893	intron	9	/	9	rna11262	gene5699	slc25a26	slc25a26	solute carrier family 25 member 26
NC_031972.2	61968209	+	1.53614	0.0422805	intron	1	/	18	rna20890	gene10432	LOC100691541	cecr2	cat eye syndrome critical region protein 2
NC_031983.2	26224719	+	1.53525	0.0372982	intron	9	/	9	rna56464	gene28360	lg19h9orf72	lg19h9orf72	linkage group 19 C9orf72 homolog
NC_031969.2	22875143	-	1.53321	0.0457489	intron	15	/	30	rna7309	gene3732	LOC100699371	kcnt2	potassium channel subfamily T member 2	X1
NC_031981.2	35283102	-	1.53235	0.0480319	intron	2	/	7	rna50549	gene25255	LOC100696399	il15ra	interleukin-15 receptor subunit alpha
NC_031982.2	34033062	-	1.52707	0.0413548	intron	4	/	27	rna53932	gene26928	LOC100697840	dlg1	LOC100697840
NC_031973.2	28456159	-	1.51716	0.0459258	intron	21	/	21	rna23728	gene11886	LOC100690057	atp6v0a1	V-type proton ATPase 116 kDa subunit a	X1
NC_031987.2	20288675	-	1.51411	0.0383563	intron	14	/	47	rna46649	gene23411	col4a2	col4a2	collagen type IV alpha 2 chain
NC_031972.2	64281188	-	1.51362	0.0372982	exon	7	/	11	rna21029	gene10507	LOC100707722	cyp2f2	cytochrome P450 2F2	X1
NC_031965.2	8333148	-	1.5105	0.0481136	intron	5	/	20	rna467	gene234	arnt2	arnt2	aryl hydrocarbon receptor nuclear translocator 2	X1
NC_031971.2	39555737	-	1.50578	0.0481507	intron	4	/	11	rna15333	gene7740	LOC100694715	dtx1	E3 ubiquitin-protein ligase DTX1	X2
NC_031982.2	33667526	-	1.50185	0.0494178	intron	1	/	6	rna53903	gene26907	LOC102078285	il20rb	interleukin-20 receptor subunit beta-like	X1
NC_031986.2	26198745	+	1.50133	0.0393176	intron	5	/	10	rna65293	gene32959	LOC100702849	tbx19	T-box transcription factor TBX19
NC_031970.2	33255052	+	1.50096	0.0393176	TTS				rna11616	gene5865	LOC100695819	cntn3	contactin-3	X3
NC_031971.2	30584566	+	1.49979	0.0439671	TTS				rna14466	gene7297	LOC100709989	crebbp	CREB-binding protein	X1
NC_031981.2	17452157	+	1.49921	0.0409871	intron	1	/	11	rna49149	gene24589	creb3l2	creb3l2	cAMP responsive element binding protein 3 like 2	X3
NC_031972.2	26742257	+	1.49252	0.0489562	exon	4	/	6	rna17863	gene8956	kiaa1958	kiaa1958	KIAA1958 ortholog
NC_031978.2	33539442	+	1.48254	0.0396857	intron	5	/	29	rna38384	gene19307	ltbp1	ltbp1	latent transforming growth factor beta binding protein 1	X2
NC_031982.2	33095028	-	1.47771	0.0399221	intron	3	/	23	rna53865	gene26890	kcnq3	kcnq3	potassium voltage-gated channel subfamily Q member 3	X5
NC_031976.2	12139388	-	1.47468	0.0438692	intron	3	/	7	rna29863	gene15091	psma2	psma2	proteasome subunit alpha 2
NC_031985.2	17263784	+	1.47129	0.0450607	intron	1	/	4	rna61751	gene30970	LOC100708995	efna3	ephrin-A3	X1
NC_031965.2	14246642	-	1.46878	0.0450607	exon	6	/	9	rna931	gene449	LOC100698051	ildr2	immunoglobulin-like domain-containing receptor 2	X2
NC_031979.2	33511504	-	1.46787	0.0413548	exon	11	/	16	rna41083	gene20635	hnrnpul1	hnrnpul1	heterogeneous nuclear ribonucleoprotein U like 1
NC_031980.2	3177085	+	1.46357	0.0499812	exon	2	/	17	rna41998	gene21167	agbl5	agbl5	ATP/GTP binding protein like 5	X1
NC_031966.2	13290325	-	1.46248	0.039635	exon	28	/	30	rna3183	gene1665	tenm3	tenm3	teneurin transmembrane protein 3	X6
NC_031977.2	34135765	-	1.45997	0.0413548	intron	7	/	17	rna35316	gene17896	antxr2	antxr2	ANTXR cell adhesion molecule 2
NC_031966.2	6067865	-	1.45964	0.0457489	intron	1	/	2	gene1491	NA	LOC109203602	LOC109203602	5-hydroxytryptamine receptor 4 pseudogene
NC_031972.2	2951300	+	1.45363	0.0415329	intron	1	/	20	rna15842	gene7997	cmip	cmip	c-Maf inducing protein	X1
NC_031981.2	2173201	-	1.44719	0.0496029	intron	10	/	24	rna48089	gene24105	LOC100699563	adamts10	A disintegrin and metalloproteinase with thrombospondin motifs 10	X3
NC_031978.2	17220553	-	1.44416	0.0404177	intron	8	/	10	rna37047	gene18722	efemp1	efemp1	EGF containing fibulin extracellular matrix protein 1
NC_031973.2	12099838	-	1.44132	0.0464167	intron	3	/	4	rna22261	gene11169	ndufb8	ndufb8	NADH:ubiquinone oxidoreductase subunit B8
NC_031972.2	15035118	-	1.43311	0.041631	intron	3	/	17	rna16900	gene8505	dab2ip	dab2ip	DAB2 interacting protein	X1
NC_031982.2	18689999	-	1.42795	0.0416763	intron	17	/	21	rna52520	gene26200	st18	st18	ST18 C2H2C-type zinc finger	X4
NC_031983.2	24770330	+	1.4248	0.0413548	intron	1	/	7	rna56369	gene28310	pdss2	pdss2	decaprenyl diphosphate synthase subunit 2
NC_031971.2	18926402	-	1.42325	0.0437841	intron	4	/	13	rna13385	gene6762	fbxo41	fbxo41	F-box protein 41	X3
NC_031965.2	37068034	-	1.4224	0.0476201	intron	12	/	14	rna2376	gene1207	LOC100707680	emilin1	EMILIN-1	X3
NC_031978.2	14830284	+	1.42017	0.0372982	intron	1	/	1	rna36795	gene18615	itprip	itprip	inositol 145-trisphosphate receptor interacting protein
NC_031970.2	28659948	-	1.42005	0.0499812	intron	12	/	13	rna11180	gene5674	slc2a9	slc2a9	solute carrier family 2 member 9	X3
NC_031967.2	15660814	-	1.41272	0.0456339	intron	11	/	11	rna68236	gene34445	trmt44	trmt44	tRNA methyltransferase 44 homolog	X1
NC_031976.2	23438500	-	1.41238	0.0494245	intron	13	/	18	rna31059	gene15729	clstn3	clstn3	calsyntenin 3	X2
NC_031972.2	25791314	+	1.4123	0.0439671	exon	9	/	24	rna17803	gene8926	LOC100710044	jak2	tyrosine-protein kinase JAK2	X1
NC_031970.2	26500140	+	1.40966	0.0416763	intron	1	/	1	rna10984	gene5589	LOC100695546	twist2	twist-related protein 2-like
NC_031981.2	34731736	-	1.40525	0.0372982	intron	1	/	13	rna50493	gene25238	stk38l	stk38l	serine/threonine kinase 38 like
NC_031981.2	33438087	-	1.40322	0.0439671	intron	45	/	46	rna50410	gene25194	dock7	dock7	dedicator of cytokinesis 7	X19
NC_031972.2	7023029	-	1.40133	0.0413593	intron	29	/	29	rna16207	gene8185	edc4	edc4	enhancer of mRNA decapping 4
NC_031966.2	21137649	-	1.39411	0.0404739	exon	11	/	11	rna3861	gene1995	LOC100700092	dfp2	zinc finger protein ubi-d4	X2
NC_031978.2	16264804	-	1.39312	0.0396857	exon	7	/	7	rna36910	gene18678	lrmda	lrmda	leucine rich melanocyte differentiation associated
NC_031987.2	8333026	-	1.38121	0.0445972	Promoter				rna45600	gene22925	LOC100708452	cd276	CD276 antigen homolog	X2
NC_031975.2	33345656	+	1.35777	0.0460668	Promoter				rna28923	gene14666	LOC102078965	gimap7	GTPase IMAP family member 7	X4
NC_031983.2	8583280	-	1.35323	0.0402848	intron	2	/	5	rna54825	gene27448	ccdc28b	ccdc28b	coiled-coil domain containing 28B	X1
NC_031979.2	37801242	+	1.34963	0.0372982	intron	3	/	14	rna41531	gene20923	iws1	iws1	IWS1 SUPT6H interacting protein	X2
NC_031975.2	9522245	+	1.34485	0.0480446	intron	12	/	14	rna26904	gene13567	akap10	akap10	A-kinase anchoring protein 10
NC_031965.2	7903588	+	1.33778	0.0495191	intron	8	/	8	rna451	gene224	pacsin3	pacsin3	pacsin3
NC_031974.2	28599017	+	1.33337	0.0372982	intron	21	/	23	rna25997	gene13098	pard3	pard3	par-3 family cell polarity regulator	X1
NC_031965.2	1399344	-	1.33303	0.0491323	intron	8	/	13	rna88	gene40	crtc3	crtc3	CREB regulated transcription coactivator 3	X2
NC_031966.2	20874982	-	1.32857	0.0439671	intron	10	/	10	rna3825	gene1976	macrod1	macrod1	MACRO domain containing 1	X2
NC_031972.2	48510396	+	1.32527	0.0496029	intron	5	/	17	rna19544	gene9804	LOC100704872	cdk17	cyclin-dependent kinase 17	X1
NC_031980.2	25472538	-	1.31972	0.0435529	exon	1	/	1	rna43957	gene22136	LOC100694062	sox11	transcription factor SOX-11
NC_031971.2	23801892	-	1.31251	0.0424761	exon	9	/	24	rna13850	gene6983	LOC100703460	clock	circadian locomoter output cycles protein kaput	X1
NC_031973.2	14564611	-	1.30761	0.0485946	intron	8	/	9	rna22560	gene11309	LOC100710479	gfra1	GDNF family receptor alpha-1
NC_031971.2	41110491	-	1.29053	0.0489711	intron	1	/	6	rna15425	gene7780	LOC100690686	gpm6a	neuronal membrane glycoprotein M6-a	X2
NC_031987.2	26535269	-	1.28639	0.0450816	intron	8	/	16	rna47226	gene23689	pdia5	pdia5	protein disulfide isomerase family A member 5
NC_031975.2	11871285	+	1.2849	0.0396857	exon	1	/	16	rna27229	gene13712	sipa1	sipa1	signal-induced proliferation-associated 1	X6
NC_031979.2	11972978	+	1.28091	0.0450607	intron	2	/	30	rna39258	gene19720	pde2a	pde2a	phosphodiesterase 2A	X2
NC_031986.2	30803157	+	1.27974	0.0474922	intron	3	/	10	rna65629	gene33135	slc1a7	slc1a7	solute carrier family 1 member 7
NC_031979.2	19609491	+	1.26694	0.0482863	Promoter				gene20004	NA	LOC100697567	fam98b	protein FAM98B-like
NC_031986.2	10059131	-	1.25971	0.0450607	intron	1	/	12	rna63912	gene32126	LOC100692684	arhgap6	rho GTPase-activating protein 6	X2
NC_031982.2	7082211	-	1.24667	0.0497411	intron	1	/	36	rna51232	gene25563	chd8	chd8	chromodomain helicase DNA binding protein 8	X5
NC_031970.2	13220433	-	1.22193	0.0415329	exon	10	/	44	rna9553	gene4883	LOC100692896	chd6	chromodomain-helicase-DNA-binding protein 6	X6
NC_031978.2	30700733	+	1.20551	0.0460668	intron	2	/	53	rna38234	gene19228	piezo1	piezo1	piezo type mechanosensitive ion channel component 1
NC_031977.2	30946102	+	1.19732	0.0466596	intron	16	/	20	rna35090	gene17751	LOC102077389	sec24c	protein transport protein Sec24C	X2
NC_031979.2	35106125	-	1.17817	0.0492257	Promoter				rna41266	gene20719	LOC112842271	LOC112842271	U1 spliceosomal RNA
NC_031974.2	25545931	+	-1.14668	0.04833	exon	4	/	6	rna25788	gene12970	garem1	garem1	GRB2 associated regulator of MAPK1 subtype 1	X1
NC_031969.2	10855313	-	-1.17847	0.0442003	exon	3	/	7	rna6080	gene3089	LOC102078828	gimap8	GTPase IMAP family member 8
NC_031984.2	247593	+	-1.18085	0.049614	exon	3	/	6	rna56924	gene28591	LOC112843276	zbed1	zinc finger BED domain-containing protein 1-like	X2
NC_031979.2	2015684	-	-1.18347	0.0493965	intron	6	/	8	rna38606	gene19402	wsb1	wsb1	WD repeat and SOCS box containing 1
NC_031987.2	19755689	+	-1.1962	0.0439671	exon	11	/	11	rna46618	gene23394	gsk3b	gsk3b	glycogen synthase kinase 3 beta	X2
NC_031966.2	31506525	-	-1.21316	0.0449495	exon	21	/	23	rna4863	gene2458	LOC102080056	cnksr2	connector enhancer of kinase suppressor of ras 2	X5
NC_031984.2	25804602	+	-1.23179	0.0450607	exon	9	/	22	rna59541	gene29795	LOC100705676	rad54l2	helicase ARIP4	X3
NC_031986.2	42427457	-	-1.23389	0.0476962	TTS				rna66742	gene33664	LOC100709134	shd	SH2 domain-containing adapter protein D	X3
NC_031987.2	27017671	-	-1.24398	0.0493965	TTS				rna47259	gene23704	LOC100702124	il1r2	interleukin-1 receptor type 2	X1
NC_031967.2	6022677	-	-1.24783	0.0442584	intron	1	/	14	rna67496	gene34051	LOC100700573	kirrel1	kin of IRRE-like protein 1	X2
NC_031977.2	6327033	-	-1.25087	0.0490362	intron	8	/	21	rna32878	gene16681	cux2	cux2	cut like homeobox 2	X1
NC_031973.2	1459543	+	-1.25301	0.0422977	intron	1	/	5	rna21158	gene10593	LOC100693624	LOC100693624	neoverrucotoxin subunit alpha	X3
NC_031969.2	33659506	+	-1.25775	0.0428963	exon	6	/	9	rna8368	gene4270	nfatc2ip	nfatc2ip	nuclear factor of activated T cells 2 interacting protein
NC_031983.2	13394898	-	-1.25872	0.0471309	exon	2	/	7	rna55336	gene27712	colec11	colec11	collectin subfamily member 11	X1
NC_031980.2	38080620	+	-1.273	0.0487529	intron	2	/	6	rna44886	gene22584	LOC109199852	nlrc3	NLR family CARD domain-containing protein 3-like
NC_031979.2	31587728	+	-1.28756	0.0441537	intron	14	/	14	rna40921	gene20563	mtus2	mtus2	microtubule associated scaffold protein 2	X3
NC_031967.2	29479688	-	-1.29349	0.0494039	exon	3	/	9	rna69364	gene35170	tox4	tox4	TOX high mobility group box family member 4	X2
NW_020327652.1	50508	+	-1.29576	0.0495191	exon	8	/	26	rna76317	gene40198	LOC100701703	glg1	Golgi apparatus protein 1	X2
NC_031980.2	32695495	+	-1.30857	0.0460593	exon	2	/	16	rna44466	gene22400	LOC102077259	fyb1	FYN-binding protein 1	X1
NC_031978.2	13880737	+	-1.31685	0.041631	exon	1	/	9	rna36716	gene18580	LOC100704845	ctbp2	C-terminal-binding protein 2	X2
NC_031985.2	1258874	-	-1.32152	0.0459258	exon	11	/	11	rna60486	gene30223	rfx5	rfx5	regulatory factor X5	X3
NC_031972.2	1387505	+	-1.32654	0.0463254	intron	3	/	10	rna15711	gene7919	slc7a10	slc7a10	solute carrier family 7 member 10
NC_031984.2	20504976	+	-1.32853	0.0474922	intron	2	/	2	rna58985	gene29526	fignl2	fignl2	fidgetin like 2	X2
NC_031978.2	33803611	+	-1.32919	0.0477479	intron	7	/	16	rna38397	gene19309	rasgrp3	rasgrp3	RAS guanyl releasing protein 3	X8
NC_031984.2	23264762	+	-1.3397	0.0422977	intron	3	/	15	rna59282	gene29665	LOC100698572	foxj3	forkhead box protein J3	X4
NC_031975.2	11834978	+	-1.35292	0.0450816	intron	8	/	15	rna27219	gene13710	abcg4	abcg4	ATP binding cassette subfamily G member 4	X1
NC_031972.2	22415649	+	-1.35692	0.0475578	exon	17	/	21	rna17515	gene8784	LOC100691565	kdm2b	lysine-specific demethylase 2B	X2
NC_031976.2	37842884	+	-1.35711	0.0450816	exon	1	/	21	rna32366	gene16420	LOC100708185	slc4a7	sodium bicarbonate cotransporter 3	X5
NC_031984.2	29650012	-	-1.36295	0.0477148	exon	19	/	33	rna59839	gene29930	LOC100695575	plxna1	plexin-A1	X1
NC_031985.2	2700907	-	-1.36985	0.0418479	intron	20	/	47	rna60572	gene30277	LOC100709112	col14a1	collagen alpha-1(XIV) chain	X1
NC_031972.2	5730794	+	-1.3852	0.0440705	intron	2	/	11	rna16133	gene8141	LOC100693668	tead1	transcriptional enhancer factor TEF-1
NC_031965.2	4469887	+	-1.38675	0.0492886	intron	4	/	4	rna274	gene130	vstm2b	vstm2b	V-set and transmembrane domain containing 2B
NC_031977.2	10195771	-	-1.38711	0.0479859	exon	9	/	9	rna33175	gene16836	LOC100701186	tbx6l	T-box-containing protein TBX6L
NC_031967.2	52295219	-	-1.38725	0.0439671	exon	9	/	23	rna71260	gene36349	LOC100699775	npr1	atrial natriuretic peptide receptor 1	X1
NC_031971.2	470971	+	-1.38727	0.039317	exon	3	/	15	rna12005	gene6064	LOC102079784	tp53bp2	apoptosis-stimulating of p53 protein 2
NC_031972.2	50854522	+	-1.39161	0.0434863	exon	11	/	17	rna19771	gene9933	LOC100692514	epx	eosinophil peroxidase
NC_031979.2	37959771	-	-1.3944	0.0460622	intron	1	/	3	rna41558	gene20932	LOC102080330	p2ry14	P2Y purinoceptor 14-like	X4
NC_031984.2	12358108	+	-1.40784	0.03911	exon	15	/	22	rna58150	gene29143	scube3	scube3	signal peptide CUB domain and EGF like domain containing 3	X2
NC_031982.2	11341300	+	-1.40892	0.0462333	intron	4	/	9	rna51765	gene25849	LOC100694990	kcnn2	small conductance calcium-activated potassium channel protein 2	X1
NC_031985.2	9251080	-	-1.40914	0.0404856	exon	7	/	7	rna61044	gene30592	LOC100707658	nectin2	nectin-2	X1
NC_031972.2	49707072	+	-1.41274	0.0409871	exon	9	/	9	rna19644	gene9858	LOC100698664	hcn3	LOC100698664
NC_031983.2	30304263	+	-1.41459	0.0495627	intron	3	/	12	rna56865	gene28561	trappc12	trappc12	trappc12
NC_031987.2	27525934	+	-1.41765	0.0460668	intron	3	/	8	rna47300	gene23725	cryl1	cryl1	crystallin lambda 1
NC_031973.2	4655095	+	-1.4235	0.0435784	exon	14	/	15	rna21571	gene10830	kansl1	kansl1	KAT8 regulatory NSL complex subunit 1	X5
NC_031985.2	16378186	-	-1.42381	0.0481136	intron	5	/	14	rna61656	gene30930	LOC100693099	rbms3	RNA-binding motif single-stranded-interacting protein 3	X3
NC_031965.2	4817316	+	-1.42618	0.041631	intron	2	/	22	rna297	gene141	adamts17	adamts17	ADAM metallopeptidase with thrombospondin type 1 motif 17	X1
NC_031977.2	13368944	+	-1.42927	0.0471746	intron	7	/	10	rna33456	gene16974	LOC100702294	pdlim2	PDZ and LIM domain protein 2	X1
NC_031985.2	36808870	+	-1.43609	0.0485968	intron	8	/	11	rna63253	gene31799	asns	asns	asparagine synthetase (glutamine-hydrolyzing)	X2
NC_031973.2	3033182	+	-1.43619	0.0372982	exon	3	/	15	rna21339	gene10670	LOC100704353	dpysl2	dihydropyrimidinase-related protein 2
NC_031978.2	17028878	+	-1.43705	0.0405473	exon	5	/	5	rna37020	gene18709	LOC100696907	lrit2	leucine-rich repeat immunoglobulin-like domain and transmembrane domain-containing protein 1
NC_031967.2	87350113	+	-1.43813	0.0393176	intron	2	/	5	rna73916	gene38095	LOC109201613	LOC109201613	H-2 class II histocompatibility antigen E-S beta chain
NC_031967.2	41817680	-	-1.43921	0.0393176	exon	10	/	10	rna70371	gene35799	LOC102078834	znf827	zinc finger protein 827	X2
NC_031986.2	30161127	-	-1.44114	0.0475144	intron	4	/	18	rna65601	gene33121	naaladl2	naaladl2	N-acetylated alpha-linked acidic dipeptidase like 2	X3
NC_031978.2	23644367	-	-1.44308	0.0451042	exon	21	/	25	rna37733	gene19005	arid4b	arid4b	arid4b
NC_031970.2	2903568	-	-1.44398	0.0473833	exon	2	/	3	rna8719	gene4470	rbm15b	rbm15b	rbm15b
NC_031972.2	124776	-	-1.44659	0.0439671	intron	1	/	32	rna15618	gene7870	dgkz	dgkz	diacylglycerol kinase zeta	X6
NC_031980.2	14277267	+	-1.44984	0.0403888	intron	8	/	22	rna43071	gene21696	gphn	gphn	gephyrin	X6
NC_031971.2	41431542	-	-1.4604	0.0495627	Promoter				rna15469	gene7800	esf1	esf1	ESF1 nucleolar pre-rRNA processing protein homolog	X2
NC_031985.2	38156604	-	-1.46053	0.041631	Promoter				rna63332	gene31831	epb41	epb41	erythrocyte membrane protein band 4.1	X3
NC_031980.2	11230509	-	-1.46139	0.0460185	exon	3	/	4	rna42788	gene21537	epm2a	epm2a	EPM2A laforin glucan phosphatase
NC_031974.2	3231796	-	-1.4635	0.0499422	intron	5	/	17	rna24105	gene12067	LOC100691682	prkag2	5'-AMP-activated protein kinase subunit gamma-2	X2
NC_031967.2	2919201	-	-1.46366	0.0440494	exon	17	/	18	rna67297	gene33954	LOC102081481	pelp1	proline- glutamic acid- and leucine-rich protein 1	X3
NC_031983.2	9047734	-	-1.46539	0.0451042	TTS				rna54882	gene27483	LOC106098435	adgrg5	adhesion G-protein coupled receptor G5
NC_031981.2	22359324	-	-1.47005	0.0466273	exon	2	/	2	rna49575	gene24774	LOC100706932	kcna1	potassium voltage-gated channel subfamily A member 1
NC_031970.2	20055185	-	-1.47221	0.0459728	exon	3	/	6	rna10207	gene5179	abhd14a	abhd14a	abhydrolase domain containing 14A
NC_031973.2	4271320	-	-1.47623	0.0464167	intron	2	/	21	rna21548	gene10818	LOC100694955	SRCIN1	SRC kinase signaling inhibitor 1
NC_031981.2	24632399	+	-1.4817	0.0450525	exon	18	/	34	rna49813	gene24899	LOC102082068	pde4dip	myomegalin	X7
NC_031979.2	7083904	-	-1.48433	0.0450607	intron	11	/	17	rna38889	gene19531	epha4	epha4	EPH receptor A4	X2
NC_031978.2	2129179	-	-1.48552	0.0475248	intron	11	/	32	rna35899	gene18211	ninl	ninl	ninl
NC_031974.2	6383588	+	-1.48723	0.0417099	TTS				rna24391	gene12218	LOC112847946	LOC112847946	gastrula zinc finger protein XlCGF8.2DB-like
NC_031965.2	39481146	+	-1.48946	0.0416763	exon	12	/	12	rna2594	gene1328	ccne1	ccne1	cyclin E1
NC_031966.2	28608274	+	-1.48962	0.0416763	intron	1	/	17	rna4617	gene2351	unc5a	unc5a	unc5a
NC_031970.2	29340682	+	-1.49283	0.0385725	intron	9	/	9	rna11262	gene5699	slc25a26	slc25a26	solute carrier family 25 member 26
NC_031975.2	26655411	-	-1.50185	0.0392771	exon	9	/	18	rna28484	gene14401	rabep1	rabep1	rabaptin RAB GTPase binding effector protein 1	X2
NC_031966.2	9656581	-	-1.5023	0.0416763	exon	2	/	9	rna2994	gene1572	noa1	noa1	nitric oxide associated 1	X1
NC_031972.2	22970130	-	-1.50376	0.0474415	TTS				rna17593	gene8823	gmcl1	gmcl1	germ cell-less spermatogenesis associated 1	X2
NC_031986.2	42482048	+	-1.50465	0.0434901	exon	2	/	14	rna66750	gene33666	LOC100696779	shc2	SHC-transforming protein 2	X3
NC_031981.2	366467	+	-1.50989	0.0459258	intron	3	/	5	rna47943	gene24036	plekha5	plekha5	pleckstrin homology domain containing A5	X16
NC_031986.2	41617525	+	-1.51015	0.0412511	intron	9	/	12	rna66648	gene33622	LOC102077550	agbl4	cytosolic carboxypeptidase 6	X2
NC_031984.2	8091659	+	-1.51049	0.0466273	intron	1	/	6	rna57665	gene28932	LOC100705558	syt6	synaptotagmin-6
NC_031972.2	36724563	+	-1.52051	0.0369355	exon	17	/	18	rna18572	gene9328	LOC100699245	LOC100699245	LMBR1 domain-containing protein 2-B
NC_031982.2	37925399	-	-1.52235	0.0383563	exon	3	/	11	rna54255	gene27143	LOC100704934	cdh7	cadherin-7	X5
NC_031974.2	1719269	+	-1.52577	0.0393176	exon	13	/	20	rna23965	gene11997	rreb1	rreb1	ras responsive element binding protein 1	X3
NC_031972.2	56492996	-	-1.52932	0.0479859	exon	15	/	23	rna20450	gene10226	LOC100693764	magi2	membrane-associated guanylate kinase, WW and PDZ domain-containing protein 2
NC_031972.2	22917212	-	-1.53153	0.0460593	exon	8	/	16	rna17588	gene8818	epx	epx	eosinophil peroxidase
NC_031977.2	2905734	-	-1.53246	0.0426923	intron	5	/	13	rna32668	gene16582	LOC100693921	nsmf	NMDA receptor synaptonuclear signaling and neuronal migration factor	X4
NC_031972.2	37287414	-	-1.53306	0.0402929	intron	3	/	12	rna18604	gene9356	gpat3	gpat3	glycerol-3-phosphate acyltransferase 3
NC_031972.2	6355133	+	-1.53311	0.0391836	intron	10	/	10	rna16155	gene8151	LOC100711448	depdc7	DEP domain-containing protein 7	X4
NC_031973.2	23279490	+	-1.53538	0.0416763	intron	4	/	38	rna23438	gene11741	cacna1g	cacna1g	calcium voltage-gated channel subunit alpha1 G	X9
NC_031975.2	30791068	-	-1.5355	0.0415239	intron	6	/	8	rna28648	gene14489	sgcd	sgcd	sarcoglycan delta	X3
NC_031984.2	12520305	+	-1.53652	0.0414078	exon	12	/	15	rna58166	gene29149	LOC100704313	map3k12	mitogen-activated protein kinase kinase kinase 12
NC_031969.2	2890563	-	-1.54086	0.04938	exon	1	/	4	rna5359	gene2701	LOC109194507	hoxb2a	homeobox protein Hox-B2a-like
NC_031971.2	28198566	-	-1.54541	0.0376163	exon	5	/	5	rna14285	gene7201	lg6h17orf58	lg6h17orf58	linkage group 6 C17orf58 homolog
NC_031986.2	5097558	-	-1.55222	0.049643	intron	1	/	3	rna63693	gene32006	LOC100690528	b3galt1	beta-13-galactosyltransferase 1	X3
NC_031965.2	32724332	+	-1.5559	0.04833	intron	3	/	13	rna2171	gene1099	csk	csk	C-terminal Src kinase	X2
NC_031972.2	48565139	+	-1.55863	0.0385725	exon	2	/	11	rna19555	gene9810	LOC100701086	metap2	methionine aminopeptidase 2
NC_031972.2	37314872	-	-1.55866	0.0439671	exon	5	/	12	rna18612	gene9360	hpse	hpse	partial=true
NC_031966.2	31748537	+	-1.55868	0.0442584	exon	3	/	6	rna4889	gene2473	LOC100702394	itm2a	integral membrane protein 2A
NC_031982.2	34101322	-	-1.55984	0.0450607	exon	28	/	28	rna53932	gene26928	LOC100697840	dlg1	LOC100697840
NC_031982.2	12881034	+	-1.5656	0.0422805	exon	5	/	5	rna51936	gene25929	LOC100707682	mex3b	RNA-binding protein MEX3B
NC_031971.2	11401095	-	-1.56565	0.0402848	intron	5	/	6	rna12789	gene6465	LOC102077980	icam1	intercellular adhesion molecule 1	X1
NC_031977.2	9522379	+	-1.5663	0.0465501	intron	5	/	5	rna33110	gene16803	pgam5	pgam5	PGAM family member 5 mitochondrial serine/threonine protein phosphatase	X1
NC_031977.2	4060153	-	-1.56652	0.0400115	intron	13	/	18	rna32768	gene16621	LOC100712335	stxbp1	syntaxin-binding protein 1	X1
NC_031982.2	23822954	+	-1.56848	0.0450607	intron	25	/	26	rna53000	gene26447	LOC100691909	vav3	guanine nucleotide exchange factor VAV3	X5
NC_031966.2	25308081	-	-1.57289	0.0413548	exon	3	/	16	rna4319	gene2189	LOC100694812	ndst1	N-deacetylase and N-sulfotransferase 1
NC_031969.2	27648993	-	-1.57307	0.0372302	intron	21	/	24	rna7827	gene3999	LOC100695909	arhgap23	rho GTPase-activating protein 23
NC_031969.2	13112756	-	-1.57386	0.0354328	exon	2	/	38	rna6274	gene3192	LOC100689874	cacna1h	voltage-dependent T-type calcium channel subunit alpha-1H	X3
NC_031965.2	26960527	+	-1.57436	0.0488384	Promoter				rna1801	gene887	LOC102082025	terf2	telomeric repeat-binding factor 2	X1
NC_031966.2	25581634	+	-1.57909	0.0422805	exon	2	/	22	rna4344	gene2203	LOC100693470	adamts2	A disintegrin and metalloproteinase with thrombospondin motifs 2
NC_031973.2	25296159	+	-1.57965	0.0409528	exon	1	/	26	rna23551	gene11805	LOC100690161	spag9	C-Jun-amino-terminal kinase-interacting protein 4	X4
NC_031974.2	18749741	+	-1.57981	0.0461828	intron	4	/	8	rna25177	gene12645	LOC102082737	fras1	extracellular matrix protein FRAS1	X6
NC_031985.2	9389686	-	-1.58733	0.0450607	exon	10	/	10	rna61045	gene30592	LOC100707658	nectin2	nectin-2	X2
NC_031980.2	4665247	-	-1.58756	0.0430593	exon	4	/	6	rna42138	gene21219	LOC100696250	lrfn5	leucine-rich repeat and fibronectin type-III domain-containing protein 5	X6
NC_031973.2	17536003	-	-1.58891	0.0392398	intron	1	/	6	rna22774	gene11435	LOC112841775	prss8	prostasin-like	X2
NW_020327324.1	64734	-	-1.5892	0.0413548	Promoter				rna75419	gene39462	LOC100692859	c1qtnf3	complement C1q tumor necrosis factor-related protein 3
NC_031986.2	39244947	-	-1.59295	0.0475248	intron	11	/	11	rna66459	gene33511	LOC100705030	cep128	centrosomal protein of 128 kDa	X4
NC_031971.2	41294933	+	-1.59344	0.0460668	exon	18	/	18	rna15437	gene7785	LOC100708833	strn	striatin
NC_031966.2	20360839	+	-1.59394	0.0372982	exon	6	/	6	rna3761	gene1940	LOC100692344	ubl3	ubiquitin-like protein 3
NC_031972.2	52568830	-	-1.5959	0.0416763	intron	1	/	10	rna20003	gene10048	rora	rora	RAR related orphan receptor A	X1
NC_031966.2	19765097	-	-1.59836	0.0448718	Promoter				rna3671	gene1903	atp11c	atp11c	ATPase phospholipid transporting 11C	X9
NC_031975.2	22125887	+	-1.60462	0.039507	intron	2	/	21	rna28151	gene14220	LOC100709723	rapgef6	rap guanine nucleotide exchange factor 6	X8
NC_031985.2	28537582	-	-1.60819	0.0476076	Promoter				rna62808	gene31545	topaz1	topaz1	testis and ovary specific PAZ domain containing 1	X6
NC_031979.2	5004743	-	-1.61267	0.0481136	intron	2	/	6	rna38746	gene19467	vezf1	vezf1	vascular endothelial zinc finger 1	X1
NC_031970.2	1406687	-	-1.61621	0.0402929	exon	1	/	1	rna8671	gene4437	LOC109196941	ascl5	achaete-scute homolog 5-like
NC_031979.2	896697	-	-1.61661	0.0405473	intron	13	/	35	rna38500	gene19368	LOC100699612	a2m	alpha-2-macroglobulin
NC_031987.2	14205219	-	-1.61809	0.0416763	exon	4	/	4	rna46000	gene23121	march4	march4	membrane associated ring-CH-type finger 4
NC_031982.2	24577517	+	-1.62431	0.0491323	intron	18	/	24	rna53043	gene26466	LOC100689759	epb41	protein 4.1	X8
NC_031979.2	34540361	+	-1.62932	0.0369355	exon	3	/	3	rna41206	gene20689	kcnk6	kcnk6	potassium two pore domain channel subfamily K member 6
NC_031982.2	11341399	-	-1.63038	0.0454415	intron	4	/	9	rna51765	gene25849	LOC100694990	kcnn2	small conductance calcium-activated potassium channel protein 2	X1
NC_031974.2	3236207	-	-1.63958	0.0439671	Promoter				rna24106	gene12067	LOC100691682	prkag2	5'-AMP-activated protein kinase subunit gamma-2	X3
NC_031978.2	1155777	+	-1.64487	0.0475578	intron	3	/	13	rna35780	gene18143	LOC100704647	slc22a15	solute carrier family 22 member 15-like
NC_031965.2	38937115	+	-1.64494	0.0402848	Promoter				rna2536	gene1294	LOC100692227	march3	E3 ubiquitin-protein ligase MARCH3	X1
NC_031984.2	31515763	-	-1.64511	0.0445477	exon	22	/	35	rna59949	gene29988	LOC100706244	lamb2	laminin subunit beta-2	X1
NC_031979.2	23680019	+	-1.64742	0.0450607	exon	2	/	4	rna40229	gene20170	LOC100696561	rrm1	ribonucleoside-diphosphate reductase large subunit
NC_031971.2	13062790	+	-1.64804	0.0487603	exon	22	/	46	rna12914	gene6549	sdk1	sdk1	sidekick cell adhesion molecule 1	X1
NC_031984.2	25374244	-	-1.6523	0.0393176	exon	36	/	37	rna59514	gene29782	celsr3	celsr3	cadherin EGF LAG seven-pass G-type receptor 3	X1
NC_031972.2	31105707	-	-1.65687	0.0402848	intron	1	/	25	rna18121	gene9070	ehmt1	ehmt1	euchromatic histone lysine methyltransferase 1	X3
NC_031972.2	56137749	+	-1.65843	0.0495835	exon	8	/	9	rna20382	gene10201	wwox	wwox	WW domain containing oxidoreductase	X1
NC_031972.2	60629939	+	-1.66084	0.0450816	exon	2	/	12	rna20759	gene10382	mlc1	mlc1	megalencephalic leukoencephalopathy with subcortical cysts 1	X3
NC_031972.2	46538078	+	-1.66585	0.0414652	intron	12	/	16	rna19379	gene9722	LOC100709152	kcnq1	potassium voltage-gated channel subfamily KQT member 1	X3
NC_031977.2	5426654	-	-1.66812	0.0383563	intron	1	/	6	rna32812	gene16649	zmat4	zmat4	zinc finger matrin-type 4
NC_031978.2	28608089	-	-1.66845	0.0495191	intron	3	/	10	rna38129	gene19187	haao	haao	3-hydroxyanthranilate 34-dioxygenase
NC_031965.2	14285531	+	-1.67056	0.0418479	exon	2	/	2	rna937	gene453	prss23	prss23	serine protease 23
NC_031971.2	8212486	-	-1.67643	0.0372982	intron	19	/	38	rna12494	gene6312	LOC106096648	cacna1i	voltage-dependent T-type calcium channel subunit alpha-1I
NC_031978.2	1611538	+	-1.67859	0.0474415	exon	32	/	44	rna35809	gene18160	LOC100709102	eml6	echinoderm microtubule-associated protein-like 6	X3
NC_031967.2	30479026	-	-1.68454	0.0464167	intron	2	/	18	rna69462	gene35228	LOC109194194	picalm	phosphatidylinositol-binding clathrin assembly protein	X4
NC_031986.2	5872971	+	-1.68465	0.0490362	intron	14	/	34	rna63740	gene32039	nid2	nid2	nidogen 2	X4
NC_031970.2	30884806	-	-1.6882	0.0439255	TTS				rna11409	gene5781	LOC109202188	ogfr	opioid growth factor receptor-like
NC_031972.2	55727346	+	-1.68998	0.0413548	intron	2	/	24	rna20351	gene10185	LOC100700713	shank3	SH3 and multiple ankyrin repeat domains protein 3	X3
NC_031980.2	1109899	+	-1.69083	0.0372982	intron	1	/	3	rna41903	gene21112	LOC100694666	vsnl1	visinin-like protein 1
NC_031970.2	5222729	-	-1.69454	0.0413548	exon	3	/	4	rna8884	gene4570	LOC100699587	tmem74b	transmembrane protein 74B	X2
NC_031966.2	28608380	-	-1.69602	0.0496557	intron	1	/	17	rna4617	gene2351	unc5a	unc5a	unc5a
NC_031977.2	34411650	+	-1.69795	0.0446376	intron	3	/	15	rna35327	gene17904	rasgef1b	rasgef1b	RasGEF domain family member 1B	X1
NC_031983.2	953620	+	-1.69867	0.0372982	intron	11	/	14	rna54349	gene27209	LOC100711078	mdga2	MAM domain-containing glycosylphosphatidylinositol anchor protein 2	X3
NW_020328842.1	296133	-	-1.70618	0.0402929	intron	1	/	6	rna78439	gene41860	LOC109199932	klk8	kallikrein-8-like	X2
NC_031984.2	2351655	-	-1.70731	0.0460668	intron	5	/	5	rna57125	gene28675	rfc2	rfc2	replication factor C subunit 2
NC_031987.2	17055698	+	-1.70956	0.0361483	intron	19	/	19	rna46304	gene23257	pde11a	pde11a	phosphodiesterase 11A	X1
NC_031982.2	28100450	+	-1.71174	0.0392398	intron	1	/	23	rna53347	gene26626	LOC100700197	cntnap4	contactin-associated protein-like 4
NC_031971.2	39040706	+	-1.71417	0.0409871	exon	1	/	4	rna15283	gene7719	igfbp4	igfbp4	insulin like growth factor binding protein 4
NC_031973.2	20474961	+	-1.71592	0.0440705	exon	1	/	7	rna23139	gene11600	LOC100709935	fscn2	fascin-2	X3
NC_031981.2	5487388	-	-1.71649	0.0361385	intron	1	/	4	rna48308	gene24213	fam19a5	fam19a5	family with sequence similarity 19 member A5 C-C motif chemokine like	X4
NC_031971.2	18501112	-	-1.71804	0.0496029	intron	1	/	6	rna13363	gene6743	ints12	ints12	integrator complex subunit 12	X1
NW_020327533.1	896751	-	-1.72075	0.0413548	intron	4	/	5	rna76001	gene39948	LOC102080346	nlrc3	protein NLRC3
NC_031984.2	1688717	-	-1.72629	0.0383563	exon	16	/	28	rna57061	gene28650	LOC100712012	l1cam	neural cell adhesion molecule L1.1	X3
NC_031987.2	7172740	-	-1.72834	0.0372982	exon	2	/	2	rna45512	gene22878	gpr39	gpr39	G protein-coupled receptor 39	X2
NC_031986.2	6995085	-	-1.73061	0.0388775	intron	2	/	16	rna63813	gene32075	mgat5	mgat5	alpha-16-mannosylglycoprotein 6-beta-N-acetylglucosaminyltransferase	X2
NC_031984.2	843502	-	-1.73284	0.0480822	exon	73	/	77	rna56981	gene28608	lama5	lama5	laminin subunit alpha 5	X4
NC_031967.2	51679221	-	-1.73306	0.04833	intron	3	/	18	rna71171	gene36309	LOC100704107	tecta	alpha-tectorin	X4
NC_031978.2	2582040	-	-1.73381	0.0393176	exon	4	/	4	rna35949	gene18237	LOC102080900	znf135	zinc finger protein 135	X3
NC_031987.2	592224	-	-1.73538	0.0361483	exon	19	/	19	rna45016	gene22654	LOC100694986	bmpr2	bone morphogenetic protein receptor type-2
NC_031977.2	4114466	-	-1.73575	0.0442584	intron	1	/	16	rna32769	gene16621	LOC100712335	stxbp1	syntaxin-binding protein 1	X3
NW_020327212.1	40433	-	-1.73895	0.0372982	intron	1	/	2	rna74852	gene38958	LOC109194188	tp53bp2	apoptosis-stimulating of p53 protein 2	X1
NC_031965.2	38752892	-	-1.75017	0.0463249	intron	20	/	32	rna2530	gene1291	LOC100691689	adamtsl3	ADAMTS-like protein 3
NC_031972.2	1595740	-	-1.75152	0.0450816	exon	19	/	33	rna15731	gene7932	LOC100707779	lamb1	laminin subunit beta-1	X2
NC_031977.2	4400149	+	-1.7534	0.0393176	intron	26	/	47	rna32779	gene16629	abca2	abca2	ATP binding cassette subfamily A member 2	X2
NC_031976.2	35665213	-	-1.76081	0.0385725	intron	5	/	21	rna32135	gene16305	thbs3	thbs3	thrombospondin 3	X2
NC_031972.2	56051512	+	-1.77214	0.0454371	TTS				rna20382	gene10201	wwox	wwox	WW domain containing oxidoreductase	X1
NC_031970.2	34398590	+	-1.78137	0.0485946	Promoter				rna11693	gene5903	LOC109194199	lamb3	laminin subunit beta-3-like
NC_031967.2	80672821	+	-1.78432	0.0413548	intron	6	/	7	rna73507	gene37807	LOC100706966	nlrc3	protein NLRC3-like
NC_031969.2	28461791	+	-1.78644	0.0432328	intron	1	/	5	rna7887	gene4026	LOC100693511	ngfr	tumor necrosis factor receptor superfamily member 16
NC_031966.2	22843378	-	-1.79092	0.0467973	exon	20	/	23	rna4025	gene2073	LOC100690280	jakmip1	janus kinase and microtubule-interacting protein 1	X3
NC_031979.2	34065760	-	-1.79378	0.0402848	exon	4	/	4	rna41180	gene20674	LOC109205100	rhbdd1	rhomboid-related protein 4-like	X2
NC_031965.2	36915828	-	-1.79388	0.0369355	intron	35	/	36	rna2368	gene1204	LOC102078972	cdh2	neural-cadherin
NC_031970.2	8281558	+	-1.79869	0.0393176	exon	2	/	10	rna9125	gene4675	LOC100696566	nfatc2	nuclear factor of activated T-cells cytoplasmic 2
NC_031973.2	13450914	+	-1.80257	0.0369355	intron	5	/	14	rna22373	gene11221	tcf7l2	tcf7l2	transcription factor 7 like 2	X17
NC_031977.2	9937931	+	-1.8073	0.0355825	intron	12	/	12	rna33157	gene16824	ggt1	ggt1	gamma-glutamyltransferase 1
NC_031986.2	3586394	+	-1.81058	0.0372982	intron	4	/	5	rna63601	gene31956	LOC109197015	pif1	ATP-dependent DNA helicase PIF1	X2
NC_031976.2	15741879	+	-1.81075	0.047938	exon	5	/	9	rna30115	gene15202	LOC100703917	rnf144b	E3 ubiquitin-protein ligase RNF144B
NC_031974.2	3472465	-	-1.81147	0.0399221	intron	9	/	12	rna24126	gene12077	sugct	sugct	succinyl-CoA:glutarate-CoA transferase	X3
NC_031986.2	4039798	+	-1.81189	0.0361483	intron	57	/	60	rna63636	gene31973	LOC100694991	dmd	dystrophin	X4
NC_031987.2	12358360	+	-1.81234	0.0493254	intron	6	/	10	rna45864	gene23060	sh3rf3	sh3rf3	SH3 domain containing ring finger 3	X2
NC_031982.2	33745668	+	-1.81959	0.0361385	exon	3	/	3	rna53915	gene26915	vcpip1	vcpip1	valosin containing protein interacting protein 1
NC_031975.2	30533682	+	-1.82038	0.0413548	exon	7	/	17	rna28645	gene14488	LOC100692827	dlc1	rho GTPase-activating protein 7	X3
NC_031972.2	33841557	-	-1.83273	0.0493254	intron	23	/	28	rna18307	gene9178	dcc	dcc	DCC netrin 1 receptor	X1
NC_031965.2	13968524	-	-1.84173	0.0460668	exon	21	/	21	rna900	gene433	LOC100700193	cdkl5	cyclin-dependent kinase-like 5	X3
NC_031965.2	183440	-	-1.84205	0.0372982	intron	6	/	7	rna10	gene7	kiaa0895l	kiaa0895l	KIAA0895 like	X2
NC_031976.2	37151216	+	-1.84317	0.0405473	intron	12	/	15	rna32294	gene16386	LOC100710070	cpne4	copine-4
NC_031982.2	30562138	+	-1.86029	0.0468319	intron	2	/	2	rna53546	gene26740	LOC109195563	trim16l	tripartite motif-containing protein 16-like
NC_031969.2	33977702	+	-1.87337	0.0413548	exon	1	/	5	rna8393	gene4282	LOC100699009	LOC100699009	protein TsetseEP	X6
NC_031981.2	9939564	+	-1.87583	0.0369355	exon	14	/	16	rna48612	gene24338	ptpn12	ptpn12	protein tyrosine phosphatase non-receptor type 12	X6
NC_031983.2	13567183	+	-1.88798	0.0361385	exon	2	/	2	rna55365	gene27723	LOC100696119	cnr1	cannabinoid receptor type 1B
NC_031972.2	195665	+	-1.88881	0.0444285	intron	10	/	19	rna15629	gene7875	ambra1	ambra1	ambra1
NC_031974.2	970019	-	-1.88906	0.0429664	intron	27	/	31	rna23881	gene11956	LOC100703031	scn4a	sodium channel protein type 4 subunit alpha	X2
NC_031965.2	2114505	-	-1.89384	0.0354328	intron	2	/	15	rna134	gene71	LOC100690862	large2	LARGE xylosyl- and glucuronyltransferase 2	X2
NC_031976.2	3298774	+	-1.89626	0.034333	intron	1	/	33	rna29184	gene14788	adgrb1	adgrb1	adhesion G protein-coupled receptor B1	X1
NC_031972.2	15484968	-	-1.89778	0.0385725	exon	5	/	28	rna16913	gene8509	LOC102077756	lamc3	laminin subunit gamma-3
NC_031979.2	26320680	-	-1.90361	0.0438692	TTS				rna40485	gene20332	igsf9b	igsf9b	immunoglobulin superfamily member 9B	X3
NC_031967.2	37629020	+	-1.90806	0.0494039	exon	4	/	12	rna70060	gene35580	LOC100706586	dach2	dachshund homolog 2
NC_031979.2	7072547	+	-1.91488	0.0338589	intron	5	/	17	rna38889	gene19531	epha4	epha4	EPH receptor A4	X2
NC_031966.2	27788133	-	-1.92264	0.0372982	exon	7	/	7	rna4575	gene2327	nlgn3	nlgn3	neuroligin 3	X3
NC_031975.2	32758027	+	-1.92427	0.0416763	Promoter				rna28826	gene14611	alg8	alg8	ALG8 alpha-13-glucosyltransferase	X1
NC_031986.2	22250966	-	-1.93106	0.0378027	intron	23	/	26	rna64966	gene32755	LOC100701577	erbb4	receptor tyrosine-protein kinase erbB-4	X2
NC_031972.2	50450371	-	-1.94018	0.0428627	intron	1	/	12	rna19743	gene9912	pkp3	pkp3	plakophilin 3	X1
NC_031972.2	3267593	-	-1.95344	0.0413548	intron	1	/	8	rna15871	gene8013	zfpm1	zfpm1	zinc finger protein FOG family member 1	X1
NC_031973.2	7584996	-	-1.95996	0.045204	exon	2	/	11	rna21889	gene10975	LOC100709627	ppp1r9b	neurabin-2	X1
NC_031982.2	22454010	-	-1.96566	0.0338589	intron	2	/	6	gene26374	NA	LOC109195478	lgi2	leucine-rich repeat LGI family member 2-like
NC_031980.2	3428968	+	-1.97644	0.0450816	exon	7	/	7	rna42046	gene21182	runx2	runx2	runt related transcription factor 2	X4
NC_031970.2	18380231	-	-1.98362	0.0369355	exon	5	/	24	rna10052	gene5098	mmel1	mmel1	membrane metalloendopeptidase like 1
NC_031970.2	12654623	-	-1.99464	0.0372982	exon	10	/	28	rna9514	gene4864	nisch	nisch	nischarin	X2
NC_031985.2	23813932	-	-2.0081	0.0385725	intron	1	/	14	rna62399	gene31305	itgb8	itgb8	integrin subunit beta 8	X3
NC_031972.2	22361276	-	-2.0141	0.0372982	exon	14	/	19	rna17502	gene8779	LOC100692647	setd1b-a	histone-lysine N-methyltransferase SETD1B-A	X3
NC_031965.2	4919582	-	-2.02526	0.043072	intron	3	/	5	rna301	gene144	mthfs	mthfs	methenyltetrahydrofolate synthetase	X1
NC_031977.2	18817489	-	-2.02533	0.0418479	TTS				rna33981	gene17242	LOC100705170	dck	deoxycytidine kinase	X1
NC_031967.2	34097295	+	-2.03543	0.0483225	exon	11	/	16	rna69755	gene35398	mus81	mus81	MUS81 structure-specific endonuclease subunit	X3
NC_031985.2	2557302	-	-2.04064	0.041894	intron	24	/	24	rna60565	gene30273	LOC100709650	enpp2	ectonucleotide pyrophosphatase/phosphodiesterase family member 2
NC_031970.2	3340361	-	-2.05282	0.0338589	intron	2	/	18	rna8750	gene4494	LOC100706333	sema3d	semaphorin-3D	X4
NC_031986.2	2417377	+	-2.05451	0.0493706	intron	21	/	29	rna63552	gene31931	LOC100699956	hecw2	E3 ubiquitin-protein ligase HECW2	X1
NC_031972.2	55727748	+	-2.06287	0.0496278	intron	2	/	24	rna20351	gene10185	LOC100700713	shank3	SH3 and multiple ankyrin repeat domains protein 3	X3
NC_031983.2	22347673	-	-2.07551	0.0495191	Promoter				rna56202	gene28234	slc8a3	slc8a3	solute carrier family 8 member A3	X4
NC_031966.2	28708118	-	-2.0975	0.0385725	intron	13	/	17	rna4617	gene2351	unc5a	unc5a	unc5a
NC_031974.2	32932625	+	-2.09756	0.0402848	exon	72	/	118	rna26198	gene13202	sspo	sspo	SCO-spondin
NC_031970.2	3224236	-	-2.0984	0.042605	intron	3	/	9	rna8740	gene4486	mmp24	mmp24	matrix metallopeptidase 24
NC_031970.2	431564	+	-2.1069	0.0418479	intron	8	/	13	rna8590	gene4392	LOC100693669	g2e3	G2/M phase-specific E3 ubiquitin-protein ligase
NC_031979.2	34082810	-	-2.11858	0.0372982	exon	5	/	5	rna41184	gene20676	LOC109204948	rhbdd1	rhomboid-related protein 4	X2
NC_031985.2	32895079	-	-2.1283	0.0457587	intron	12	/	19	rna63011	gene31678	LOC100698130	arid1a	AT-rich interactive domain-containing protein 1A	X1
NC_031984.2	23685794	-	-2.13821	0.0417099	intron	1	/	17	rna59307	gene29679	prdm16	prdm16	prdm16
NC_031982.2	24956470	+	-2.15334	0.0469506	exon	13	/	54	rna53073	gene26481	piezo2	piezo2	piezo type mechanosensitive ion channel component 2	X2
NC_031986.2	24079668	-	-2.15601	0.0369355	exon	30	/	41	rna65137	gene32866	LOC100690062	clasp1a	CLIP-associating protein 1-A	X14
NC_031979.2	12060541	+	-2.18086	0.0402929	exon	4	/	8	rna39264	gene19722	LOC100704169	fam124b	protein FAM124B	X4
NC_031972.2	34116874	+	-2.18515	0.0473255	Promoter				rna18306	gene9178	dcc	dcc	DCC netrin 1 receptor	X2
NC_031967.2	51453954	+	-2.19234	0.0413548	intron	8	/	8	rna71164	gene36302	LOC102082535	samd3	sterile alpha motif domain-containing protein 3
NC_031967.2	41683378	-	-2.20263	0.0372982	intron	9	/	13	rna70356	gene35789	LOC100704195	fbxw7	F-box/WD repeat-containing protein 7	X2
NC_031969.2	31753557	-	-2.20318	0.0385725	intron	5	/	15	rna8171	gene4174	rbfox3	rbfox3	RNA binding fox-1 homolog 3	X17
NC_031986.2	41642252	+	-2.21097	0.0391661	exon	2	/	10	rna66658	gene33625	LOC100709487	spata6	spermatogenesis-associated protein 6	X3
NC_031978.2	33931286	-	-2.22163	0.0413593	intron	7	/	16	rna38397	gene19309	rasgrp3	rasgrp3	RAS guanyl releasing protein 3	X8
NC_031975.2	14971707	-	-2.22336	0.0450816	intron	10	/	17	rna27555	gene13872	LOC100700102	grm5	metabotropic glutamate receptor 5
NC_031977.2	20946485	+	-2.24105	0.0495627	exon	1	/	20	rna34198	gene17337	ntrk2	ntrk2	neurotrophic receptor tyrosine kinase 2	X2
NC_031969.2	21125100	-	-2.24841	0.03911	exon	5	/	5	rna7065	gene3622	cenpx	cenpx	centromere protein X	X3
NC_031972.2	22712934	-	-2.27875	0.0338589	exon	1	/	6	rna17555	gene8800	LOC100695296	LOC100695296	zinc-binding protein A33
NC_031972.2	35136074	-	-2.28063	0.0450607	exon	1	/	2	rna18437	gene9238	LOC112847250	prr36	proline-rich protein 36-like
NC_031965.2	12172580	-	-2.3073	0.0413548	intron	2	/	12	rna711	gene338	LOC100692112	pias1	E3 SUMO-protein ligase PIAS1	X2
NC_031975.2	33125357	-	-2.31334	0.0372982	intron	1	/	1	rna28896	gene14649	LOC100691949	gimap8	GTPase IMAP family member 8-like	X2
NC_031972.2	2709400	-	-2.34079	0.037093	exon	2	/	12	rna15815	gene7985	tat	tat	tyrosine aminotransferase	X1
NC_031979.2	11909587	+	-2.36167	0.0413548	intron	1	/	30	rna39257	gene19720	pde2a	pde2a	phosphodiesterase 2A	X1
NC_031969.2	2155531	-	-2.37592	0.0381783	intron	16	/	30	rna5290	gene2667	LOC100704025	abcc1	multidrug resistance-associated protein 1	X2
NC_031969.2	31539746	-	-2.41718	0.0409104	intron	1	/	15	rna8173	gene4174	rbfox3	rbfox3	RNA binding fox-1 homolog 3	X6
NC_031982.2	34517491	+	-2.41745	0.0388775	exon	5	/	10	rna53967	gene26953	fastk	fastk	Fas-activated serine/threonine kinase
NC_031987.2	17870930	-	-2.44555	0.0476237	exon	1	/	4	rna46385	gene23291	LOC100690496	pcdh17	protocadherin-17
NC_031965.2	21946809	-	-2.67609	0.0397341	intron	19	/	28	rna1460	gene706	myo1e	myo1e	myosin IE	X1
NC_031979.2	13998329	-	-2.7261	0.0380507	intron	1	/	13	rna39410	gene19792	LOC109204985	mes4	histone-lysine N-methyltransferase mes-4-like
NC_031969.2	12448998	+	-2.73528	0.0361385	exon	8	/	22	rna6254	gene3182	ciita	ciita	class II major histocompatibility complex transactivator	X4
NC_031986.2	5199743	+	-2.85208	0.0424761	intron	3	/	3	rna63693	gene32006	LOC100690528	b3galt1	beta-13-galactosyltransferase 1	X3
NC_031967.2	85536306	-	-3.0261	0.0457489	intron	4	/	4	gene38029	NA	LOC109199510	a2ml1	alpha-2-macroglobulin-like protein 1
NC_031982.2	22735509	-	-3.10069	0.0372982	intron	3	/	8	rna52918	gene26400	skil	skil	skil
NC_031972.2	22712807	+	-3.17248	0.0369355	exon	1	/	6	rna17555	gene8800	LOC100695296	LOC100695296	zinc-binding protein A33
NC_031975.2	23877777	-	-3.43223	0.0442944	exon	1	/	9	rna28283	gene14281	rab24	rab24	RAB24 member RAS oncogene family	X2
NC_031969.2	24460344	+	-3.45143	0.0361483	intron	1	/	18	rna7527	gene3850	rhbdf1	rhbdf1	rhomboid 5 homolog 1	X3
NC_031967.2	80521878	-	-4.08083	0.0338589	intron	3	/	11	rna73499	gene37799	LOC100707492	nlrp3	NACHT LRR and PYD domains-containing protein 3
NC_031967.2	80521766	+	-6.19096	0.0338589	intron	3	/	11	rna73499	gene37799	LOC100707492	nlrp3	NACHT LRR and PYD domains-containing protein 3

## Sheet: B) Intergenic
Chromosome	Location	Strand	Log(FC) (Large vs Small)	adj.P.Val	Annotation	Distance_to_TSS	Nearest_PromoterID	RefSeq	Gene symbols (Oniloticus RefSeq)	Gene symbols (NCBI - UniProtKB)	Gene Description	Transcript variant
NC_031972.2	18988360	+	3.92784	0.0393176	Intergenic	-28021	rna17227	gene8655	prag1	prag1	PEAK1 related kinase-activating pseudokinase 1	X1
NC_031977.2	36910939	-	3.87163	0.0402929	Intergenic	55102	rna35519	gene17997	LOC100712315	rapgef1	rap guanine nucleotide exchange factor 1
NC_031966.2	8392285	+	3.75943	0.0396857	Intergenic	-4103	rna2931	gene1536	LOC112842493	at4g27520	early nodulin-like protein 2
NC_031980.2	34963876	-	3.73666	0.0338589	Intergenic	111253	rna44613	gene22466	hykk	hykk	hydroxylysine kinase	X2
NC_031984.2	19196491	-	3.72493	0.0338589	Intergenic	-4954	rna58826	gene29445	LOC100691729	hoxa3	homeobox protein Hox-A3
NC_031970.2	21019323	+	3.71773	0.0439671	Intergenic	-27196	rna10290	gene5226	LOC102081528	zbed1	zinc finger BED domain-containing protein 1
NC_031965.2	5577958	-	3.69635	0.04007	Intergenic	21325	rna345	gene164	LOC100698633	rab11a	ras-related protein Rab-11A
NC_031969.2	5643604	+	3.6097	0.0338589	Intergenic	12488	rna5550	gene2807	LOC102077703	dusp3	dual specificity protein phosphatase 3
NC_031966.2	22064840	-	3.60166	0.0344508	Intergenic	53925	rna3912	gene2018	LOC100697681	klhl4	kelch-like protein 4	X2
NC_031986.2	16105271	+	3.59046	0.0369355	Intergenic	9417	rna64523	gene32499	ccdc122	ccdc122	coiled-coil domain containing 122	X1
NC_031971.2	1121125	-	3.58886	0.0338589	Intergenic	-3996	rna12036	gene6079	vps54	vps54	VPS54 GARP complex subunit	X5
NC_031983.2	8851264	-	3.52271	0.0338589	Intergenic	-1177	rna54862	gene27469	LOC100705500	cep170b	centrosomal protein of 170 kDa protein B	X3
NC_031971.2	35899524	+	3.50825	0.0402929	Intergenic	-58681	rna14961	gene7575	LOC109202390	samd3	sterile alpha motif domain-containing protein 3-like	X3
NC_031972.2	23504378	-	3.4609	0.0361483	Intergenic	36377	rna17631	gene8844	LOC100700362	fgf5	fibroblast growth factor 5
NC_031965.2	11506840	-	3.4482	0.0393176	Intergenic	5536	rna683	gene324	LOC100690309	rxfp3	relaxin-3 receptor 1
NC_031974.2	2449851	-	3.4426	0.0413548	Intergenic	17033	rna24026	gene12041	zbtb14	zbtb14	zinc finger and BTB domain containing 14	X4
NC_031965.2	27086034	+	3.39589	0.0388775	Intergenic	22793	rna1813	gene895	LOC100693207	zfand3	AN1-type zinc finger protein 3	X1
NC_031983.2	588682	-	3.3909	0.0463165	Intergenic	-1681	rna54332	gene27196	LOC102081087	harbi1	putative nuclease HARBI1	X1
NC_031979.2	35907346	+	3.38109	0.0338589	Intergenic	2060	gene20761	NA	LOC112842235	LOC112842235	U2 spliceosomal RNA
NC_031980.2	10377635	+	3.33021	0.0382002	Intergenic	-9016	rna42728	gene21512	alkal2	alkal2	ALK and LTK ligand 2
NC_031973.2	20882879	-	3.32524	0.0369355	Intergenic	-24390	rna23186	gene11626	LOC100706789	fam20c	extracellular serine/threonine protein kinase FAM20C
NC_031971.2	13333423	-	3.32474	0.0369355	Intergenic	-23134	rna12916	gene6550	gna12	gna12	G protein subunit alpha 12	X2
NC_031986.2	2963721	+	3.30699	0.0383563	Intergenic	-23594	rna63586	gene31952	LOC100705374	cd99	CD99 antigen	X2
NC_031974.2	27968458	+	3.28745	0.0354328	Intergenic	-69007	rna25979	gene13090	LOC100707469	klf6	Krueppel-like factor 6
NC_031967.2	43531658	+	3.27984	0.0430593	Intergenic	5986	rna70583	gene35931	LOC112843304	LOC112843304	ladderlectin-like
NC_031986.2	16105591	-	3.27952	0.0363518	Intergenic	9097	rna64523	gene32499	ccdc122	ccdc122	coiled-coil domain containing 122	X1
NC_031965.2	32396828	+	3.27616	0.0413548	Intergenic	-1844	rna2140	gene1079	LOC100692394	chst8	carbohydrate sulfotransferase 8	X1
NC_031985.2	5203744	-	3.27572	0.0372982	Intergenic	-1996	rna60681	gene30397	LOC100704905	cd209e	CD209 antigen-like protein E
NC_031977.2	11585899	+	3.2724	0.0402929	Intergenic	37223	rna33283	gene16878	gapvd1	gapvd1	GTPase activating protein and VPS9 domains 1	X1
NW_020328922.1	46045	+	3.24524	0.0424761	Intergenic	-11993	rna78582	gene41967	LOC109200289	trim16l	tripartite motif-containing protein 16-like
NC_031982.2	13365557	-	3.23431	0.0361385	Intergenic	-7241	rna52011	gene25960	LOC100704480	ncan	neurocan core protein	X2
NC_031983.2	13864022	+	3.2335	0.0481136	Intergenic	-10168	rna55391	gene27746	LOC100708195	htr1d	5-hydroxytryptamine receptor 1D	X1
NC_031979.2	22582965	+	3.22331	0.0385725	Intergenic	-1276	rna40132	gene20121	gemin7	gemin7	gem nuclear organelle associated protein 7
NC_031983.2	16039848	+	3.20131	0.0383563	Intergenic	-14362	rna55590	gene27848	spred1	spred1	sprouty related EVH1 domain containing 1
NC_031966.2	8125790	+	3.20011	0.0338589	Intergenic	31288	gene1529	NA	LOC109203037	LOC109203037	splicing factor U2af large subunit A-like
NC_031984.2	11599349	-	3.18758	0.0344508	Intergenic	-4553	rna58056	gene29117	LOC100699983	fam19a1	protein FAM19A1	X1
NC_031981.2	949868	+	3.18111	0.0473255	Intergenic	-7503	rna47986	gene24056	LOC102076024	tlr1	toll-like receptor 1
NC_031978.2	1622619	+	3.1743	0.0361483	Intergenic	12349	rna35826	gene18161	LOC100710178	rtn1	reticulon-1-A	X14
NC_031973.2	3915905	-	3.17246	0.0361483	Intergenic	-12126	rna21514	gene10797	LOC100693087	galr2	galanin receptor type 2
NC_031986.2	21108038	-	3.17089	0.0477148	Intergenic	38450	rna64889	gene32714	LOC100707592	inpp4a	type I inositol 3 4-bisphosphate 4-phosphatase	X14
NC_031977.2	5654048	-	3.16371	0.0383563	Intergenic	-9579	rna32814	gene16651	LOC100692001	tcim	transcriptional and immune response regulator
NC_031972.2	44577901	+	3.16058	0.0394137	Intergenic	-45255	rna19247	gene9657	cspg4	cspg4	chondroitin sulfate proteoglycan 4
NC_031985.2	22780100	+	3.15961	0.0372982	Intergenic	-1836	rna62318	gene31252	LOC100695295	galnt4	polypeptide N-acetylgalactosaminyltransferase 4
NC_031967.2	23798244	-	3.15655	0.0338589	Intergenic	-27183	rna68914	gene34868	rin1	rin1	Ras and Rab interactor 1	X3
NC_031980.2	3238669	+	3.14537	0.0393176	Intergenic	-10253	rna42007	gene21171	LOC100702431	hunk	hormonally up-regulated neu tumor-associated kinase homolog A	X1
NC_031982.2	32511293	+	3.13468	0.0361385	Intergenic	-2592	rna53836	gene26877	myo10	myo10	myosin X
NC_031972.2	53549448	-	3.13127	0.0372982	Intergenic	-1813	rna20108	gene10090	rgma	rgma	repulsive guidance molecule BMP co-receptor a
NC_031982.2	28374744	-	3.08868	0.0361483	Intergenic	29366	rna53376	gene26638	LOC100699661	arsi	arylsulfatase I	X2
NC_031983.2	14395682	-	3.08724	0.0361483	Intergenic	-2023	rna55439	gene27769	LOC100691828	asap1	arf-GAP with SH3 domainANK repeat and PH domain-containing protein 1	X2
NC_031966.2	31988020	+	3.08645	0.0372982	Intergenic	4657	rna4937	gene2489	fgf20b	fgf20b	fgf20b
NC_031967.2	60691708	-	3.07741	0.0383563	Intergenic	7641	rna72091	gene36835	LOC112846318	btnl8	butyrophilin-like protein 8
NC_031979.2	2000110	+	3.07382	0.0439671	Intergenic	-4877	rna38605	gene19401	ksr1	ksr1	kinase suppressor of ras 1	X1
NC_031972.2	51591735	+	3.05314	0.0361385	Intergenic	-13307	rna19888	gene9980	LOC100707873	lctl	lactase-like protein	X3
NC_031967.2	17004929	-	3.04423	0.0381905	Intergenic	81984	rna68357	gene34511	LOC109201600	nlrp3	NACHT LRR and PYD domains-containing protein 3-like
NC_031976.2	27211540	-	3.04197	0.0372982	Intergenic	-14217	rna31438	gene15906	pou3f1	pou3f1	POU class 3 homeobox 1
NC_031984.2	6556900	-	3.03104	0.0383563	Intergenic	-3973	rna57509	gene28856	pip4k2c	pip4k2c	phosphatidylinositol-5-phosphate 4-kinase type 2 gamma
NC_031983.2	14395371	+	3.01951	0.0344508	Intergenic	-1712	rna55439	gene27769	LOC100691828	asap1	arf-GAP with SH3 domainANK repeat and PH domain-containing protein 1	X2
NC_031980.2	37840028	-	3.0018	0.0474922	Intergenic	-3259	rna44853	gene22576	LOC100694711	ptprf	receptor-type tyrosine-protein phosphatase F	X9
NC_031987.2	18574020	+	2.97648	0.0495191	Intergenic	-3452	rna46460	gene23327	LOC100708558	nhlh1	helix-loop-helix protein 1	X3
NC_031985.2	12341575	+	2.9671	0.0413548	Intergenic	10285	rna61299	gene30725	LOC100712376	dmrt1	doublesex and mab-3 related transcription factor 1
NC_031971.2	8910677	+	2.96251	0.0392771	Intergenic	-1214	rna12538	gene6332	mgat3	mgat3	mgat3
NC_031983.2	6427039	-	2.93072	0.0338589	Intergenic	24345	rna54610	gene27345	bag5	bag5	BCL2 associated athanogene 5	X5
NC_031977.2	26304376	-	2.92158	0.0385725	Intergenic	5435	rna34680	gene17551	LOC106098659	myl7	myosin regulatory light chain 2 atrial isoform
NC_031974.2	28163124	-	2.91859	0.0450816	Intergenic	-23019	rna25980	gene13091	fzd8	fzd8	frizzled class receptor 8
NC_031978.2	14836957	-	2.91515	0.0361483	Intergenic	-3143	rna36795	gene18615	itprip	itprip	inositol 1, 4, 5-trisphosphate receptor interacting protein
NC_031979.2	35928333	+	2.90834	0.0416763	Intergenic	2058	gene20790	NA	LOC112842234	LOC112842234	U2 spliceosomal RNA
NC_031972.2	44449033	+	2.90249	0.0338589	Intergenic	49657	rna19246	gene9656	snx33	snx33	sorting nexin 33
NC_031969.2	27589326	+	2.88799	0.0416763	Intergenic	27926	rna7826	gene3998	lasp1	lasp1	LIM and SH3 protein 1	X2
NC_031981.2	3923906	-	2.88281	0.0430593	Intergenic	-1474	rna48215	gene24169	LOC100700904	mapk11	mitogen-activated protein kinase 11	X2
NC_031976.2	7179016	+	2.87902	0.0459784	Intergenic	54071	rna29411	gene14897	LOC100709455	paqr7	membrane progestin receptor alpha
NC_031978.2	27977153	-	2.86371	0.0338589	Intergenic	-5062	rna38095	gene19171	LOC100708190	prop1	homeobox protein prophet of Pit-1
NC_031979.2	12995006	-	2.85859	0.0338589	Intergenic	-3060	rna39359	gene19764	LOC100698560	scn2b	sodium channel subunit beta-2
NC_031973.2	21527805	-	2.85708	0.0439671	Intergenic	-7731	rna23296	gene11670	ercc4	ercc4	ERCC excision repair 4 endonuclease catalytic subunit
NC_031987.2	888326	-	2.84829	0.0494039	Intergenic	-5711	rna45029	gene22663	LOC100689921	or10j5	olfactory receptor 10J5-like
NC_031966.2	31988335	-	2.84413	0.0413548	Intergenic	4972	rna4937	gene2489	fgf20b	fgf20b	fgf20b
NC_031975.2	28146953	-	2.84156	0.0393176	Intergenic	39053	rna28540	gene14434	LOC100704185	spry3	protein sprouty homolog 3
NC_031974.2	28024114	+	2.84022	0.0413548	Intergenic	-124663	rna25979	gene13090	LOC100707469	klf6	Krueppel-like factor 6
NC_031985.2	12196031	+	2.83409	0.0485946	Intergenic	-6506	rna61276	gene30722	LOC100694149	eif3eb	eukaryotic translation initiation factor 3 subunit E-B
NC_031980.2	35119895	+	2.83178	0.0480446	Intergenic	9321	rna44616	gene22468	tctex1d2	tctex1d2	Tctex1 domain containing 2
NC_031986.2	14142333	-	2.83168	0.0338589	Intergenic	13661	rna64287	gene32317	tmsb4x	tmsb4x	thymosin beta 4 X-linked
NC_031975.2	3420384	+	2.82589	0.0413548	Intergenic	25844	rna26532	gene13375	bhlha9	bhlha9	basic helix-loop-helix family member a9
NC_031979.2	35893496	+	2.82118	0.0397414	Intergenic	2063	gene20746	NA	LOC112842233	LOC112842233	U2 spliceosomal RNA
NC_031972.2	11048663	+	2.81205	0.0416763	Intergenic	-6950	rna16568	gene8351	naa25	naa25	N(alpha)-acetyltransferase 25 NatB auxiliary subunit
NC_031973.2	20903770	+	2.81144	0.0383563	Intergenic	-3499	rna23186	gene11626	LOC100706789	fam20c	extracellular serine/threonine protein kinase FAM20C
NC_031974.2	28024476	-	2.79762	0.0412921	Intergenic	-125025	rna25979	gene13090	LOC100707469	klf6	Krueppel-like factor 6
NW_020328654.1	151071	+	2.79653	0.0474922	Intergenic	25375	rna78137	gene41635	LOC109200342	HLA-B	HLA class I histocompatibility antigen B-53 alpha chain
NC_031979.2	35893805	-	2.78282	0.0338589	Intergenic	1754	gene20746	NA	LOC112842233	LOC112842233	U2 spliceosomal RNA
NC_031967.2	43217604	-	2.78212	0.0445972	Intergenic	-2524	rna70558	gene35913	LOC100693653	fam160a1	protein FAM160A1	X2
NC_031980.2	8046630	+	2.78128	0.0441039	Intergenic	13604	rna42476	gene21357	aldh8a1	aldh8a1	aldehyde dehydrogenase 8 family member A1
NC_031986.2	38321152	+	2.77909	0.0404739	Intergenic	57452	rna66390	gene33467	plpp3	plpp3	phospholipid phosphatase 3	X1
NC_031976.2	15387095	-	2.77333	0.0394137	Intergenic	-7992	rna30098	gene15196	zfpm2	zfpm2	zinc finger protein FOG family member 2	X2
NC_031967.2	17866029	+	2.77122	0.0372982	Intergenic	-7272	rna68443	gene34566	LOC100695408	per1	period circadian protein homolog 1
NC_031973.2	24639771	-	2.76947	0.048836	Intergenic	-35927	rna23499	gene11773	LOC100693400	sox9a	transcription factor Sox-9-A
NC_031980.2	14050374	+	2.75434	0.0361483	Intergenic	15399	rna43038	gene21681	dusp10	dusp10	dusp10
NC_031980.2	28251048	+	2.75156	0.0463254	Intergenic	-3197	rna44184	gene22252	cep85l	cep85l	centrosomal protein 85 like	X4
NC_031979.2	11421748	-	2.74479	0.0416763	Intergenic	3101	rna39215	gene19699	LOC109204941	reg3g	regenerating islet-derived protein 3-gamma
NC_031984.2	22507802	+	2.74316	0.0474922	Intergenic	6928	rna59211	gene29631	LOC100698045	sst1b	somatostatin-1B
NC_031972.2	9622328	-	2.73464	0.0413548	Intergenic	-2209	rna16395	gene8286	LOC102080239	vent1	homeobox protein vent1
NC_031980.2	14050683	-	2.73423	0.0393176	Intergenic	15090	rna43038	gene21681	dusp10	dusp10	dusp10
NC_031982.2	20758925	+	2.71721	0.0450816	Intergenic	-14859	rna52706	gene26290	LOC100710985	adcyap1r1	pituitary adenylate cyclase-activating polypeptide type I receptor	X3
NC_031986.2	36136619	+	2.70033	0.0463165	Intergenic	-6200	rna66158	gene33359	grin3b	grin3b	glutamate ionotropic receptor NMDA type subunit 3B	X1
NC_031976.2	34973801	+	2.69996	0.0361385	Intergenic	-3755	rna32069	gene16266	LOC100702441	nr2f5	nuclear receptor subfamily 2 group F member 5
NC_031974.2	2674630	+	2.69781	0.0362567	Intergenic	-5715	rna24057	gene12050	LOC100711527	ptprm	receptor-type tyrosine-protein phosphatase mu	X3
NC_031977.2	5637868	+	2.69764	0.036661	Intergenic	6601	rna32814	gene16651	LOC100692001	tcim	transcriptional and immune response regulator
NC_031969.2	1975474	+	2.69657	0.0361483	Intergenic	-3778	rna5282	gene2664	LOC100704832	slc16a6	monocarboxylate transporter 7	X1
NC_031974.2	16788791	-	2.69329	0.0361385	Intergenic	12373	rna25014	gene12565	shh	shh	sonic hedgehog
NC_031976.2	27272454	+	2.69171	0.0397341	Intergenic	-75131	rna31438	gene15906	pou3f1	pou3f1	POU class 3 homeobox 1
NC_031972.2	23181856	+	2.6812	0.0361483	Intergenic	-6940	rna17614	gene8834	gnaz	gnaz	G protein subunit alpha z
NC_031967.2	16987134	-	2.66946	0.0495191	Intergenic	64189	rna68357	gene34511	LOC109201600	nlrp3	NACHT LRR and PYD domains-containing protein 3-like
NC_031980.2	3238940	-	2.66137	0.0493706	Intergenic	-10524	rna42007	gene21171	LOC100702431	hunk	hormonally up-regulated neu tumor-associated kinase homolog A	X1
NC_031986.2	24405418	+	2.65839	0.0372982	Intergenic	17048	rna65188	gene32893	LOC100709736	trim21	E3 ubiquitin-protein ligase TRIM21
NC_031984.2	30561372	-	2.65789	0.0372982	Intergenic	14636	rna59889	gene29953	LOC100702817	krt8	keratin type II cytoskeletal 8
NC_031981.2	35792743	+	2.65756	0.0372982	Intergenic	23243	rna50592	gene25277	LOC102078900	pim2	serine/threonine-protein kinase pim-2	X1
NC_031977.2	7276573	-	2.64934	0.0385725	Intergenic	15466	rna32964	gene16728	LOC106097808	zbed1	zinc finger BED domain-containing protein 1
NC_031975.2	19515008	-	2.64851	0.0402929	Intergenic	-1245	rna28000	gene14140	LOC100706654	msxd	homeobox protein MSH-D
NC_031983.2	17557673	+	2.62334	0.0372982	Intergenic	-11693	rna55693	gene27903	LOC100710922	ssbp3	single-stranded DNA-binding protein 3
NC_031981.2	19800818	+	2.61979	0.0416606	Intergenic	29929	rna49358	gene24664	LOC100698762	ifng	gamma-IFN
NC_031974.2	8633002	-	2.58833	0.0361385	Intergenic	-9328	rna24539	gene12314	LOC109203480	znf708	zinc finger protein 708-like
NC_031971.2	20965006	+	2.58676	0.0430593	Intergenic	-33218	rna13558	gene6862	LOC100695867	ndst1	bifunctional heparan sulfate N-deacetylase/N-sulfotransferase 4	X1
NC_031984.2	13312868	-	2.58484	0.0372982	Intergenic	-2255	rna58234	gene29186	LOC100707506	cdh4	cadherin-4
NC_031983.2	17147519	+	2.57507	0.0416763	Intergenic	-1759	rna55656	gene27886	LOC100708336	myo10	unconventional myosin-X
NC_031985.2	20111592	+	2.5744	0.0402929	Intergenic	-27711	rna61997	gene31103	LOC100709239	pard6g	partitioning defective 6 homolog gamma
NC_031980.2	6757762	+	2.5637	0.0409871	Intergenic	24100	rna42346	gene21300	LOC100711093	tent5a	terminal nucleotidyltransferase 5A
NC_031971.2	3272128	+	2.55943	0.0495627	Intergenic	-21124	rna12135	gene6124	LOC100699502	tenm3	teneurin-3	X2
NC_031969.2	20919560	-	2.55306	0.0392222	Intergenic	-46845	rna7044	gene3610	LOC100699759	sox9	transcription factor Sox-9
NC_031965.2	38106820	-	2.5467	0.0338589	Intergenic	11315	rna2475	gene1253	LOC100690698	foxb1	forkhead box protein B1
NC_031983.2	6829479	+	2.53749	0.0474922	Intergenic	-6738	rna54679	gene27372	LOC109195940	tnfaip2	tumor necrosis factor alpha-induced protein 2
NC_031970.2	21876342	+	2.5367	0.0370961	Intergenic	-9545	rna10406	gene5293	LOC102082412	cdkn1a	cyclin-dependent kinase inhibitor 1	X2
NC_031973.2	23819991	+	2.52973	0.0392398	Intergenic	-9393	rna23472	gene11753	LOC100695795	sstr2	somatostatin receptor type 2	X2
NC_031977.2	23447575	-	2.52958	0.0413548	Intergenic	42132	rna34377	gene17420	gadd45g	gadd45g	growth arrest and DNA damage inducible gamma
NC_031972.2	46352615	-	2.52835	0.0338589	Intergenic	-6172	rna19367	gene9716	LOC100709963	wnt7b	protein Wnt-7b	X2
NC_031986.2	19679897	+	2.52353	0.0369355	Intergenic	-13772	rna64711	gene32609	LOC100707622	ahr	aryl hydrocarbon receptor
NC_031983.2	13864354	-	2.51895	0.0457891	Intergenic	-9836	rna55391	gene27746	LOC100708195	htr1d	5-hydroxytryptamine receptor 1D	X1
NC_031973.2	273094	-	2.51499	0.0461013	Intergenic	-11171	rna21117	gene10571	LOC100689855	atoh1	protein atonal homolog 1
NC_031972.2	52030511	-	2.51092	0.0402929	Intergenic	-3992	rna19954	gene10018	LOC100703052	LOC100703052	kunitz-type U19-barytoxin-Tl1a
NC_031973.2	21005696	+	2.51046	0.0475737	Intergenic	-7696	rna23194	gene11631	LOC100705987	noxo1	NADPH oxidase organizer 1
NC_031976.2	17736335	+	2.50988	0.0434863	Intergenic	-15571	rna30295	gene15332	kirrel2	kirrel2	kirre like nephrin family adhesion molecule 2	X2
NC_031975.2	2491675	+	2.49626	0.0338589	Intergenic	23902	rna26473	gene13344	wnt11	wnt11	Wnt family member 11	X2
NW_020328146.1	118856	+	2.49146	0.0403888	Intergenic	10845	rna77312	gene40947	LOC102077252	nobox	homeobox protein NOBOX	X4
NC_031977.2	28962409	+	2.49123	0.0369355	Intergenic	15201	rna34926	gene17682	LOC100705620	LOC100705620	gamma-crystallin M2-like
NC_031969.2	19159680	+	2.48828	0.0378027	Intergenic	-14666	rna6874	gene3538	LOC100712049	sdr42e2	putative short-chain dehydrogenase/reductase family 42E member 2	X1
NC_031967.2	60092681	-	2.48509	0.0361483	Intergenic	-5573	rna72012	gene36795	LOC109201368	havcr2	hepatitis A virus cellular receptor 2 homolog
NC_031972.2	28987710	+	2.48118	0.0450816	Intergenic	-84085	rna17978	gene9015	rxra	rxra	retinoid X receptor alpha	X7
NC_031975.2	20288331	-	2.47402	0.0462947	Intergenic	25995	rna28029	gene14155	fgf1	fgf1	fibroblast growth factor 1	X4
NC_031971.2	22753888	+	2.46457	0.0402929	Intergenic	-4605	rna13743	gene6942	LOC100710955	ank2	ankyrin-2	X5
NC_031966.2	4483321	+	2.44458	0.0481136	Intergenic	119829	rna2805	gene1454	LOC102081539	gfra1	GDNF family receptor alpha-1
NC_031985.2	35468135	-	2.43754	0.0369355	Intergenic	-3361	rna63130	gene31748	gatad2b	gatad2b	GATA zinc finger domain containing 2B	X2
NC_031972.2	31676460	-	2.43333	0.0385725	Intergenic	-1546	rna18166	gene9093	LOC109202987	LOC109202987	piggyBac transposable element-derived protein 4-like
NC_031965.2	2862669	+	2.43287	0.0409871	Intergenic	-9924	rna175	gene92	shank2	shank2	SH3 and multiple ankyrin repeat domains 2	X2
NC_031970.2	23761817	-	2.43089	0.0495627	Intergenic	7408	rna10617	gene5416	LOC100704499	fignl2	putative fidgetin-like protein 2	X2
NC_031976.2	27272712	-	2.42235	0.0449495	Intergenic	-75389	rna31438	gene15906	pou3f1	pou3f1	POU class 3 homeobox 1
NC_031980.2	4856081	-	2.4184	0.0415329	Intergenic	-10279	rna42172	gene21235	fkbp3	fkbp3	FK506 binding protein 3
NC_031974.2	15095318	+	2.41692	0.0399221	Intergenic	14460	rna24881	gene12495	myc	myc	MYC proto-oncogene bHLH transcription factor	X1
NC_031967.2	9487874	-	2.4145	0.0459784	Intergenic	-37525	rna67801	gene34240	LOC102080638	g2e3	G2/M phase-specific E3 ubiquitin-protein ligase-like	X1
NC_031974.2	5682372	+	2.4118	0.0402929	Intergenic	-9043	rna24313	gene12179	bclaf3	bclaf3	BCLAF1 and THRAP3 family member 3
NC_031976.2	27912719	+	2.39969	0.0430593	Intergenic	-8641	rna31476	gene15925	LOC100698337	fam110c	protein FAM110C
NC_031976.2	27075327	-	2.39942	0.0475144	Intergenic	-13564	rna31433	gene15902	gnl2	gnl2	G protein nucleolar 2
NC_031975.2	2156488	+	2.39297	0.0413548	Intergenic	-10715	rna26448	gene13327	lg10h21orf91	lg10h21orf91	linkage group 10 C21orf91 homolog
NC_031975.2	12084681	-	2.39166	0.0459784	Intergenic	10659	rna27249	gene13718	LOC102076641	lrrn4	leucine-rich repeat neuronal protein 4	X2
NC_031969.2	33076738	-	2.38875	0.0409528	Intergenic	-1552	rna8277	gene4231	LOC100695731	tmprss9	transmembrane protease serine 9-like
NC_031981.2	37880373	-	2.38859	0.0361483	Intergenic	22441	rna50742	gene25339	LOC102077161	adm2	ADM2
NC_031975.2	25659014	+	2.37622	0.0372982	Intergenic	-11667	rna28414	gene14365	sc5d	sc5d	sterol-C5-desaturase
NC_031975.2	11715403	-	2.37488	0.0492257	Intergenic	12963	rna27196	gene13699	LOC100694243	adamts15	A disintegrin and metalloproteinase with thrombospondin motifs 15
NC_031980.2	35840152	-	2.36607	0.04833	Intergenic	2943	rna44690	gene22505	fam43a	fam43a	family with sequence similarity 43 member A
NC_031976.2	22251218	-	2.36103	0.0448	Intergenic	-1378	rna30868	gene15629	cdc42ep5	cdc42ep5	CDC42 effector protein 5
NC_031971.2	24355604	+	2.36012	0.0495191	Intergenic	6946	rna13923	gene7021	Mb	Mb	Mb
NC_031980.2	4846944	-	2.35906	0.0418107	Intergenic	-1142	rna42172	gene21235	fkbp3	fkbp3	FK506 binding protein 3
NC_031983.2	25989703	+	2.35351	0.0470566	Intergenic	-58046	rna56454	gene28351	LOC100703068	sptlc2	serine palmitoyltransferase 2	X1
NC_031979.2	726720	-	2.35082	0.0372982	Intergenic	28141	rna38492	gene19362	pou2af1	pou2af1	POU class 2 associating factor 1
NC_031966.2	29062304	+	2.3506	0.0413548	Intergenic	12015	rna4675	gene2372	LOC100712192	mchr2	melanin-concentrating hormone receptor 2
NC_031971.2	12820079	+	2.35022	0.0448718	Intergenic	20715	rna12888	gene6533	LOC100695168	c16orf72	UPF0472 protein C16orf72 homolog
NC_031975.2	20282116	+	2.34712	0.0459784	Intergenic	19780	rna28029	gene14155	fgf1	fgf1	fibroblast growth factor 1	X4
NC_031973.2	2047607	-	2.33853	0.039317	Intergenic	4766	rna21219	gene10624	LOC109203194	mfap4	microfibril-associated glycoprotein 4-like	X1
NC_031976.2	22250973	+	2.33843	0.0363272	Intergenic	-1623	rna30868	gene15629	cdc42ep5	cdc42ep5	CDC42 effector protein 5
NC_031983.2	30871287	-	2.33232	0.0412511	Intergenic	-12339	rna56911	gene28581	dkc1	dkc1	dyskerin pseudouridine synthase 1	X2
NC_031977.2	7292673	-	2.32073	0.0413628	Intergenic	31566	rna32964	gene16728	LOC106097808	zbed1	zinc finger BED domain-containing protein 1
NC_031979.2	11081839	-	2.31602	0.0479859	Intergenic	-1891	rna39182	gene19687	LOC109194294	vwa5a	von Willebrand factor A domain-containing protein 5A	X2
NC_031984.2	34002142	+	2.3144	0.0376163	Intergenic	-2171	rna60148	gene30069	faap20	faap20	FA core complex associated protein 20	X2
NC_031975.2	29128735	+	2.31036	0.0439671	Intergenic	14770	rna28568	gene14457	mfap3	mfap3	microfibril associated protein 3
NC_031975.2	20282437	-	2.30322	0.0372982	Intergenic	20101	rna28029	gene14155	fgf1	fgf1	fibroblast growth factor 1	X4
NC_031982.2	9545662	-	2.2951	0.0414081	Intergenic	2964	rna51508	gene25723	LOC100702567	rgs5	regulator of G-protein signaling 5
NC_031980.2	12016017	+	2.29314	0.0372982	Intergenic	-5845	rna42848	gene21576	armc2	armc2	armadillo repeat containing 2	X2
NC_031966.2	10741911	+	2.29094	0.0385725	Intergenic	9578	rna3048	gene1603	LOC102082083	cd209	CD209 antigen
NC_031972.2	37081407	-	2.28145	0.0499812	Intergenic	-7245	rna18593	gene9346	LOC100702750	LOC100702750	E3 ubiquitin-protein ligase TRIM21-like
NC_031976.2	24215029	+	2.27025	0.0369355	Intergenic	-3124	rna31167	gene15769	cic	cic	capicua transcriptional repressor	X3
NC_031987.2	32593392	-	2.26959	0.0473255	Intergenic	62656	rna47724	gene23939	satb2	satb2	SATB homeobox 2	X5
NC_031975.2	2156829	-	2.25541	0.0473619	Intergenic	11018	rna26450	gene13329	ripk4	ripk4	receptor interacting serine/threonine kinase 4
NC_031965.2	11296825	-	2.24856	0.0448743	Intergenic	-7952	rna670	gene318	LOC100691655	znf609	zinc finger protein 609	X4
NC_031980.2	12016288	-	2.24106	0.0459728	Intergenic	-6116	rna42848	gene21576	armc2	armc2	armadillo repeat containing 2	X2
NC_031984.2	28027546	+	2.22981	0.039507	Intergenic	-7999	rna59760	gene29889	rnf223	rnf223	ring finger protein 223	X1
NC_031975.2	11715159	+	2.22522	0.0369355	Intergenic	13207	rna27196	gene13699	LOC100694243	adamts15	A disintegrin and metalloproteinase with thrombospondin motifs 15
NC_031987.2	29026974	-	2.22521	0.0393176	Intergenic	-2038	rna47405	gene23801	LOC100696544	or4d1	olfactory receptor 4D1-like
NC_031972.2	19663978	+	2.21272	0.0493965	Intergenic	31489	rna17269	gene8672	LOC100694366	myl4	myosin light chain 4
NC_031967.2	22336029	-	2.21246	0.0393176	Intergenic	-2206	rna68751	gene34760	tesk1	tesk1	testis associated actin remodelling kinase 1	X2
NC_031966.2	10868098	+	2.20817	0.0414081	Intergenic	70788	rna3051	gene1606	ankrd50	ankrd50	ankyrin repeat domain 50
NC_031969.2	27968479	+	2.20786	0.0403888	Intergenic	37480	rna7863	gene4013	mpp3	mpp3	membrane palmitoylated protein 3	X3
NC_031976.2	21092815	-	2.19265	0.0480822	Intergenic	12630	rna30715	gene15550	slc50a1	slc50a1	solute carrier family 50 member 1
NC_031985.2	5849789	-	2.18851	0.049025	Intergenic	-37774	rna60753	gene30426	LOC100708651	cacng7	voltage-dependent calcium channel gamma-7 subunit	X1
NC_031986.2	36740414	+	2.18086	0.0393176	Intergenic	-14287	rna66235	gene33388	LOC100698021	cela3b	chymotrypsin-like elastase family member 3B
NC_031977.2	3464462	+	2.17109	0.049025	Intergenic	18950	rna32714	gene16600	LOC102081105	lta	lymphotoxin-alpha	X2
NC_031987.2	14864612	+	2.17034	0.0430593	Intergenic	-10314	rna46056	gene23146	galnt5	galnt5	polypeptide N-acetylgalactosaminyltransferase 5
NC_031981.2	6366537	+	2.16156	0.0372982	Intergenic	-19442	rna48354	gene24235	LOC100702469	trim24	transcription intermediary factor 1-alpha	X3
NC_031974.2	13866044	+	2.15954	0.0369355	Intergenic	-2285	rna24777	gene12449	LOC106096495	dsel	dermatan sulfate epimerase like
NC_031980.2	17460777	-	2.15103	0.0473299	Intergenic	-1514	rna43306	gene21795	LOC100702269	dnmt3a	DNA (cytosine-5)-methyltransferase 3A	X4
NC_031972.2	53549200	+	2.14862	0.0479859	Intergenic	-1565	rna20108	gene10090	rgma	rgma	repulsive guidance molecule BMP co-receptor a
NC_031985.2	36480263	+	2.14334	0.04719	Intergenic	42740	rna63237	gene31790	LOC102076359	srrm2	serine/arginine repetitive matrix protein 2
NC_031980.2	12506221	-	2.14289	0.0413548	Intergenic	-3670	rna42908	gene21605	LOC100703847	papln	papilin	X2
NC_031967.2	23860087	+	2.14135	0.0354328	Intergenic	-3199	rna68917	gene34869	gal3st3	gal3st3	galactose-3-O-sulfotransferase 3	X2
NC_031984.2	9965933	-	2.13645	0.0474922	Intergenic	17290	rna57844	gene29021	slc52a3	slc52a3	solute carrier family 52 member 3
NC_031985.2	23886492	-	2.13043	0.0383563	Intergenic	-5023	rna62408	gene31311	snx13	snx13	sorting nexin 13
NC_031986.2	44625812	-	2.12633	0.0392771	Intergenic	-2910	rna66973	gene33778	LOC100697854	insr	insulin receptor
NC_031984.2	1614383	+	2.12401	0.0460622	Intergenic	-2324	rna57051	gene28644	LOC100690464	LOC100690464	rhamnose-binding lectin-like
NC_031978.2	14788801	+	2.11929	0.0473619	Intergenic	-1069	rna36784	gene18609	LOC102075793	col17a1	collagen alpha-1(XVII) chain	X2
NC_031970.2	38073104	+	2.10856	0.0372982	Intergenic	-2677	rna11887	gene5992	slc41a1	slc41a1	solute carrier family 41 member 1	X1
NC_031984.2	16040160	+	2.09749	0.0372982	Intergenic	5926	rna58566	gene29317	LOC109196168	tchhl1	trichohyalin-like
NC_031969.2	21412877	-	2.09226	0.0361483	Intergenic	11263	rna7096	gene3640	LOC102083140	fam104a	protein FAM104A
NC_031982.2	16423975	-	2.09168	0.0369355	Intergenic	-3124	rna52317	gene26115	LOC100534445	glul	glutamine synthetase
NC_031978.2	28300404	-	2.0913	0.0378027	Intergenic	18561	rna38125	gene19183	zfp36l2	zfp36l2	zfp36l2
NC_031974.2	28162800	+	2.0865	0.0480446	Intergenic	-23343	rna25980	gene13091	fzd8	fzd8	frizzled class receptor 8
NW_020328092.1	14115	+	2.08535	0.0459784	Intergenic	-4197	gene40861	NA	LOC109197908	ccr6	C-C chemokine receptor type 6-like
NC_031979.2	38888030	-	2.08166	0.0422805	Intergenic	23507	rna41626	gene20964	LOC100703778	LOC100703778	olfactory receptor 52K1-like
NC_031983.2	9087978	+	2.07987	0.0413548	Intergenic	-7035	rna54884	gene27485	LOC102082013	adgrg5	adhesion G-protein coupled receptor G5
NC_031966.2	10281571	-	2.07464	0.0416343	Intergenic	-13075	rna3030	gene1593	hopx	hopx	HOP homeobox
NC_031978.2	1622892	-	2.07458	0.0372982	Intergenic	12076	rna35826	gene18161	LOC100710178	rtn1	reticulon-1-A	X14
NC_031976.2	4507512	+	2.06974	0.0388775	Intergenic	48617	rna29241	gene14816	abhd5	abhd5	abhydrolase domain containing 5	X5
NC_031980.2	24862659	+	2.06759	0.0378027	Intergenic	-3192	rna43882	gene22098	adgrg6	adgrg6	adhesion G protein-coupled receptor G6	X1
NC_031985.2	6122303	+	2.05796	0.0481136	Intergenic	-3037	rna60755	gene30427	LOC100709194	grin2d	glutamate receptor ionotropic, NMDA 2D
NC_031984.2	10082840	+	2.05781	0.0361385	Intergenic	-2843	rna57856	gene29029	LOC100695530	kdm5bb	lysine-specific demethylase 5B-B	X2
NC_031975.2	16083406	+	2.04695	0.0338589	Intergenic	-11299	rna27663	gene13921	LOC100707947	nbea	neurobeachin	X1
NC_031972.2	8259168	-	2.03695	0.0372982	Intergenic	-2439	rna16288	gene8232	sptan1	sptan1	spectrin alpha non-erythrocytic 1	X4
NC_031986.2	21105572	-	2.03628	0.0372982	Intergenic	35984	rna64889	gene32714	LOC100707592	inpp4a	type I inositol 3 4-bisphosphate 4-phosphatase	X14
NC_031981.2	10196105	+	2.03496	0.0497411	Intergenic	-13010	rna48629	gene24345	LOC100690824	wnt5b	protein Wnt-5b	X2
NC_031983.2	17333480	+	2.03213	0.0338589	Intergenic	-1004	rna55673	gene27895	LOC100707002	hs6st1	heparan-sulfate 6-O-sulfotransferase 1-A
NC_031967.2	13125286	+	2.02891	0.0492257	Intergenic	-28588	rna68075	gene34366	ptprd	ptprd	protein tyrosine phosphatase receptor type D	X15
NC_031982.2	13365314	+	2.02811	0.0388775	Intergenic	-7484	rna52011	gene25960	LOC100704480	ncan	neurocan core protein	X2
NC_031980.2	17065441	-	2.02626	0.0369355	Intergenic	-29941	rna43277	gene21783	tfap2d	tfap2d	transcription factor AP-2 delta
NC_031977.2	5564615	-	2.02382	0.0451208	Intergenic	-2924	rna32813	gene16650	LOC112841897	LOC112841897	5S ribosomal RNA
NC_031972.2	5085937	+	2.02369	0.0496029	Intergenic	-5344	rna16059	gene8113	spire2	spire2	spire type actin nucleation factor 2
NC_031967.2	29324611	+	2.02335	0.0372982	Intergenic	6365	rna69352	gene35160	LOC109194325	siglec12	sialic acid-binding Ig-like lectin 12
NW_020329034.1	31848	-	2.01847	0.0369355	Intergenic	12685	rna78723	gene42074	LOC109200684	or6n2	olfactory receptor 6N2-like
NC_031974.2	16788595	+	2.01752	0.0338589	Intergenic	12177	rna25014	gene12565	shh	shh	sonic hedgehog
NC_031981.2	6345923	+	2.01156	0.0369355	Intergenic	-4359	rna48351	gene24234	LOC109194203	ak1d1	3-oxo-5-beta-steroid 4-dehydrogenase
NC_031971.2	37096883	-	2.01058	0.0416763	Intergenic	-29455	rna15077	gene7627	scoc	scoc	short coiled-coil protein	X1
NC_031971.2	22262103	+	2.00287	0.0445972	Intergenic	-1900	rna13695	gene6922	klf3	klf3	Kruppel like factor 3
NC_031973.2	11823791	-	1.99804	0.0379892	Intergenic	33200	rna22238	gene11157	LOC100700808	chat	choline O-acetyltransferase
NC_031984.2	15595392	+	1.99075	0.0494224	Intergenic	9512	rna58528	gene29304	bhlhe23	bhlhe23	basic helix-loop-helix family member e23
NC_031976.2	26874690	-	1.97744	0.0413548	Intergenic	20787	rna31412	gene15894	stk40	stk40	serine/threonine kinase 40	X2
NC_031983.2	2125259	-	1.97227	0.0491605	Intergenic	-5050	rna54384	gene27228	dio2	dio2	iodothyronine deiodinase 2
NC_031971.2	34505825	+	1.96253	0.0497411	Intergenic	-5613	rna14918	gene7544	LOC100696920	dok7	protein Dok-7	X3
NC_031973.2	4065822	-	1.94657	0.0459728	Intergenic	13289	gene10812	NA	LOC109203178	LOC109203178	UDP-glucuronosyltransferase 2B31 pseudogene
NC_031980.2	17065197	+	1.93104	0.0495627	Intergenic	-30185	rna43277	gene21783	tfap2d	tfap2d	transcription factor AP-2 delta
NC_031966.2	31987625	+	1.90825	0.0487529	Intergenic	4262	rna4937	gene2489	fgf20b	fgf20b	fgf20b
NC_031971.2	27684501	-	1.90093	0.0424761	Intergenic	-2604	rna14228	gene7170	LOC102079523	clec4m	C-type lectin domain family 4 member M	X3
NC_031981.2	6362535	+	1.8997	0.0372982	Intergenic	-20971	rna48351	gene24234	LOC109194203	ak1d1	3-oxo-5-beta-steroid 4-dehydrogenase
NC_031977.2	7110146	+	1.89653	0.0418765	Intergenic	-1296	rna32958	gene16726	LOC100694159	hk2	hexokinase-2	X1
NC_031980.2	6768779	-	1.88965	0.04576	Intergenic	13083	rna42346	gene21300	LOC100711093	tent5a	terminal nucleotidyltransferase 5A
NC_031982.2	5628971	+	1.88943	0.047938	Intergenic	9843	rna51147	gene25518	urod	urod	uroporphyrinogen decarboxylase	X1
NC_031969.2	4938996	-	1.8888	0.0422805	Intergenic	-6290	rna5515	gene2784	LOC100695216	b4galnt2	beta-1 4 N-acetylgalactosaminyltransferase 2	X3
NC_031976.2	2292253	-	1.88122	0.0383563	Intergenic	23414	rna29165	gene14776	LOC100694241	fzd1	frizzled-1
NC_031976.2	21093244	-	1.88072	0.0478909	Intergenic	12597	rna30716	gene15551	trim46	trim46	tripartite motif containing 46	X1
NC_031986.2	44609267	-	1.87444	0.0493582	Intergenic	12237	rna66972	gene33777	use1	use1	unconventional SNARE in the ER 1
NC_031969.2	31373887	+	1.87354	0.0490362	Intergenic	8802	rna8149	gene4169	LOC100704597	tmem100	transmembrane protein 100	X2
NC_031985.2	13548260	-	1.86971	0.0450525	Intergenic	-13613	rna61435	gene30796	tmem170b	tmem170b	transmembrane protein 170B	X2
NC_031986.2	42636283	+	1.86335	0.0385725	Intergenic	60352	rna66767	gene33675	LOC100707784	foxd2	forkhead box protein D2
NC_031982.2	23214855	+	1.85992	0.047333	Intergenic	-26035	rna52956	gene26422	klf2	klf2	Kruppel like factor 2
NC_031983.2	15028260	-	1.85893	0.0372982	Intergenic	-5035	rna55482	gene27795	LOC100706247	qkia	protein quaking-A
NC_031965.2	39049710	-	1.85672	0.04833	Intergenic	-34991	rna2547	gene1301	LOC100693744	tssk1b	testis-specific serine/threonine-protein kinase 1
NC_031971.2	13298792	+	1.85184	0.0474922	Intergenic	-25514	rna12913	gene6549	sdk1	sdk1	sidekick cell adhesion molecule 1	X2
NC_031982.2	27458929	+	1.83431	0.0418479	Intergenic	4543	rna53314	gene26609	LOC112842726	srrm1	serine/arginine repetitive matrix protein 1-like	X1
NC_031972.2	58404105	-	1.83323	0.0495627	Intergenic	-16727	rna20598	gene10303	ehf	ehf	ETS homologous factor	X2
NC_031974.2	28023906	-	1.82625	0.0372982	Intergenic	-124455	rna25979	gene13090	LOC100707469	klf6	Krueppel-like factor 6
NC_031967.2	62114460	-	1.82602	0.0464167	Intergenic	12901	rna72172	gene36887	LOC112846319	znf708	zinc finger protein 708-like
NC_031971.2	34328174	-	1.82303	0.0393176	Intergenic	19758	rna14893	gene7536	LOC100695332	best2	bestrophin-2	X1
NC_031970.2	5417048	+	1.81949	0.047385	Intergenic	-2529	rna8903	gene4583	itga7	itga7	integrin subunit alpha 7	X4
NC_031986.2	34505842	+	1.81059	0.0488384	Intergenic	-3042	rna65982	gene33283	amh	amh	anti-Mullerian hormone
NC_031969.2	4938749	-	1.80758	0.0372982	Intergenic	-6043	rna5515	gene2784	LOC100695216	b4galnt2	beta-1 4 N-acetylgalactosaminyltransferase 2	X3
NC_031979.2	7133048	+	1.80315	0.0439671	Intergenic	97802	rna38890	gene19531	epha4	epha4	EPH receptor A4	X1
NC_031985.2	15344109	-	1.7983	0.0383563	Intergenic	48682	rna61556	gene30858	med30	med30	mediator complex subunit 30	X2
NC_031969.2	3548866	-	1.79149	0.0418479	Intergenic	8787	rna5409	gene2730	LOC100690375	yipf1	protein YIPF1
NC_031979.2	1632992	+	1.76242	0.0372982	Intergenic	7229	rna38579	gene19392	LOC109205063	chia	endochitinase A-like	X2
NC_031980.2	7175311	-	1.76013	0.0494178	Intergenic	-6554	rna42399	gene21324	vegfa	vegfa	vascular endothelial growth factor A	X2
NC_031975.2	20102087	+	1.75655	0.0498889	Intergenic	-2378	rna28019	gene14153	nr3c1	nr3c1	nuclear receptor subfamily 3 group C member 1	X1
NC_031978.2	18992871	-	1.75039	0.0383563	Intergenic	-5443	rna37208	gene18812	LOC100711454	gdf10	growth/differentiation factor 10
NC_031969.2	7410613	+	1.74874	0.0392398	Intergenic	-4071	rna5682	gene2880	LOC100703058	tspan1	tetraspanin-1
NC_031970.2	31923333	+	1.74442	0.048433	Intergenic	9083	rna11536	gene5836	LOC100692153	avpr2	vasopressin V2 receptor-like
NC_031985.2	30683648	+	1.73065	0.0369355	Intergenic	15795	rna62914	gene31618	LOC102080316	alp1	protein ANTAGONIST OF LIKE HETEROCHROMATIN PROTEIN 1
NC_031979.2	22644019	+	1.71962	0.0413548	Intergenic	-1202	rna40135	gene20124	LOC100704896	LOC100704896	late histone H2A.2.2
NC_031967.2	13324671	+	1.71445	0.0450607	Intergenic	-4445	rna68105	gene34372	mpdz	mpdz	multiple PDZ domain crumbs cell polarity complex component	X8
NC_031979.2	15353477	+	1.70215	0.0487239	Intergenic	-7452	rna39554	gene19849	clmp	clmp	CXADR like membrane protein
NC_031979.2	8672969	+	1.69683	0.0434863	Intergenic	16714	rna38971	gene19592	LOC100694251	zfyve1	zinc finger FYVE domain-containing protein 1
NC_031978.2	18992645	+	1.69414	0.0372982	Intergenic	-5217	rna37208	gene18812	LOC100711454	gdf10	growth/differentiation factor 10
NC_031980.2	35403150	-	1.6843	0.0416763	Intergenic	-4649	rna44653	gene22489	pfn2	pfn2	profilin 2	X1
NC_031986.2	44609011	+	1.68011	0.0495627	Intergenic	11981	rna66972	gene33777	use1	use1	unconventional SNARE in the ER 1
NC_031975.2	13171448	-	1.67699	0.0378027	Intergenic	-2123	rna27371	gene13781	LOC100706924	ppp3ca	serine/threonine-protein phosphatase 2B catalytic subunit alpha isoform	X3
NC_031967.2	75085137	-	1.6765	0.0499494	Intergenic	-2908	rna73074	gene37511	LOC106097422	nlrc3	NLR family CARD domain-containing protein 3-like
NC_031972.2	39037684	-	1.66768	0.0423468	Intergenic	-2253	rna18790	gene9440	LOC100708003	anpep	aminopeptidase Ey
NC_031985.2	14542729	+	1.66702	0.0413548	Intergenic	-6473	rna61505	gene30832	LOC100700828	prdm1	PR domain zinc finger protein 1	X2
NC_031983.2	10626461	-	1.66324	0.0422805	Intergenic	6862	rna55056	gene27571	LOC109195857	clec4m	C-type lectin domain family 4 member M
NC_031984.2	9096665	+	1.64547	0.0393176	Intergenic	-6692	rna57760	gene28970	LOC100710907	plxna2	plexin-A2	X2
NC_031972.2	18959774	+	1.61852	0.049614	Intergenic	-3687	rna17226	gene8654	tmem38b	tmem38b	transmembrane protein 38B
NW_020327868.1	51800	-	1.59639	0.0463254	Intergenic	28807	rna76835	gene40550	LOC109200888	fcgr2b	low affinity immunoglobulin gamma Fc region receptor II-like	X1
NC_031980.2	28914622	-	1.59218	0.0409528	Intergenic	-3089	rna44237	gene22279	LOC100690140	ankrd9	ankyrin repeat domain-containing protein 9
NC_031980.2	35080803	-	1.57582	0.0495191	Intergenic	-2998	rna44612	gene22466	hykk	hykk	hydroxylysine kinase	X1
NC_031971.2	7068803	+	1.56923	0.0445972	Intergenic	-14882	rna12455	gene6291	cacna1a	cacna1a	cacna1a
NC_031980.2	35641219	+	1.53851	0.0387443	Intergenic	15643	rna44674	gene22498	hes1	hes1	hes family bHLH transcription factor 1	X1
NC_031983.2	7050324	-	1.5338	0.0393176	Intergenic	26345	rna54718	gene27387	letm1	letm1	leucine zipper and EF-hand containing transmembrane protein 1	X1
NC_031987.2	16747395	+	1.52246	0.0413548	Intergenic	-9951	rna46275	gene23242	atp5mc3	atp5mc3	ATP synthase membrane subunit c locus 3	X1
NC_031970.2	10911902	-	1.51999	0.0479859	Intergenic	-11751	rna9388	gene4794	LOC100702544	nmur2	neuromedin-U receptor 2
NC_031985.2	19820969	+	1.49927	0.0463165	Intergenic	-2201	rna61949	gene31080	LOC100689836	ywhab	14-3-3 protein beta/alpha-A	X1
NC_031972.2	39037466	+	1.46161	0.0450816	Intergenic	-2035	rna18790	gene9440	LOC100708003	anpep	aminopeptidase Ey
NC_031972.2	24313097	+	1.37882	0.0416763	Intergenic	-14214	rna17694	gene8874	LOC100703334	trabd2a	metalloprotease TIKI1
NC_031973.2	28917049	-	1.36705	0.0440705	Intergenic	-1078	rna23747	gene11898	LOC102082294	tchhl1	trichohyalin-like	X2
NC_031972.2	19114247	-	1.36378	0.0413548	Intergenic	22206	rna17241	gene8660	fam78a	fam78a	family with sequence similarity 78 member A	X4
NC_031976.2	2200841	+	1.31579	0.0493706	Intergenic	-6230	rna29164	gene14775	LOC100706651	znrf2	E3 ubiquitin-protein ligase znrf2
NC_031967.2	63331776	-	-1.23521	0.0413548	Intergenic	-20256	rna72254	gene36955	LOC109201374	zfp2	zinc finger protein 2 homolog
NC_031966.2	2791218	-	-1.27147	0.0480446	Intergenic	33623	rna2758	gene1421	LOC106097346	zbed1	zinc finger BED domain-containing protein 1
NC_031987.2	33035646	+	-1.28526	0.0463165	Intergenic	-28433	rna47750	gene23951	LOC109194284	itgb2	integrin beta-2
NC_031984.2	32828899	+	-1.29162	0.0474922	Intergenic	-1084	rna60019	gene30023	tm9sf4	tm9sf4	transmembrane 9 superfamily member 4
NC_031979.2	8258342	-	-1.29688	0.0430593	Intergenic	14033	rna38925	gene19561	LOC109204906	lpar6	lysophosphatidic acid receptor 6-like	X1
NC_031965.2	38639530	+	-1.31145	0.0401426	Intergenic	28974	rna2526	gene1287	LOC112847492	LOC112847492	U6 spliceosomal RNA
NC_031985.2	28924906	+	-1.33969	0.0413796	Intergenic	-34442	rna62827	gene31559	LOC100694011	steap4	metalloreductase STEAP4
NC_031972.2	20712859	+	-1.35013	0.0413796	Intergenic	13211	rna17349	gene8704	LOC100702220	psd4	PH and SEC7 domain-containing protein 4	X3
NC_031966.2	19683555	+	-1.35381	0.0446909	Intergenic	-1246	rna3660	gene1900	fgf13	fgf13	fibroblast growth factor 13	X3
NC_031976.2	9544088	-	-1.38966	0.0372982	Intergenic	-56126	rna29602	gene14980	irx2	irx2	iroquois homeobox 2
NC_031987.2	33021533	+	-1.3929	0.0489562	Intergenic	-14320	rna47750	gene23951	LOC109194284	itgb2	integrin beta-2
NC_031977.2	500975	-	-1.40521	0.0430609	Intergenic	-28421	rna32535	gene16516	LOC100700683	isl1	insulin gene enhancer protein ISL-1	X1
NC_031983.2	3130589	+	-1.42933	0.0397414	Intergenic	27604	rna54448	gene27262	lamtor3	lamtor3	late endosomal/lysosomal adaptor MAPK and MTOR activator 3	X1
NC_031967.2	39387236	-	-1.44751	0.0450607	Intergenic	4863	rna70169	gene35652	LOC109199367	trim16l	tripartite motif-containing protein 16-like
NC_031983.2	870040	+	-1.4588	0.0413548	Intergenic	-15948	gene27207	NA	LOC106096965	LOC106096965	protein FAM92A pseudogene
NC_031978.2	7617660	+	-1.4784	0.0392771	Intergenic	10250	rna36235	gene18383	LOC100712246	otx1b	homeobox protein OTX1 B
NC_031972.2	29676527	+	-1.49319	0.0490255	Intergenic	81770	rna18023	gene9026	LOC100706094	igsf9	protein turtle homolog A	X3
NC_031976.2	3530505	-	-1.49489	0.0372982	Intergenic	13621	gene14789	NA	LOC112848230	LOC112848230	piggyBac transposable element-derived protein 4-like
NC_031975.2	32033041	+	-1.50964	0.0439671	Intergenic	5484	rna28737	gene14549	LOC100695624	h4c1	histone H4
NC_031973.2	10921039	+	-1.51301	0.0434049	Intergenic	-11775	rna22169	gene11122	entpd1	entpd1	ectonucleoside triphosphate diphosphohydrolase 1	X1
NC_031969.2	3794953	-	-1.53002	0.0413548	Intergenic	-5493	rna5423	gene2738	LOC106098321	clec20a	putative C-type lectin domain family 20 member A
NC_031977.2	33934532	-	-1.56712	0.0450607	Intergenic	-46633	rna35312	gene17893	paqr3	paqr3	progestin and adipoQ receptor family member 3	X2
NC_031980.2	39095786	+	-1.56721	0.0469565	Intergenic	-6810	rna44960	gene22618	vps16	vps16	VPS16 CORVET/HOPS core subunit
NC_031967.2	65433133	+	-1.57418	0.0476615	Intergenic	21999	rna72312	gene37005	LOC102078817	znf665	zinc finger protein 665-like	X2
NC_031965.2	2487859	-	-1.58349	0.0445972	Intergenic	-28144	rna145	gene79	LOC100691126	pnba	para-nitrobenzyl esterase
NC_031987.2	35163027	+	-1.58438	0.0434863	Intergenic	14104	rna47875	gene23998	LOC100690337	taar13c	trace amine-associated receptor 13c
NW_020327243.1	897625	+	-1.58749	0.0402848	Intergenic	4558	rna75125	gene39190	LOC109201611	tmbim6	probable Bax inhibitor 1
NC_031976.2	35479448	+	-1.59308	0.0413548	Intergenic	13001	rna32106	gene16288	LOC102079497	clec20a	putative C-type lectin domain family 20 member A	X2
NC_031970.2	35744970	-	-1.60012	0.0431554	Intergenic	-14103	rna11749	gene5926	fhit	fhit	fragile histidine triad	X1
NC_031967.2	14293993	+	-1.60508	0.0450816	Intergenic	5974	rna68143	gene34384	LOC100710255	fabp2	fatty acid-binding protein intestinal
NW_020327622.1	8543	+	-1.61696	0.0394137	Intergenic	-1002	gene40130	NA	LOC109199110	LOC109199110	UBA-like domain-containing protein 2 pseudogene
NC_031982.2	15500227	+	-1.62487	0.0485946	Intergenic	-19757	rna52216	gene26065	eif2b3	eif2b3	eukaryotic translation initiation factor 2B subunit gamma
NC_031984.2	33451247	-	-1.62564	0.0369355	Intergenic	32121	rna60091	gene30047	LOC109200410	nynrin	protein NYNRIN	X3
NC_031984.2	9969119	+	-1.63372	0.0468473	Intergenic	14104	rna57844	gene29021	slc52a3	slc52a3	solute carrier family 52 member 3
NC_031979.2	35964808	-	-1.63519	0.0372982	Intergenic	-3420	rna41391	gene20837	LOC112842229	LOC112842229	U2 spliceosomal RNA
NC_031982.2	38116830	+	-1.64054	0.0411949	Intergenic	-5442	rna54279	gene27148	LOC109195408	zscan31	zinc finger and SCAN domain-containing protein 31-like	X1
NC_031978.2	31097996	+	-1.64076	0.0440705	Intergenic	-19108	rna38265	gene19241	hnrnpll	hnrnpll	heterogeneous nuclear ribonucleoprotein L like
NC_031977.2	11824684	+	-1.64802	0.0488384	Intergenic	3236	rna33308	gene16891	LOC100693870	aplnr	apelin receptor A
NC_031986.2	24619241	-	-1.66256	0.0387037	Intergenic	41208	rna65192	gene32896	LOC100709201	inhbb	inhibin beta B chain
NC_031967.2	31298017	+	-1.67698	0.0387443	Intergenic	10216	rna69509	gene35264	LOC109197627	ctrl	chymotrypsin-like protease CTRL-1	X2
NC_031981.2	33538795	+	-1.69084	0.0476962	Intergenic	56158	rna50417	gene25196	atg4c	atg4c	autophagy related 4C cysteine peptidase
NC_031979.2	13383789	-	-1.69725	0.041631	Intergenic	-9007	rna39368	gene19771	slitrk3	slitrk3	SLIT and NTRK like family member 3	X2
NC_031980.2	35605022	+	-1.70889	0.0437841	Intergenic	-10696	rna44672	gene22497	lg15h2orf72	lg15h2orf72	linkage group 15 C2orf72 homolog
NC_031967.2	59352464	-	-1.7149	0.03911	Intergenic	-8382	rna71938	gene36749	LOC109196541	wasl	neural Wiskott-Aldrich syndrome protein-like
NC_031967.2	38051086	+	-1.71807	0.0496278	Intergenic	-7896	rna70068	gene35587	LOC100707394	gab1	GRB2-associated-binding protein 1
NC_031965.2	3905727	+	-1.72718	0.0460954	Intergenic	-27314	rna237	gene111	tollip	tollip	toll interacting protein
NC_031985.2	25208793	-	-1.7367	0.0463165	Intergenic	-17583	rna62615	gene31443	LOC100705427	nfe2l1	endoplasmic reticulum membrane sensor NFE2L1
NC_031975.2	30115637	+	-1.74731	0.0361385	Intergenic	-3858	rna28621	gene14477	dbn1	dbn1	drebrin 1	X1
NC_031979.2	11122831	-	-1.75375	0.0372982	Intergenic	-1953	rna39188	gene19688	LOC100695670	trim16l	tripartite motif-containing protein 16-like
NC_031984.2	37014031	+	-1.76188	0.0484526	Intergenic	-55849	rna60334	gene30158	LOC100694303	asxl1	putative Polycomb group protein ASXL1
NC_031980.2	24380893	+	-1.76254	0.0393176	Intergenic	21316	rna43848	gene22081	LOC100709975	nt5e	5'-nucleotidase
NC_031967.2	79762124	+	-1.77635	0.0385725	Intergenic	8796	rna73446	gene37763	LOC112846571	LOC112846571	zinc-binding protein A33-like
NC_031984.2	33461832	+	-1.79754	0.0369355	Intergenic	42706	rna60091	gene30047	LOC109200410	nynrin	protein NYNRIN	X3
NC_031973.2	18658969	+	-1.81093	0.0372982	Intergenic	-9849	rna22893	gene11495	LOC100700968	nog2	noggin-2
NC_031967.2	46823637	+	-1.82918	0.0491605	Intergenic	8740	gene36112	NA	LOC109199344	LOC109199344	nuclear factor 7, brain-like
NC_031969.2	34765493	+	-1.83738	0.0409871	Intergenic	-1765	rna8475	gene4338	LOC100708150	fut9	alpha-(1,3)-fucosyltransferase 9-like
NC_031973.2	24591903	+	-1.86041	0.0393176	Intergenic	11941	rna23499	gene11773	LOC100693400	sox9a	transcription factor Sox-9-A
NC_031974.2	27741498	+	-1.87835	0.0372982	Intergenic	-47082	rna25970	gene13087	LOC100702375	pfkp	ATP-dependent 6-phosphofructokinase platelet type	X7
NC_031975.2	935022	+	-1.88242	0.039304	Intergenic	-27101	rna26368	gene13288	LOC100712537	picalm	phosphatidylinositol-binding clathrin assembly protein	X2
NC_031979.2	13343381	-	-1.88338	0.0361385	Intergenic	-49415	rna39368	gene19771	slitrk3	slitrk3	SLIT and NTRK like family member 3	X2
NW_020327197.1	18395	-	-1.88785	0.0372982	Intergenic	5081	rna74778	gene38903	LOC109198268	ccdc80	coiled-coil domain-containing protein 80-like
NC_031981.2	37000041	-	-1.89035	0.0402929	Intergenic	36561	rna50674	gene25312	sult4a1	sult4a1	sulfotransferase family 4A member 1
NC_031985.2	36459280	+	-1.90556	0.0402929	Intergenic	21757	rna63237	gene31790	LOC102076359	srrm2	serine/arginine repetitive matrix protein 2
NC_031980.2	12582012	+	-1.91	0.0450525	Intergenic	44366	rna42916	gene21608	LOC100699246	mycn	N-myc proto-oncogene protein
NC_031969.2	31517077	-	-1.91448	0.0409528	Intergenic	-13100	rna8170	gene4174	rbfox3	rbfox3	RNA binding fox-1 homolog 3	X5
NW_020327061.1	26701	-	-1.92694	0.0489058	Intergenic	5721	gene38382	NA	LOC109198070	irgc	interferon-inducible GTPase 5-like
NC_031975.2	4404838	+	-1.93487	0.0454371	Intergenic	-13980	rna26593	gene13410	robo3	robo3	roundabout guidance receptor 3	X1
NC_031965.2	39052657	+	-1.93888	0.0361385	Intergenic	-32044	rna2547	gene1301	LOC100693744	tssk1b	testis-specific serine/threonine-protein kinase 1
NC_031983.2	27062215	+	-1.95265	0.0372982	Intergenic	-4601	rna56537	gene28390	LOC100704157	atp2b1	plasma membrane calcium-transporting ATPase 1	X2
NC_031980.2	30456621	-	-2.09011	0.0385725	Intergenic	-17044	rna44309	gene22319	hs3st5	hs3st5	heparan sulfate-glucosamine 3-sulfotransferase 5	X5
NW_020328122.1	114054	+	-2.12187	0.0338589	Intergenic	-17272	rna77269	gene40919	LOC109200173	p2ry14	P2Y purinoceptor 14-like
NC_031972.2	56817777	-	-2.13101	0.0439671	Intergenic	-14869	rna20478	gene10244	LOC106097882	ces5a	carboxylesterase 5A
NC_031986.2	997410	+	-2.14223	0.0422805	Intergenic	-19472	rna63450	gene31889	LOC112843840	pnma1	paraneoplastic antigen Ma1 homolog
NC_031976.2	3512647	+	-2.15659	0.0355298	Intergenic	-4237	gene14789	NA	LOC112848230	LOC112848230	piggyBac transposable element-derived protein 4-like
NC_031983.2	29192546	+	-2.19264	0.0385725	Intergenic	20315	rna56735	gene28471	LOC102081975	ligp1	interferon-inducible GTPase 1-like
NC_031982.2	38343767	-	-2.21861	0.0422805	Intergenic	3703	id657490	NA	NA	NA	NA
NC_031977.2	18882460	-	-2.29051	0.0450607	Intergenic	-11831	rna33986	gene17245	LOC100702204	ank1	ankyrin-1
NC_031974.2	9803484	+	-2.3173	0.0422805	Intergenic	-70030	rna24592	gene12343	LOC100695456	cdh6	cadherin-6
NC_031974.2	15452266	-	-2.32045	0.0445972	Intergenic	-18854	rna24904	gene12511	LOC100711263	oprd1	delta-type opioid receptor
NC_031967.2	83443689	+	-2.33439	0.0495627	Intergenic	3820	gene37930	NA	LOC109201500	LOC109201500	piggyBac transposable element-derived protein 4-like
NC_031984.2	43031	+	-2.41316	0.0463165	Intergenic	-23092	rna56919	gene28587	LOC100711530	sox18b	transcription factor Sox-18B
NC_031975.2	32972083	+	-2.43031	0.0353186	Intergenic	6985	rna28876	gene14636	nhp2	nhp2	NHP2 ribonucleoprotein

## Sheet: C) Uncharacterized Loci
Chromosome	Location	Strand	Log(FC) (Large vs Small)	adj.P.Val	Annotation	Reported Intron/Exon	of	Total Introns/Exons	Distance to TSS	Transcripts	RefSeq	Gene symbols (Oniloticus RefSeq)	Gene Description
NC_031972.2	50215150	+	2.86042	0.0398339	Exon	1	/	27		rna19707	gene9895	LOC100693335	uncharacterized;LOC100693335%2C;transcript;variant;X3
NC_031967.2	52076750	+	1.58186	0.0463254	Exon	17	/	18		rna71226	gene36333	LOC100697633	uncharacterized;LOC100697633%2C;transcript;variant;X1
NC_031976.2	36501763	-	2.28307	0.0437841	Exon	3	/	3		rna32234	gene16353	LOC100701935	uncharacterized;LOC100701935
NC_031976.2	36501462	+	2.59109	0.0435832	Exon	2	/	3		rna32234	gene16353	LOC100701935	uncharacterized;LOC100701935
NC_031973.2	25606009	-	2.35693	0.0469609	Exon	27	/	47		rna23568	gene11812	LOC100712247	uncharacterized;LOC100712247%2C;transcript;variant;X5
NC_031970.2	12330744	+	1.77391	0.0493706	Exon	4	/	4		rna9488	gene4851	LOC102075607	uncharacterized;LOC102075607%2C;transcript;variant;X4
NC_031970.2	18832278	-	1.46842	0.0388775	Exon	1	/	4		rna10096	gene5123	LOC102075886	uncharacterized;LOC102075886%2C;transcript;variant;X1
NC_031967.2	2121965	+	3.66525	0.0456339	Exon	1	/	2		rna67221	gene33923	LOC102076140	uncharacterized;LOC102076140%2C;transcript;variant;X1
NC_031971.2	9100595	-	-1.31183	0.0413548	Exon	11	/	11		rna12560	gene6341	LOC102079296	uncharacterized;LOC102079296
NC_031981.2	22097401	-	1.99009	0.041631	Exon	1	/	3		rna49556	gene24765	LOC102079832	uncharacterized;LOC102079832%2C;transcript;variant;X1
NC_031976.2	4234103	-	-2.04907	0.0436596	Exon	3	/	3		rna29230	gene14809	LOC102079919	uncharacterized;LOC102079919
NC_031982.2	10014283	-	2.71255	0.0372982	Exon	4	/	4		rna51567	gene25753	LOC102081335	uncharacterized;LOC102081335
NC_031972.2	51323196	-	2.70258	0.0361385	Exon	2	/	4		rna19863	gene9969	LOC102081564	uncharacterized;LOC102081564
NC_031987.2	34425992	-	2.12819	0.041631	Exon	1	/	3		rna47852	gene23989	LOC102082299	uncharacterized;LOC102082299
NC_031966.2	16488598	+	2.2725	0.0480319	Exon	2	/	2		rna3444	gene1799	LOC102082698	uncharacterized;LOC102082698
NC_031976.2	11552980	-	1.9386	0.049614	Exon	1	/	3		rna29778	gene15055	LOC102083090	uncharacterized;LOC102083090%2C;transcript;variant;X3
NC_031966.2	15591099	-	3.03388	0.0415679	Exon	2	/	6		rna3344	gene1752	LOC106097354	uncharacterized;LOC106097354%2C;transcript;variant;X2
NC_031971.2	25854295	-	2.888	0.0385725	Exon	5	/	5		rna14098	gene7102	LOC106098449	uncharacterized;LOC106098449
NC_031979.2	12261828	-	2.20849	0.0471746	Exon	3	/	3		rna39294	gene19733	LOC109194616	uncharacterized;LOC109194616
NC_031980.2	32027616	+	1.98073	0.0372982	Exon	3	/	3		rna44394	gene22366	LOC109194911	uncharacterized;LOC109194911
NC_031967.2	54306597	-	-1.58192	0.0369355	Exon	2	/	2		rna71448	gene36463	LOC109199152	uncharacterized;LOC109199152%2C;transcript;variant;X2
NC_031967.2	85498370	-	-1.38891	0.0397341	Exon	3	/	3		rna73830	gene38026	LOC109199509	uncharacterized;LOC109199509
NC_031983.2	29524545	+	-2.39894	0.0457587	Exon	1	/	3		rna56761	gene28491	LOC109200452	uncharacterized;LOC109200452
NC_031978.2	16055010	-	2.5264	0.0499422	Exon	2	/	3		rna36908	gene18676	LOC109204861	uncharacterized;LOC109204861
NC_031979.2	22227372	+	2.9333	0.0399221	Exon	2	/	2		rna40116	gene20110	LOC109204931	uncharacterized;LOC109204931
NC_031977.2	15661305	+	3.4194	0.0361483	Exon	2	/	2		rna33631	gene17066	LOC112841834	uncharacterized;LOC112841834
NC_031978.2	2423274	-	1.71907	0.0457587	Exon	1	/	2		rna35933	gene18227	LOC112841948	uncharacterized;LOC112841948
NC_031981.2	12310820	-	2.3152	0.0402929	Exon	2	/	3		rna48785	gene24407	LOC112842654	uncharacterized;LOC112842654
NC_031967.2	18374187	+	-1.58492	0.0442003	Exon	3	/	3		rna68462	gene34578	LOC112843065	uncharacterized;LOC112843065
NC_031984.2	28079713	+	4.01329	0.0361483	Exon	2	/	2		rna59766	gene29891	LOC112843374	uncharacterized;LOC112843374%2C;transcript;variant;X2
NC_031985.2	32856813	-	2.57071	0.0338589	Exon	2	/	2		rna63005	gene31675	LOC112843514	uncharacterized;LOC112843514
NC_031986.2	45330692	+	2.48181	0.0465501	Exon	2	/	3		rna67045	gene33816	LOC112843802	uncharacterized;LOC112843802
NC_031986.2	39020966	-	1.65583	0.0450816	Exon	1	/	3		rna66445	gene33502	LOC112843882	uncharacterized;LOC112843882
NW_020327394.1	24553	+	2.23027	0.0361483	Exon	1	/	3		rna75584	gene39590	LOC112844769	uncharacterized;LOC112844769%2C;transcript;variant;X2
NC_031972.2	64651035	-	-1.35752	0.0453622	Exon	3	/	3		rna21060	gene10524	LOC112847306	uncharacterized;LOC112847306
NC_031973.2	27894638	+	2.34263	0.0474922	Exon	2	/	4		rna23686	gene11867	LOC112847685	uncharacterized;LOC112847685
NC_031974.2	13981968	+	-1.89463	0.048836	Exon	2	/	2		rna24781	gene12452	LOC112847846	uncharacterized;LOC112847846
NC_031984.2	12177353	+	2.77868	0.0416763	Exon	5	/	5		rna58125	gene29138	LOC100702420	uncharacterized;protein;C6orf106;homolog
NC_031967.2	58827245	+	-2.56594	0.0361483	Exon	5	/	9		rna71891	gene36712	LOC112845991	uncharacterized;protein;KIAA0754-like
NC_031974.2	14632373	-	1.47659	0.0422805	Intergenic				-2432	rna24848	gene12479	LOC100692589	uncharacterized;LOC100692589
NC_031965.2	25394796	-	3.14391	0.0372982	Intergenic				-14795	rna1685	gene828	LOC100694973	uncharacterized;LOC100694973
NC_031967.2	18015494	-	2.62812	0.0372982	Intergenic				-1784	rna68449	gene34572	LOC100696194	uncharacterized;LOC100696194%2C;transcript;variant;X1
NC_031973.2	8746097	-	2.39072	0.0463165	Intergenic				24865	rna21940	gene11000	LOC100696385	uncharacterized;LOC100696385
NC_031973.2	8774320	+	3.15497	0.0354328	Intergenic				53088	rna21940	gene11000	LOC100696385	uncharacterized;LOC100696385
NC_031974.2	12699161	-	2.82767	0.0492257	Intergenic				-23104	rna24724	gene12416	LOC100697921	uncharacterized;LOC100697921%2C;transcript;variant;X6
NC_031966.2	15821926	+	1.74728	0.0481537	Intergenic				-6743	rna3378	gene1773	LOC100702894	uncharacterized;LOC100702894%2C;transcript;variant;X2
NC_031983.2	15215372	+	2.97601	0.0361385	Intergenic				-14512	rna55490	gene27798	LOC100704118	uncharacterized;LOC100704118%2C;transcript;variant;X2
NC_031982.2	17927025	+	2.32639	0.0369355	Intergenic				14032	rna52418	gene26163	LOC102075766	uncharacterized;LOC102075766%2C;transcript;variant;X2
NC_031982.2	17927318	-	2.95965	0.0361385	Intergenic				13739	rna52418	gene26163	LOC102075766	uncharacterized;LOC102075766%2C;transcript;variant;X2
NC_031974.2	12301206	+	1.89646	0.0393176	Intergenic				-2858	rna24686	gene12396	LOC102075773	uncharacterized;LOC102075773
NC_031979.2	34877055	+	2.73452	0.0372982	Intergenic				-6105	rna41239	gene20705	LOC102076472	uncharacterized;LOC102076472
NC_031983.2	14851074	-	2.77893	0.0415329	Intergenic				6583	rna55481	gene27794	LOC102076573	uncharacterized;LOC102076573
NC_031985.2	13179201	-	2.36846	0.0445763	Intergenic				7160	rna61409	gene30785	LOC102076704	uncharacterized;LOC102076704%2C;transcript;variant;X2
NC_031971.2	26487770	-	3.01833	0.0441851	Intergenic				-5009	rna14145	gene7126	LOC102077125	uncharacterized;LOC102077125
NC_031987.2	19658175	+	2.41845	0.0361483	Intergenic				-1685	rna46609	gene23389	LOC102077155	uncharacterized;LOC102077155%2C;transcript;variant;X2
NC_031987.2	6277228	-	-1.72781	0.0450607	Intergenic				14757	rna45369	gene22825	LOC102077269	uncharacterized;LOC102077269
NC_031977.2	1417732	-	2.45207	0.0383563	Intergenic				-3350	rna32591	gene16544	LOC102078179	uncharacterized;LOC102078179%2C;transcript;variant;X1
NC_031975.2	3268946	-	2.37588	0.0413548	Intergenic				-2532	rna26525	gene13373	LOC102078280	uncharacterized;LOC102078280%2C;transcript;variant;X8
NC_031965.2	38478998	+	2.26112	0.0338589	Intergenic				-32863	rna2522	gene1284	LOC102078327	uncharacterized;LOC102078327
NC_031967.2	47494109	+	2.63379	0.0372982	Intergenic				-3073	rna70910	gene36143	LOC102078446	uncharacterized;LOC102078446
NC_031970.2	15262424	-	2.04699	0.0440705	Intergenic				29719	rna9650	gene4935	LOC102078571	uncharacterized;LOC102078571
NC_031970.2	15236643	+	1.88032	0.0409871	Intergenic				-41910	rna9649	gene4934	LOC102078721	uncharacterized;LOC102078721
NC_031970.2	15236888	-	2.32585	0.0382914	Intergenic				-42155	rna9649	gene4934	LOC102078721	uncharacterized;LOC102078721
NC_031980.2	3055707	-	1.75917	0.042238	Intergenic				-7236	rna41993	gene21163	LOC102078915	uncharacterized;LOC102078915%2C;transcript;variant;X1
NC_031986.2	19261951	-	2.07722	0.0495191	Intergenic				43006	rna64681	gene32589	LOC102079490	uncharacterized;LOC102079490
NC_031980.2	27225635	+	2.33419	0.0402929	Intergenic				11163	rna44121	gene22215	LOC102079670	uncharacterized;LOC102079670%2C;transcript;variant;X1
NC_031977.2	29629346	-	1.76313	0.0393176	Intergenic				8577	rna34973	gene17699	LOC102079705	uncharacterized;LOC102079705
NC_031976.2	27608028	+	1.50084	0.0485946	Intergenic				-10098	rna31468	gene15919	LOC102079845	uncharacterized;LOC102079845
NC_031971.2	19702268	+	-1.91502	0.0412804	Intergenic				8334	rna13497	gene6830	LOC102079938	uncharacterized;LOC102079938
NC_031974.2	8691214	+	2.37797	0.0480319	Intergenic				-10263	rna24542	gene12317	LOC102080133	uncharacterized;LOC102080133%2C;transcript;variant;X3
NC_031974.2	29518007	+	2.51451	0.0402929	Intergenic				-5242	rna26046	gene13122	LOC102080255	uncharacterized;LOC102080255%2C;transcript;variant;X1
NW_020328812.1	100400	-	-1.59407	0.044251	Intergenic				-8237	rna78359	gene41800	LOC102080404	uncharacterized;LOC102080404
NC_031985.2	26750622	-	3.01238	0.0361385	Intergenic				-24679	rna62699	gene31482	LOC102080611	uncharacterized;LOC102080611
NC_031971.2	27896693	+	1.53428	0.0481136	Intergenic				8574	rna14246	gene7180	LOC102081055	uncharacterized;LOC102081055
NC_031981.2	9370384	+	3.02714	0.0385725	Intergenic				-6574	rna48564	gene24314	LOC102081297	uncharacterized;LOC102081297%2C;transcript;variant;X2
NC_031985.2	2163705	+	-1.58982	0.0485946	Intergenic				2715	rna60532	gene30251	LOC102081381	uncharacterized;LOC102081381
NC_031985.2	126324	-	-1.62898	0.0460668	Intergenic				8122	rna60344	gene30162	LOC102081946	uncharacterized;LOC102081946
NW_020327232.1	114146	-	3.36663	0.0372982	Intergenic				-34236	rna74998	gene39089	LOC102082105	uncharacterized;LOC102082105
NC_031974.2	34212220	-	3.19269	0.0344508	Intergenic				-1651	rna26235	gene13224	LOC102082196	uncharacterized;LOC102082196%2C;transcript;variant;X2
NC_031983.2	1542160	-	2.26704	0.0372982	Intergenic				-71903	rna54373	gene27219	LOC102082223	uncharacterized;LOC102082223
NC_031987.2	34442596	-	3.3186	0.0372982	Intergenic				16852	rna47852	gene23989	LOC102082299	uncharacterized;LOC102082299
NC_031979.2	19008656	-	2.94673	0.0447734	Intergenic				66714	rna39854	gene19975	LOC102082514	uncharacterized;LOC102082514
NC_031979.2	19008391	+	3.6048	0.0385725	Intergenic				66979	rna39854	gene19975	LOC102082514	uncharacterized;LOC102082514
NC_031980.2	13974256	-	2.62916	0.039645	Intergenic				-5588	rna43034	gene21679	LOC102082629	uncharacterized;LOC102082629%2C;transcript;variant;X2
NC_031982.2	29159873	-	2.81953	0.0369355	Intergenic				48815	rna53420	gene26655	LOC102083080	uncharacterized;LOC102083080
NC_031980.2	31767952	+	2.43002	0.0457053	Intergenic				15510	rna44380	gene22357	LOC102083240	uncharacterized;LOC102083240
NC_031974.2	32441887	-	-1.29498	0.0448743	Intergenic				-2893	rna26178	gene13188	LOC106096505	uncharacterized;LOC106096505
NC_031974.2	32500103	-	3.05216	0.041631	Intergenic				55323	rna26178	gene13188	LOC106096505	uncharacterized;LOC106096505
NC_031977.2	16106523	-	1.72534	0.0439671	Intergenic				5513	rna33678	gene17078	LOC106096595	uncharacterized;LOC106096595
NC_031967.2	28493595	+	-1.47474	0.0361483	Intergenic				7664	rna69282	gene35110	LOC106097148	uncharacterized;LOC106097148
NC_031984.2	4121347	+	-1.82224	0.0393176	Intergenic				-26884	rna57265	gene28749	LOC106097243	uncharacterized;LOC106097243
NC_031967.2	16764981	-	1.98733	0.0460185	Intergenic				8832	rna68351	gene34507	LOC106097367	uncharacterized;LOC106097367
NW_020327533.1	268831	-	2.37006	0.0393176	Intergenic				-60287	rna75986	gene39934	LOC106097512	uncharacterized;LOC106097512
NW_020327298.1	142248	+	-1.72864	0.0416763	Intergenic				-8119	rna75250	gene39303	LOC106097746	uncharacterized;LOC106097746%2C;transcript;variant;X9
NC_031986.2	8253746	+	2.50286	0.0369355	Intergenic				45748	rna63877	gene32108	LOC106097925	uncharacterized;LOC106097925
NC_031966.2	14164285	-	2.88975	0.0445477	Intergenic				-2647	rna3223	gene1687	LOC106098095	uncharacterized;LOC106098095
NC_031981.2	5351754	-	3.47213	0.0361385	Intergenic				-56318	rna48305	gene24212	LOC106098235	uncharacterized;LOC106098235
NC_031973.2	26657886	+	-2.35887	0.0378027	Intergenic				14255	rna23620	gene11831	LOC106098421	uncharacterized;LOC106098421
NC_031979.2	36614055	-	2.62265	0.0382914	Intergenic				21132	rna41478	gene20888	LOC106098495	uncharacterized;LOC106098495%2C;transcript;variant;X3
NC_031973.2	2660832	+	-1.76342	0.0385725	Intergenic				78636	rna21313	gene10662	LOC106098540	uncharacterized;LOC106098540%2C;transcript;variant;X2
NC_031987.2	8604651	-	2.16797	0.0481993	Intergenic				-19955	rna45607	gene22930	LOC106098736	uncharacterized;LOC106098736
NC_031987.2	8637397	-	3.36184	0.0414652	Intergenic				-52701	rna45607	gene22930	LOC106098736	uncharacterized;LOC106098736
NC_031979.2	2308771	+	-1.99666	0.0361385	Intergenic				43352	rna38629	gene19408	LOC106098841	uncharacterized;LOC106098841%2C;transcript;variant;X7
NC_031965.2	7521111	+	1.88159	0.0393176	Intergenic				-17274	rna420	gene209	LOC106098915	uncharacterized;LOC106098915%2C;transcript;variant;X2
NC_031965.2	7513143	-	2.66814	0.0402848	Intergenic				-25242	rna420	gene209	LOC106098915	uncharacterized;LOC106098915%2C;transcript;variant;X2
NC_031967.2	53060802	-	1.8138	0.0492452	Intergenic				-1032	rna71320	gene36391	LOC106098955	uncharacterized;LOC106098955
NC_031979.2	23015221	-	1.47598	0.0372982	Intergenic				-9358	rna40159	gene20137	LOC106099006	uncharacterized;LOC106099006
NC_031966.2	17002956	+	3.10517	0.0413548	Intergenic				-6698	rna3479	gene1816	LOC109194220	uncharacterized;LOC109194220
NC_031966.2	15160126	-	2.3063	0.0430593	Intergenic				4044	rna3327	gene1738	LOC109194339	uncharacterized;LOC109194339
NC_031965.2	40302978	+	2.83083	0.0397414	Intergenic				-92348	rna2622	gene1343	LOC109194407	uncharacterized;LOC109194407
NC_031980.2	20461597	-	2.05477	0.0413548	Intergenic				-4336	rna43476	gene21893	LOC109194820	uncharacterized;LOC109194820
NC_031980.2	36728031	+	1.77442	0.0361483	Intergenic				-1034	rna44762	gene22522	LOC109194865	uncharacterized;LOC109194865
NC_031980.2	29625438	+	-1.79805	0.0402848	Intergenic				38717	rna44277	gene22301	LOC109194913	uncharacterized;LOC109194913
NC_031981.2	21031099	-	-2.60817	0.0463165	Intergenic				29121	rna49438	gene24705	LOC109195005	uncharacterized;LOC109195005
NC_031981.2	21030891	+	-1.91721	0.0474992	Intergenic				29329	rna49438	gene24705	LOC109195005	uncharacterized;LOC109195005
NC_031981.2	25357621	-	-1.75847	0.0483516	Intergenic				-16537	rna49840	gene24910	LOC109195059	uncharacterized;LOC109195059%2C;transcript;variant;X1
NC_031981.2	34459966	-	1.86957	0.0460185	Intergenic				-1165	rna50466	gene25225	LOC109195076	uncharacterized;LOC109195076
NC_031981.2	35187553	+	2.04738	0.0372982	Intergenic				-23184	rna50527	gene25251	LOC109195101	uncharacterized;LOC109195101
NC_031981.2	35187837	-	2.29806	0.0438692	Intergenic				-23468	rna50527	gene25251	LOC109195101	uncharacterized;LOC109195101
NC_031981.2	28098525	+	1.72811	0.0361385	Intergenic				5226	rna50026	gene25022	LOC109195207	uncharacterized;LOC109195207%2C;transcript;variant;X1
NC_031982.2	23591935	-	3.06467	0.0405961	Intergenic				-34261	rna52980	gene26437	LOC109195353	uncharacterized;LOC109195353
NC_031982.2	16409240	-	2.16228	0.0463249	Intergenic				-2569	rna52315	gene26114	LOC109195360	uncharacterized;LOC109195360%2C;transcript;variant;X2
NC_031966.2	1095510	+	-1.76437	0.0413548	Intergenic				14545	rna2666	gene1370	LOC109195415	uncharacterized;LOC109195415
NC_031983.2	25910116	+	1.70931	0.0372982	Intergenic				-12371	rna56451	gene28349	LOC109195768	uncharacterized;LOC109195768
NC_031984.2	36258644	-	-2.31785	0.0369355	Intergenic				5111	rna60304	gene30143	LOC109196071	uncharacterized;LOC109196071%2C;transcript;variant;X1
NC_031984.2	16201587	+	2.72046	0.0372982	Intergenic				7629	rna58576	gene29324	LOC109196282	uncharacterized;LOC109196282
NC_031985.2	30255999	+	1.97669	0.0437841	Intergenic				8560	rna62892	gene31603	LOC109196341	uncharacterized;LOC109196341
NC_031967.2	3366194	-	2.72304	0.0393176	Intergenic				-1801	rna67350	gene33975	LOC109196342	uncharacterized;LOC109196342%2C;transcript;variant;X4
NC_031967.2	1069345	+	-1.36716	0.0475144	Intergenic				-4456	rna67150	gene33870	LOC109196395	uncharacterized;LOC109196395
NC_031967.2	63611545	-	-1.48196	0.0450607	Intergenic				5060	rna72278	gene36976	LOC109196626	uncharacterized;LOC109196626%2C;transcript;variant;X1
NC_031986.2	18869913	+	2.22534	0.0372982	Intergenic				-8953	rna64672	gene32586	LOC109196872	uncharacterized;LOC109196872
NC_031967.2	18950568	-	2.11377	0.0493254	Intergenic				48971	rna68469	gene34582	LOC109197092	uncharacterized;LOC109197092
NC_031987.2	35910424	-	1.90067	0.0361483	Intergenic				17532	rna47922	gene24025	LOC109197356	uncharacterized;LOC109197356
NC_031987.2	30022911	+	2.69912	0.0372982	Intergenic				5568	rna47475	gene23835	LOC109197369	uncharacterized;LOC109197369
NC_031987.2	9271174	+	2.41257	0.043458	Intergenic				25734	rna45614	gene22937	LOC109197378	uncharacterized;LOC109197378
NC_031967.2	31082683	-	3.08314	0.0361385	Intergenic				27775	rna69491	gene35252	LOC109197514	uncharacterized;LOC109197514
NC_031967.2	68156421	-	3.74459	0.0372982	Intergenic				3127	rna72548	gene37154	LOC109197645	uncharacterized;LOC109197645
NC_031974.2	3347401	+	2.53966	0.0495627	Intergenic				-7458	rna24113	gene12070	LOC109197699	uncharacterized;LOC109197699
NC_031980.2	1301113	-	2.31471	0.0485005	Intergenic				-7701	rna41933	gene21126	LOC109197772	uncharacterized;LOC109197772%2C;transcript;variant;X1
NC_031980.2	3151455	+	2.4308	0.0413548	Intergenic				-2101	rna41996	gene21165	LOC109197773	uncharacterized;LOC109197773
NC_031967.2	47063892	+	2.07546	0.0494224	Intergenic				-12509	rna70877	gene36121	LOC109199130	uncharacterized;LOC109199130
NW_020327207.1	486834	+	2.08082	0.0399221	Intergenic				77647	rna74810	gene38927	LOC109199453	uncharacterized;LOC109199453%2C;transcript;variant;X2
NW_020327211.1	263564	+	-1.97874	0.0438924	Intergenic				20923	rna74842	gene38950	LOC109199630	uncharacterized;LOC109199630
NW_020328420.1	133064	-	1.59914	0.0495345	Intergenic				-5643	rna77524	gene41114	LOC109199720	uncharacterized;LOC109199720
NW_020328420.1	132780	+	3.04578	0.049025	Intergenic				-5359	rna77524	gene41114	LOC109199720	uncharacterized;LOC109199720
NW_020327639.1	203430	+	1.53913	0.0457587	Intergenic				9923	rna76267	gene40163	LOC109199923	uncharacterized;LOC109199923
NC_031966.2	2925282	-	2.14231	0.0475167	Intergenic				-5903	rna2763	gene1426	LOC109200087	uncharacterized;LOC109200087%2C;transcript;variant;X2
NC_031966.2	2906238	+	1.52099	0.0450607	Intergenic				-4716	rna2760	gene1423	LOC109200088	uncharacterized;LOC109200088
NC_031967.2	80832512	+	1.68401	0.0415329	Intergenic				-14926	rna73515	gene37815	LOC109200189	uncharacterized;LOC109200189%2C;transcript;variant;X1
NW_020327078.1	44026	-	-1.59849	0.0413548	Intergenic				-2455	rna74230	gene38409	LOC109200430	uncharacterized;LOC109200430%2C;transcript;variant;X2
NW_020327459.1	55565	+	1.84682	0.0393176	Intergenic				-4272	rna75793	gene39779	LOC109200517	uncharacterized;LOC109200517
NW_020327679.1	19034	+	2.60735	0.0463676	Intergenic				13615	rna76443	gene40267	LOC109200747	uncharacterized;LOC109200747
NC_031967.2	59569107	+	2.97531	0.0484413	Intergenic				-14623	rna71959	gene36760	LOC109201329	uncharacterized;LOC109201329%2C;transcript;variant;X3
NC_031967.2	59570283	+	3.09683	0.0494245	Intergenic				-13447	rna71959	gene36760	LOC109201329	uncharacterized;LOC109201329%2C;transcript;variant;X3
NC_031967.2	62747163	+	3.08056	0.0361385	Intergenic				-6777	rna72218	gene36921	LOC109201345	uncharacterized;LOC109201345
NC_031965.2	15292386	-	4.50134	0.0369355	Intergenic				11144	rna1019	gene489	LOC109201610	uncharacterized;LOC109201610%2C;transcript;variant;X1
NC_031972.2	41564739	-	2.94961	0.0338589	Intergenic				21338	rna19013	gene9548	LOC109201935	uncharacterized;LOC109201935
NC_031970.2	21149533	+	-2.07864	0.0372982	Intergenic				18634	rna10300	gene5230	LOC109202193	uncharacterized;LOC109202193
NC_031971.2	6904982	-	-2.24238	0.0338589	Intergenic				-2666	rna12438	gene6283	LOC109202615	uncharacterized;LOC109202615
NC_031971.2	35820718	-	-1.93534	0.0402848	Intergenic				4511	rna14959	gene7574	LOC109202626	uncharacterized;LOC109202626
NC_031971.2	3546178	+	-1.95365	0.0496751	Intergenic				-15304	rna12156	gene6131	LOC109202639	uncharacterized;LOC109202639%2C;transcript;variant;X3
NC_031971.2	3546892	-	-1.8745	0.0475144	Intergenic				-16018	rna12156	gene6131	LOC109202639	uncharacterized;LOC109202639%2C;transcript;variant;X3
NC_031971.2	35794634	+	2.59446	0.0467483	Intergenic				29383	rna14958	gene7573	LOC109202661	uncharacterized;LOC109202661
NC_031972.2	3135118	+	2.51475	0.036575	Intergenic				10160	rna15860	gene8006	LOC109202770	uncharacterized;LOC109202770
NC_031972.2	32849761	+	1.7459	0.0361385	Intergenic				24697	rna18231	gene9127	LOC109202836	uncharacterized;LOC109202836
NC_031972.2	33353961	-	-1.36194	0.0443381	Intergenic				-12269	rna18262	gene9149	LOC109202843	uncharacterized;LOC109202843
NC_031972.2	27706769	+	2.55764	0.0450816	Intergenic				5839	rna17911	gene8986	LOC109203031	uncharacterized;LOC109203031%2C;transcript;variant;X2
NC_031973.2	29064908	+	1.73405	0.0476076	Intergenic				-109455	rna23749	gene11899	LOC109203109	uncharacterized;LOC109203109
NC_031965.2	39547254	+	2.97385	0.034333	Intergenic				35155	rna2595	gene1329	LOC109203236	uncharacterized;LOC109203236
NC_031966.2	5876309	-	2.29365	0.0476962	Intergenic				-91657	rna2865	gene1489	LOC109203242	uncharacterized;LOC109203242
NC_031974.2	28682654	-	-1.53045	0.0463165	Intergenic				-24828	rna26000	gene13100	LOC109203656	uncharacterized;LOC109203656%2C;transcript;variant;X5
NC_031975.2	32805873	+	2.01836	0.0400778	Intergenic				-2840	rna28836	gene14615	LOC109203944	uncharacterized;LOC109203944%2C;transcript;variant;X2
NC_031976.2	37113912	+	-1.21274	0.0471746	Intergenic				10160	rna32292	gene16384	LOC109204070	uncharacterized;LOC109204070
NC_031966.2	15065923	+	2.29873	0.0466496	Intergenic				6252	rna3312	gene1728	LOC109204103	uncharacterized;LOC109204103
NC_031976.2	11329712	-	2.08952	0.0372982	Intergenic				17033	rna29753	gene15042	LOC109204175	uncharacterized;LOC109204175
NC_031977.2	19710987	-	1.76844	0.0388775	Intergenic				5412	rna34101	gene17301	LOC109204433	uncharacterized;LOC109204433%2C;transcript;variant;X3
NC_031977.2	7861275	-	2.87007	0.0499422	Intergenic				-8379	rna32976	gene16737	LOC109204583	uncharacterized;LOC109204583
NC_031977.2	8287406	+	2.16859	0.0476615	Intergenic				-4904	rna33001	gene16746	LOC109204595	uncharacterized;LOC109204595
NC_031977.2	12842485	+	1.42336	0.0418479	Intergenic				22506	rna33404	gene16947	LOC109204661	uncharacterized;LOC109204661%2C;transcript;variant;X1
NC_031965.2	2359011	-	-1.9198	0.0475167	Intergenic				37166	rna144	gene78	LOC109204789	uncharacterized;LOC109204789
NC_031965.2	2415908	+	1.82781	0.0495047	Intergenic				-19731	rna144	gene78	LOC109204789	uncharacterized;LOC109204789
NC_031978.2	16029719	+	1.3851	0.0473255	Intergenic				-18273	rna36908	gene18676	LOC109204861	uncharacterized;LOC109204861
NC_031979.2	35602617	-	-1.75726	0.0372982	Intergenic				-1821	rna41293	gene20734	LOC109204924	uncharacterized;LOC109204924
NC_031979.2	12316754	-	2.7807	0.0423236	Intergenic				-4670	rna39299	gene19738	LOC109205032	uncharacterized;LOC109205032
NC_031978.2	5502201	-	1.67517	0.0393176	Intergenic				-30615	rna36104	gene18321	LOC112841908	uncharacterized;LOC112841908
NC_031978.2	5501978	+	2.29298	0.0415329	Intergenic				-30838	rna36104	gene18321	LOC112841908	uncharacterized;LOC112841908
NC_031978.2	22242247	+	2.06448	0.0392699	Intergenic				31388	rna37578	gene18947	LOC112841922	uncharacterized;LOC112841922%2C;transcript;variant;X1
NC_031978.2	22218489	-	2.34568	0.0383563	Intergenic				7630	rna37578	gene18947	LOC112841922	uncharacterized;LOC112841922%2C;transcript;variant;X1
NC_031978.2	29544405	+	-1.34156	0.0489562	Intergenic				-14562	rna38182	gene19211	LOC112842042	uncharacterized;LOC112842042
NC_031979.2	22602057	-	2.46658	0.03911	Intergenic				5481	rna40133	gene20122	LOC112842151	uncharacterized;LOC112842151
NC_031980.2	1458844	+	2.06749	0.0476962	Intergenic				13245	rna41936	gene21128	LOC112842349	uncharacterized;LOC112842349
NC_031980.2	33413901	+	2.93607	0.0338589	Intergenic				-67180	rna44527	gene22432	LOC112842357	uncharacterized;LOC112842357
NC_031980.2	39686010	+	2.52429	0.0402929	Intergenic				30318	rna44992	gene22634	LOC112842379	uncharacterized;LOC112842379
NC_031980.2	26189967	+	1.70365	0.0495395	Intergenic				18957	rna44039	gene22172	LOC112842460	uncharacterized;LOC112842460
NC_031980.2	25862265	-	-1.94138	0.0434818	Intergenic				14328	rna44009	gene22157	LOC112842469	uncharacterized;LOC112842469
NC_031980.2	10413809	+	1.99896	0.0369355	Intergenic				-5100	rna42730	gene21514	LOC112842475	uncharacterized;LOC112842475
NC_031980.2	34527667	-	2.2082	0.0475578	Intergenic				-43215	rna44601	gene22463	LOC112842518	uncharacterized;LOC112842518
NC_031981.2	29499993	+	-1.66365	0.0492257	Intergenic				-87193	rna50081	gene25050	LOC112842591	uncharacterized;LOC112842591
NC_031981.2	13017119	-	2.61822	0.039507	Intergenic				-51364	rna48812	gene24419	LOC112842593	uncharacterized;LOC112842593
NC_031981.2	21981492	-	1.68591	0.0450816	Intergenic				-2344	rna49540	gene24756	LOC112842597	uncharacterized;LOC112842597%2C;transcript;variant;X1
NC_031981.2	17777233	+	1.28141	0.0409871	Intergenic				-5591	rna49173	gene24598	LOC112842601	uncharacterized;LOC112842601
NC_031981.2	35897935	-	-1.69117	0.0469506	Intergenic				-23952	rna50593	gene25278	LOC112842651	uncharacterized;LOC112842651%2C;transcript;variant;X2
NC_031982.2	36609772	+	1.73188	0.041014	Intergenic				3014	rna54156	gene27054	LOC112842850	uncharacterized;LOC112842850
NC_031967.2	8616326	+	-1.96637	0.0361385	Intergenic				-67257	rna67739	gene34207	LOC112842885	uncharacterized;LOC112842885
NC_031967.2	12154856	-	-1.42553	0.0413548	Intergenic				-5838	rna68025	gene34354	LOC112842899	uncharacterized;LOC112842899
NC_031967.2	12179269	-	2.00602	0.0476237	Intergenic				-30251	rna68025	gene34354	LOC112842899	uncharacterized;LOC112842899
NC_031982.2	9681961	+	3.50636	0.0372982	Intergenic				9722	rna51513	gene25726	LOC112842923	uncharacterized;LOC112842923
NC_031982.2	4692424	+	1.7895	0.0413548	Intergenic				-1992	rna51096	gene25491	LOC112842958	uncharacterized;LOC112842958
NC_031967.2	36552427	+	2.25936	0.0394137	Intergenic				-1124	rna69968	gene35539	LOC112843042	uncharacterized;LOC112843042
NC_031983.2	4374576	+	1.52352	0.0418479	Intergenic				-19480	rna54505	gene27296	LOC112843066	uncharacterized;LOC112843066
NC_031983.2	30382954	-	-1.63192	0.0369355	Intergenic				29291	rna56869	gene28563	LOC112843122	uncharacterized;LOC112843122
NC_031983.2	10341754	-	2.86757	0.0396857	Intergenic				-6164	rna55002	gene27547	LOC112843142	uncharacterized;LOC112843142
NC_031983.2	13281391	+	2.32502	0.0393176	Intergenic				90945	rna55330	gene27710	LOC112843144	uncharacterized;LOC112843144%2C;transcript;variant;X1
NC_031983.2	25510721	-	2.49516	0.0463676	Intergenic				-124145	rna56437	gene28343	LOC112843156	uncharacterized;LOC112843156
NC_031983.2	5997749	-	2.33836	0.0385725	Intergenic				-12995	rna54580	gene27331	LOC112843182	uncharacterized;LOC112843182
NC_031983.2	2671420	-	-1.88848	0.0361385	Intergenic				12660	rna54405	gene27240	LOC112843198	uncharacterized;LOC112843198%2C;transcript;variant;X5
NC_031984.2	29332306	-	-1.8428	0.0493706	Intergenic				-13521	rna59836	gene29927	LOC112843216	uncharacterized;LOC112843216
NC_031984.2	29332542	+	2.54696	0.0384744	Intergenic				-13285	rna59836	gene29927	LOC112843216	uncharacterized;LOC112843216
NC_031984.2	32705459	+	2.13296	0.0385725	Intergenic				-16589	rna60011	gene30020	LOC112843221	uncharacterized;LOC112843221
NC_031984.2	32705741	-	2.28389	0.0413548	Intergenic				-16307	rna60011	gene30020	LOC112843221	uncharacterized;LOC112843221
NC_031984.2	26700669	-	2.79349	0.0361483	Intergenic				39167	rna59591	gene29828	LOC112843260	uncharacterized;LOC112843260
NC_031984.2	36280877	+	-1.29314	0.0462333	Intergenic				-18552	rna60305	gene30144	LOC112843289	uncharacterized;LOC112843289
NC_031984.2	22268602	+	2.45043	0.0404799	Intergenic				-39373	rna59199	gene29626	LOC112843366	uncharacterized;LOC112843366
NC_031985.2	21506065	+	3.10848	0.0369355	Intergenic				5667	rna62139	gene31183	LOC112843447	uncharacterized;LOC112843447
NC_031985.2	1537217	-	1.72805	0.0391661	Intergenic				19241	rna60513	gene30237	LOC112843449	uncharacterized;LOC112843449
NC_031985.2	30196612	-	1.7467	0.0459784	Intergenic				22726	rna62891	gene31602	LOC112843483	uncharacterized;LOC112843483
NC_031985.2	21069372	-	3.0506	0.0479859	Intergenic				-2974	rna62063	gene31140	LOC112843593	uncharacterized;LOC112843593
NC_031986.2	18550410	-	2.97614	0.0402848	Intergenic				-26343	rna64670	gene32584	LOC112843720	uncharacterized;LOC112843720
NC_031987.2	2095007	+	1.83806	0.0430655	Intergenic				-1283	rna45144	gene22709	LOC112844064	uncharacterized;LOC112844064
NC_031987.2	9622851	-	3.11398	0.0396857	Intergenic				-50452	rna45623	gene22943	LOC112844151	uncharacterized;LOC112844151
NC_031987.2	8722474	+	1.90667	0.0481136	Intergenic				-2863	rna45609	gene22932	LOC112844197	uncharacterized;LOC112844197
NW_020327211.1	116421	+	2.89439	0.0369355	Intergenic				46140	rna74833	gene38943	LOC112844644	uncharacterized;LOC112844644
NW_020327385.1	29722	-	3.05169	0.0397414	Intergenic				-16180	rna75538	gene39557	LOC112844765	uncharacterized;LOC112844765
NW_020327428.1	120512	-	-1.41498	0.0463165	Intergenic				19115	rna75660	gene39661	LOC112844794	uncharacterized;LOC112844794
NW_020327514.1	84462	+	3.05462	0.0382914	Intergenic				2202	rna75948	gene39901	LOC112844884	uncharacterized;LOC112844884
NW_020327812.1	46891	-	2.16488	0.0446376	Intergenic				-9225	rna76740	gene40484	LOC112845116	uncharacterized;LOC112845116
NW_020328106.1	12350	+	-1.55995	0.03911	Intergenic				-4765	rna77195	gene40877	LOC112845307	uncharacterized;LOC112845307
NW_020328147.1	144780	+	2.50649	0.0448619	Intergenic				-10990	rna77323	gene40954	LOC112845330	uncharacterized;LOC112845330
NW_020328206.1	132775	-	1.9823	0.0451263	Intergenic				27550	rna77361	gene40983	LOC112845344	uncharacterized;LOC112845344
NW_020328842.1	146183	+	3.89232	0.0365029	Intergenic				19371	rna78434	gene41855	LOC112845569	uncharacterized;LOC112845569
NW_020328842.1	145728	+	4.44147	0.0361385	Intergenic				19826	rna78434	gene41855	LOC112845569	uncharacterized;LOC112845569
NC_031967.2	80894053	-	2.71232	0.0396857	Intergenic				-2042	rna73518	gene37816	LOC112846168	uncharacterized;LOC112846168
NC_031967.2	80112428	+	-1.82908	0.0448718	Intergenic				38281	rna73468	gene37776	LOC112846221	uncharacterized;LOC112846221
NC_031967.2	9658838	+	-2.02509	0.0385725	Intergenic				25429	rna67805	gene34244	LOC112846275	uncharacterized;LOC112846275
NC_031965.2	1233191	+	-2.03269	0.0449879	Intergenic				-3618	rna82	gene36	LOC112846569	uncharacterized;LOC112846569
NC_031965.2	1233289	-	-1.29943	0.0480319	Intergenic				-3520	rna82	gene36	LOC112846569	uncharacterized;LOC112846569
NC_031969.2	6586654	-	-1.65085	0.0459728	Intergenic				-4687	rna5620	gene2854	LOC112846655	uncharacterized;LOC112846655
NC_031969.2	28593533	-	-2.04803	0.0471746	Intergenic				-25650	rna7889	gene4028	LOC112846663	uncharacterized;LOC112846663
NC_031969.2	28634270	+	3.18785	0.038711	Intergenic				15087	rna7889	gene4028	LOC112846663	uncharacterized;LOC112846663
NC_031965.2	23740669	-	2.68863	0.0485946	Intergenic				-42509	rna1610	gene785	LOC112846755	uncharacterized;LOC112846755
NC_031965.2	23740381	+	4.22399	0.0338589	Intergenic				-42221	rna1610	gene785	LOC112846755	uncharacterized;LOC112846755
NC_031970.2	2380101	+	3.28783	0.0372982	Intergenic				-42661	rna8707	gene4463	LOC112846820	uncharacterized;LOC112846820%2C;transcript;variant;X1
NC_031970.2	23354654	-	-1.70866	0.0372982	Intergenic				-5050	rna10561	gene5385	LOC112846831	uncharacterized;LOC112846831
NC_031970.2	35300018	+	3.06653	0.0369355	Intergenic				3279	rna11735	gene5919	LOC112847000	uncharacterized;LOC112847000
NC_031970.2	34252454	-	3.21453	0.0369355	Intergenic				20234	rna11689	gene5900	LOC112847002	uncharacterized;LOC112847002
NC_031970.2	38372576	+	1.89346	0.0436791	Intergenic				13055	rna11907	gene6001	LOC112847004	uncharacterized;LOC112847004
NC_031970.2	36296652	-	-1.50055	0.0463165	Intergenic				-2907	rna11777	gene5942	LOC112847010	uncharacterized;LOC112847010
NC_031971.2	23002213	+	1.41287	0.0402848	Intergenic				-11322	rna13762	gene6951	LOC112847043	uncharacterized;LOC112847043
NC_031971.2	18705766	-	-1.6722	0.0480446	Intergenic				-6810	rna13371	gene6750	LOC112847135	uncharacterized;LOC112847135
NC_031971.2	4245706	+	-1.70968	0.0402929	Intergenic				-29821	rna12225	gene6167	LOC112847148	uncharacterized;LOC112847148
NC_031971.2	4211524	+	1.96186	0.0495627	Intergenic				4361	rna12225	gene6167	LOC112847148	uncharacterized;LOC112847148
NC_031971.2	4212224	+	3.74196	0.0338589	Intergenic				3661	rna12225	gene6167	LOC112847148	uncharacterized;LOC112847148
NC_031971.2	24046297	-	1.36618	0.048998	Intergenic				3261	rna13899	gene7009	LOC112847194	uncharacterized;LOC112847194
NC_031965.2	39606248	+	2.33908	0.0434863	Intergenic				-2700	rna2596	gene1330	LOC112847304	uncharacterized;LOC112847304%2C;transcript;variant;X2
NC_031965.2	13119805	+	2.02294	0.0405473	Intergenic				-38522	rna814	gene391	LOC112847360	uncharacterized;LOC112847360
NC_031965.2	2252785	+	1.90331	0.0402929	Intergenic				-9888	rna139	gene73	LOC112847401	uncharacterized;LOC112847401%2C;transcript;variant;X1
NC_031972.2	40032152	+	1.95141	0.0402848	Intergenic				-15543	rna18892	gene9486	LOC112847468	uncharacterized;LOC112847468
NC_031972.2	40032328	-	2.74937	0.0372982	Intergenic				-15367	rna18892	gene9486	LOC112847468	uncharacterized;LOC112847468
NC_031966.2	790120	-	2.91476	0.042605	Intergenic				19962	rna2656	gene1366	LOC112847537	uncharacterized;LOC112847537%2C;transcript;variant;X2
NC_031973.2	22930046	+	1.54983	0.0485946	Intergenic				24624	rna23435	gene11738	LOC112847642	uncharacterized;LOC112847642
NC_031973.2	7920621	-	1.57814	0.0402848	Intergenic				-17864	rna21901	gene10982	LOC112847663	uncharacterized;LOC112847663
NC_031966.2	8008415	+	2.78482	0.0381783	Intergenic				15383	rna2921	gene1526	LOC112847699	uncharacterized;LOC112847699
NC_031973.2	24851485	+	3.46608	0.0361385	Intergenic				99192	rna23500	gene11774	LOC112847702	uncharacterized;LOC112847702
NC_031973.2	24385237	+	2.9002	0.0369355	Intergenic				-2498	rna23496	gene11771	LOC112847704	uncharacterized;LOC112847704%2C;transcript;variant;X1
NC_031974.2	626611	-	2.32078	0.0410388	Intergenic				-17464	rna23871	gene11952	LOC112847744	uncharacterized;LOC112847744
NC_031974.2	26499449	+	1.85364	0.0374076	Intergenic				82250	rna25842	gene12998	LOC112847787	uncharacterized;LOC112847787
NC_031974.2	29712688	+	2.20712	0.0450549	Intergenic				16120	rna26077	gene13133	LOC112847788	uncharacterized;LOC112847788
NC_031974.2	19265583	+	-1.89223	0.0463676	Intergenic				-4798	rna25292	gene12698	LOC112847870	uncharacterized;LOC112847870
NC_031975.2	32363545	+	-1.60154	0.04833	Intergenic				2704	rna28765	gene14569	LOC112847974	uncharacterized;LOC112847974
NC_031975.2	26082453	-	-1.76466	0.042238	Intergenic				22143	rna28443	gene14377	LOC112847979	uncharacterized;LOC112847979
NC_031975.2	33152730	+	2.41218	0.0402576	Intergenic				-3023	rna28898	gene14650	LOC112848005	uncharacterized;LOC112848005
NC_031966.2	17126521	+	2.19571	0.0450816	Intergenic				-22934	rna3482	gene1819	LOC112848007	uncharacterized;LOC112848007
NC_031975.2	31516637	-	1.73415	0.0397685	Intergenic				12855	rna28686	gene14514	LOC112848011	uncharacterized;LOC112848011
NC_031975.2	23776761	+	2.70138	0.0393176	Intergenic				9123	rna28272	gene14277	LOC112848073	uncharacterized;LOC112848073
NC_031972.2	39366378	+	2.38916	0.0430593	Intergenic				-3551	rna18819	gene9460	LOC102077858	uncharacterized;protein;C11orf24
NC_031984.2	1335861	-	3.24946	0.0372982	Intron	4	/	21		rna57038	gene28635	LOC100691268	uncharacterized;LOC100691268
NC_031982.2	20606649	-	2.46846	0.0438692	Intron	5	/	19		rna52690	gene26281	LOC100692229	uncharacterized;LOC100692229%2C;transcript;variant;X3
NC_031972.2	50215379	-	2.3675	0.0476615	Intron	1	/	26		rna19707	gene9895	LOC100693335	uncharacterized;LOC100693335%2C;transcript;variant;X3
NC_031977.2	21122667	-	1.91658	0.0490612	Intron	3	/	14		rna34243	gene17350	LOC100694865	uncharacterized;LOC100694865
NC_031984.2	33754787	-	2.16223	0.0393176	Intron	4	/	6		rna60121	gene30058	LOC100701763	uncharacterized;LOC100701763%2C;transcript;variant;X4
NC_031967.2	54630912	+	2.46337	0.041631	Intron	3	/	4		rna71482	gene36486	LOC100703224	uncharacterized;LOC100703224
NC_031977.2	37325440	+	1.84997	0.0479859	Intron	9	/	15		rna35560	gene18018	LOC100709370	uncharacterized;LOC100709370
NC_031984.2	1217669	-	1.62892	0.0402848	Intron	24	/	26		rna57025	gene28627	LOC100710512	uncharacterized;LOC100710512%2C;transcript;variant;X4
NC_031973.2	5940322	+	3.12156	0.0434863	Intron	4	/	5		rna21717	gene10893	LOC102075756	uncharacterized;LOC102075756%2C;transcript;variant;X1
NC_031966.2	32295306	+	2.35638	0.0416134	Intron	3	/	3		rna4957	gene2503	LOC102075823	uncharacterized;LOC102075823%2C;transcript;variant;X1
NC_031976.2	34460274	-	2.03384	0.0415329	Intron	1	/	2		rna32048	gene16252	LOC102076046	uncharacterized;LOC102076046
NC_031987.2	31215458	+	1.7501	0.0450816	Intron	3	/	5		rna47573	gene23882	LOC102076187	uncharacterized;LOC102076187%2C;transcript;variant;X2
NC_031987.2	31215700	-	3.45396	0.0457587	Intron	3	/	5		rna47573	gene23882	LOC102076187	uncharacterized;LOC102076187%2C;transcript;variant;X2
NC_031976.2	26761412	-	3.15563	0.0379312	Intron	2	/	4		rna31403	gene15887	LOC102076253	uncharacterized;LOC102076253
NC_031967.2	32626395	-	2.60293	0.0344508	Intron	3	/	3		rna69627	gene35311	LOC102076785	uncharacterized;LOC102076785%2C;transcript;variant;X1
NC_031975.2	14006313	-	3.54587	0.0385725	Intron	2	/	3		rna27486	gene13838	LOC102077374	uncharacterized;LOC102077374%2C;transcript;variant;X2
NC_031978.2	5378350	-	2.50587	0.0419783	Intron	1	/	4		rna36102	gene18319	LOC102077955	uncharacterized;LOC102077955
NC_031985.2	22107247	-	2.24516	0.0413548	Intron	1	/	48		rna62201	gene31209	LOC102078555	uncharacterized;LOC102078555%2C;transcript;variant;X5
NC_031967.2	21555037	+	2.81443	0.0372982	Intron	4	/	14		rna68685	gene34717	LOC102078640	uncharacterized;LOC102078640
NC_031981.2	9828860	+	2.89891	0.0372982	Intron	2	/	2		rna48601	gene24334	LOC102078923	uncharacterized;LOC102078923%2C;transcript;variant;X2
NC_031981.2	9829102	-	3.72414	0.043072	Intron	2	/	2		rna48601	gene24334	LOC102078923	uncharacterized;LOC102078923%2C;transcript;variant;X2
NC_031974.2	34816054	+	-1.64282	0.0412921	Intron	2	/	4		rna26261	gene13237	LOC102079229	uncharacterized;LOC102079229
NC_031985.2	24416773	-	2.98273	0.0361483	Intron	1	/	2		rna62441	gene31332	LOC102079381	uncharacterized;LOC102079381%2C;transcript;variant;X2
NC_031983.2	23402429	-	2.00705	0.03911	Intron	3	/	4		rna56314	gene28285	LOC102079983	uncharacterized;LOC102079983%2C;transcript;variant;X3
NC_031976.2	36540303	+	2.23369	0.0403888	Intron	22	/	24		rna32240	gene16357	LOC102080324	uncharacterized;LOC102080324
NC_031984.2	935170	+	2.76488	0.0361385	Intron	1	/	3		rna57009	gene28617	LOC102080335	uncharacterized;LOC102080335
NC_031975.2	24774803	-	1.7814	0.048433	Intron	2	/	2		rna28390	gene14361	LOC102080614	uncharacterized;LOC102080614%2C;transcript;variant;X3
NC_031980.2	34684972	+	2.90647	0.0479859	Intron	2	/	4		rna44602	gene22464	LOC102080667	uncharacterized;LOC102080667
NC_031981.2	4387401	-	-1.62664	0.0372982	Intron	1	/	2		rna48256	gene24187	LOC102080726	uncharacterized;LOC102080726
NC_031978.2	2543162	-	1.7736	0.0455326	Intron	3	/	3		rna35942	gene18235	LOC102080839	uncharacterized;LOC102080839
NC_031970.2	20949805	+	3.40931	0.0481136	Intron	13	/	15		rna10287	gene5224	LOC102080880	uncharacterized;LOC102080880%2C;transcript;variant;X1
NC_031986.2	26683893	-	1.72154	0.0372982	Intron	1	/	18		rna65336	gene32979	LOC102081515	uncharacterized;LOC102081515%2C;transcript;variant;X14
NC_031965.2	34151535	-	3.87698	0.0372982	Intron	1	/	2		rna2249	gene1142	LOC102081548	uncharacterized;LOC102081548
NC_031975.2	30330770	+	-2.32433	0.0457587	Intron	1	/	3		rna28633	gene14482	LOC102081641	uncharacterized;LOC102081641
NC_031978.2	9999430	+	2.23919	0.0485946	Intron	2	/	4		rna36359	gene18453	LOC102081781	uncharacterized;LOC102081781%2C;transcript;variant;X2
NC_031983.2	27785629	-	1.90125	0.0443195	Intron	1	/	2		rna56615	gene28423	LOC102081875	uncharacterized;LOC102081875
NC_031976.2	33177837	+	3.89236	0.0338589	Intron	1	/	2		rna31899	gene16149	LOC102081983	uncharacterized;LOC102081983
NC_031976.2	13361817	+	1.49282	0.0466596	Intron	2	/	4		rna29937	gene15129	LOC102082467	uncharacterized;LOC102082467%2C;transcript;variant;X1
NC_031976.2	13371736	+	3.02412	0.0393176	Intron	2	/	4		rna29937	gene15129	LOC102082467	uncharacterized;LOC102082467%2C;transcript;variant;X1
NC_031981.2	17029068	+	1.38173	0.0393176	Intron	9	/	13		rna49118	gene24568	LOC102082573	uncharacterized;LOC102082573%2C;transcript;variant;X4
NC_031980.2	14014315	-	2.91299	0.0338589	Intron	1	/	3		rna43036	gene21680	LOC102082682	uncharacterized;LOC102082682%2C;transcript;variant;X2
NC_031965.2	28221372	-	2.74764	0.0419206	Intron	1	/	2		rna1866	gene927	LOC106096958	uncharacterized;LOC106096958
NC_031972.2	54006770	-	2.72945	0.0370961	Intron	2	/	2		rna20123	gene10099	LOC106097876	uncharacterized;LOC106097876%2C;transcript;variant;X2
NC_031978.2	23546182	+	3.3026	0.0415329	Intron	2	/	4		rna37725	gene19000	LOC106097934	uncharacterized;LOC106097934%2C;transcript;variant;X2
NC_031984.2	13279629	+	1.78667	0.0416763	Intron	1	/	3		rna58231	gene29185	LOC106098587	uncharacterized;LOC106098587%2C;transcript;variant;X1
NC_031978.2	29671684	+	2.47262	0.0372982	Intron	7	/	8		rna38183	gene19212	LOC106098758	uncharacterized;LOC106098758%2C;transcript;variant;X3
NC_031978.2	29671927	-	3.07948	0.0385725	Intron	7	/	8		rna38183	gene19212	LOC106098758	uncharacterized;LOC106098758%2C;transcript;variant;X3
NC_031979.2	2375473	+	2.71245	0.0496029	Intron	2	/	3		rna38619	gene19408	LOC106098841	uncharacterized;LOC106098841%2C;transcript;variant;X3
NC_031970.2	20862764	-	-1.63034	0.0416763	Intron	5	/	12		rna10276	gene5215	LOC109194387	uncharacterized;LOC109194387%2C;transcript;variant;X1
NC_031972.2	38632148	-	1.68065	0.0385725	Intron	1	/	4		rna18754	gene9425	LOC109194488	uncharacterized;LOC109194488
NC_031981.2	36622045	+	-1.43739	0.0441537	Intron	1	/	1		rna50631	gene25295	LOC109195151	uncharacterized;LOC109195151
NW_020327097.1	662398	+	-1.57687	0.0461013	Intron	5	/	6		rna74342	gene38524	LOC109195581	uncharacterized;LOC109195581
NC_031982.2	20288743	-	2.87658	0.0361385	Intron	4	/	5		rna52675	gene26273	LOC109195674	uncharacterized;LOC109195674%2C;transcript;variant;X2
NC_031982.2	20288464	+	2.98644	0.0416763	Intron	4	/	5		rna52675	gene26273	LOC109195674	uncharacterized;LOC109195674%2C;transcript;variant;X2
NC_031983.2	17316829	+	2.60092	0.0369355	Intron	2	/	4		rna55674	gene27896	LOC109195996	uncharacterized;LOC109195996
NC_031983.2	16310479	-	2.17838	0.0385725	Intron	2	/	3		rna55605	gene27852	LOC109196026	uncharacterized;LOC109196026%2C;transcript;variant;X1
NC_031985.2	22113684	+	2.90661	0.0429664	Intron	1	/	2		rna62207	gene31210	LOC109196627	uncharacterized;LOC109196627
NC_031987.2	18951058	+	-1.83731	0.0450607	Intron	4	/	7		rna46512	gene23350	LOC109197494	uncharacterized;LOC109197494
NC_031980.2	38273952	+	-1.57529	0.0490255	Intron	1	/	1		rna44884	gene22583	LOC109199848	uncharacterized;LOC109199848%2C;transcript;variant;X1
NC_031974.2	3187379	+	2.159	0.0396911	Intron	1	/	4		rna24104	gene12066	LOC109200121	uncharacterized;LOC109200121%2C;transcript;variant;X2
NC_031970.2	19192014	+	2.65177	0.0402929	Intron	5	/	11		rna10116	gene5130	LOC109202267	uncharacterized;LOC109202267
NC_031970.2	19192016	-	2.74563	0.0450816	Intron	5	/	11		rna10116	gene5130	LOC109202267	uncharacterized;LOC109202267
NC_031970.2	19241785	-	3.35207	0.0372982	Intron	5	/	11		rna10116	gene5130	LOC109202267	uncharacterized;LOC109202267
NC_031965.2	25303542	-	2.46433	0.0383355	Intron	1	/	7		rna1673	gene822	LOC109202284	uncharacterized;LOC109202284
NC_031971.2	23130068	-	-1.57226	0.0413548	Intron	4	/	6		rna13775	gene6957	LOC109202426	uncharacterized;LOC109202426%2C;transcript;variant;X6
NC_031972.2	37264185	+	2.11491	0.0493706	Intron	1	/	2		rna18603	gene9355	LOC109202888	uncharacterized;LOC109202888
NC_031972.2	17390706	-	2.11133	0.0462947	Intron	3	/	3		rna17085	gene8597	LOC109203018	uncharacterized;LOC109203018
NC_031974.2	29026031	+	2.31801	0.0431554	Intron	7	/	7		rna26022	gene13108	LOC109203470	uncharacterized;LOC109203470
NC_031976.2	12840908	-	3.23778	0.0338589	Intron	3	/	3		rna29898	gene15113	LOC109204128	uncharacterized;LOC109204128%2C;transcript;variant;X1
NC_031978.2	34429004	+	1.75355	0.0413548	Intron	2	/	2		rna38430	gene19331	LOC109204702	uncharacterized;LOC109204702
NC_031978.2	16054757	+	2.41021	0.0470566	Intron	1	/	2		rna36908	gene18676	LOC109204861	uncharacterized;LOC109204861
NC_031979.2	6279804	+	2.52595	0.0450607	Intron	1	/	2		rna38837	gene19507	LOC112842095	uncharacterized;LOC112842095
NC_031979.2	840065	-	1.76275	0.0402848	Intron	1	/	1		rna38498	gene19365	LOC112842193	uncharacterized;LOC112842193
NC_031981.2	18112415	-	2.27716	0.0372982	Intron	1	/	2		rna49196	gene24607	LOC112842566	uncharacterized;LOC112842566%2C;transcript;variant;X1
NC_031982.2	14491603	+	2.46241	0.0495191	Intron	1	/	2		rna52144	gene26028	LOC112842789	uncharacterized;LOC112842789%2C;transcript;variant;X1
NC_031984.2	22213976	+	3.58399	0.0338589	Intron	1	/	2		rna59199	gene29626	LOC112843366	uncharacterized;LOC112843366
NC_031985.2	28119605	-	1.91742	0.0417509	Intron	2	/	2		rna62779	gene31527	LOC112843471	uncharacterized;LOC112843471
NC_031985.2	13507714	+	1.82507	0.0450816	Intron	1	/	1		rna61433	gene30795	LOC112843606	uncharacterized;LOC112843606
NC_031967.2	39651876	+	3.39233	0.0378027	Intron	1	/	2		rna70188	gene35667	LOC112843719	uncharacterized;LOC112843719
NC_031986.2	44855790	+	2.42977	0.0393176	Intron	2	/	2		rna66994	gene33789	LOC112843847	uncharacterized;LOC112843847
NC_031986.2	21412207	+	2.19693	0.0416763	Intron	2	/	2		rna64903	gene32728	LOC112843944	uncharacterized;LOC112843944
NW_020327207.1	602044	+	1.82187	0.0393176	Intron	1	/	3		rna74811	gene38928	LOC112844634	uncharacterized;LOC112844634
NW_020327668.1	281403	+	-1.45361	0.0431498	Intron	4	/	4		rna76393	gene40242	LOC112845043	uncharacterized;LOC112845043
NW_020328147.1	86513	+	-1.90326	0.0402929	Intron	1	/	2		rna77320	gene40952	LOC112845329	uncharacterized;LOC112845329
NW_020328423.1	5018	-	3.35716	0.0369355	Intron	1	/	2		rna77536	gene41124	LOC112845389	uncharacterized;LOC112845389
NW_020329075.1	89444	+	-2.20608	0.0361483	Intron	2	/	2		rna78731	gene42082	LOC112845629	uncharacterized;LOC112845629
NC_031967.2	82046945	-	-1.54078	0.041631	Intron	1	/	1		rna73605	gene37871	LOC112846165	uncharacterized;LOC112846165
NC_031969.2	30535684	-	1.90126	0.0402929	Intron	1	/	2		rna8060	gene4131	LOC112846627	uncharacterized;LOC112846627%2C;transcript;variant;X2
NC_031969.2	14060916	-	-1.84826	0.0424761	Intron	1	/	1		rna6358	gene3250	LOC112846785	uncharacterized;LOC112846785
NC_031971.2	16390512	-	3.11716	0.0402929	Intron	2	/	2		rna13178	gene6673	LOC112847062	uncharacterized;LOC112847062
NC_031971.2	6738616	+	3.58744	0.0470566	Intron	1	/	2		rna12419	gene6274	LOC112847105	uncharacterized;LOC112847105
NC_031972.2	63680417	+	-1.80445	0.0402929	Intron	1	/	2		rna20994	gene10484	LOC112847544	uncharacterized;LOC112847544
NC_031966.2	7848774	-	2.78138	0.0392398	Intron	1	/	2		rna2920	gene1525	LOC112847807	uncharacterized;LOC112847807
NC_031966.2	7839596	+	2.62086	0.0475144	Intron	1	/	2		rna2919	gene1524	LOC112847808	uncharacterized;LOC112847808
NC_031975.2	21476382	+	-1.61764	0.0490255	Intron	2	/	2		rna28089	gene14185	LOC112848024	uncharacterized;LOC112848024
NC_031975.2	31797414	+	1.66614	0.04833	Intron	2	/	2		rna28707	gene14530	LOC112848079	uncharacterized;LOC112848079
NC_031976.2	38217574	-	3.68755	0.0338589	Intron	1	/	2		rna32416	gene16447	LOC112848176	uncharacterized;LOC112848176
NC_031966.2	21508655	+	2.30069	0.041631	Intron	1	/	1		rna3900	gene2014	LOC112848211	uncharacterized;LOC112848211
NC_031986.2	36174274	+	2.6495	0.0372982	Intron	7	/	7		rna66161	gene33361	LOC102079421	uncharacterized;protein;KIAA1614
NC_031970.2	18831467	+	1.84827	0.0411561	Promoter					rna10097	gene5123	LOC102075886	uncharacterized;LOC102075886%2C;transcript;variant;X2
NC_031971.2	1169091	+	2.62804	0.0451742	Promoter					rna12049	gene6083	LOC109202627	uncharacterized;LOC109202627%2C;transcript;variant;X1
NC_031965.2	23490082	-	2.59317	0.0413548	Promoter					rna1601	gene779	LOC106098010	uncharacterized;LOC106098010
NC_031972.2	17969518	+	2.88703	0.0460954	Promoter					rna17139	gene8616	LOC109202796	uncharacterized;LOC109202796
NC_031972.2	37271642	+	3.35945	0.0361385	Promoter					rna18602	gene9354	LOC112847587	uncharacterized;LOC112847587
NC_031972.2	54856077	-	4.13317	0.0338589	Promoter					rna20270	gene10150	LOC109203017	uncharacterized;LOC109203017%2C;transcript;variant;X3
NC_031972.2	64650295	+	-1.2031	0.0483516	Promoter					rna21060	gene10524	LOC112847306	uncharacterized;LOC112847306
NC_031973.2	12849713	-	1.62082	0.0444557	Promoter					rna22336	gene11198	LOC112847718	uncharacterized;LOC112847718
NC_031976.2	31245263	-	3.05001	0.0361483	Promoter					rna31775	gene16096	LOC102079439	uncharacterized;LOC102079439%2C;transcript;variant;X3
NC_031976.2	37016471	+	-1.18295	0.0495395	Promoter					rna32288	gene16380	LOC109204039	uncharacterized;LOC109204039
NC_031966.2	14823678	-	2.26182	0.0361385	Promoter					rna3249	gene1702	LOC100703060	uncharacterized;LOC100703060%2C;transcript;variant;X2
NC_031977.2	19619685	+	3.04875	0.0372982	Promoter					rna34092	gene17294	LOC106098713	uncharacterized;LOC106098713
NC_031977.2	35434929	+	-2.03301	0.0416763	Promoter					rna35391	gene17933	LOC112841839	uncharacterized;LOC112841839
NC_031978.2	7182700	+	1.69373	0.0485946	Promoter					rna36204	gene18375	LOC112842023	uncharacterized;LOC112842023
NC_031978.2	34667244	-	-1.82405	0.0399221	Promoter					rna38448	gene19338	LOC112841954	uncharacterized;LOC112841954
NC_031979.2	468065	-	2.59427	0.0372982	Promoter					rna38475	gene19354	LOC109204934	uncharacterized;LOC109204934
NC_031979.2	21598538	-	2.18831	0.0454371	Promoter					rna40065	gene20082	LOC100693806	uncharacterized;LOC100693806
NC_031979.2	22746910	+	2.57215	0.0403888	Promoter					rna40143	gene20129	LOC109200092	uncharacterized;LOC109200092
NC_031979.2	29185995	-	3.99599	0.0338589	Promoter					rna40735	gene20467	LOC109194608	uncharacterized;LOC109194608%2C;transcript;variant;X3
NC_031987.2	3907298	-	1.70562	0.0476383	Promoter					rna45248	gene22766	LOC112844079	uncharacterized;LOC112844079
NC_031981.2	26953960	+	3.68387	0.0344508	Promoter					rna49925	gene24968	LOC102076228	uncharacterized;LOC102076228
NC_031981.2	34459630	-	2.32393	0.0369355	Promoter					rna50466	gene25225	LOC109195076	uncharacterized;LOC109195076
NC_031985.2	2166435	-	2.85995	0.0361385	Promoter					rna60532	gene30251	LOC102081381	uncharacterized;LOC102081381
NC_031965.2	10702830	-	3.27084	0.036998	Promoter					rna614	gene303	LOC112843303	uncharacterized;LOC112843303
NC_031985.2	34430973	+	2.1986	0.0409871	Promoter					rna63087	gene31722	LOC112843499	uncharacterized;LOC112843499
NC_031986.2	35500388	+	2.4641	0.0409871	Promoter					rna66092	gene33330	LOC102082556	uncharacterized;LOC102082556%2C;transcript;variant;X5
NC_031986.2	36003637	+	2.65489	0.0429664	Promoter					rna66150	gene33354	LOC112843715	uncharacterized;LOC112843715
NC_031967.2	38082971	-	2.07731	0.0338589	Promoter					rna70069	gene35588	LOC109197049	uncharacterized;LOC109197049
NC_031967.2	75916439	+	2.42228	0.0402929	Promoter					rna73148	gene37561	LOC109199837	uncharacterized;LOC109199837
NW_020327207.1	168690	+	2.07808	0.0369355	Promoter					rna74804	gene38923	LOC112844635	uncharacterized;LOC112844635%2C;transcript;variant;X1
NC_031969.2	27546184	-	1.39525	0.04833	Promoter					rna7823	gene3996	gbkey=tRNA	uncharacterized LOC109200764
NC_031970.2	21779080	-	4.13529	0.0383563	TTS					rna10390	gene5284	LOC106097949	uncharacterized;LOC106097949%2C;transcript;variant;X1
NC_031970.2	38585433	-	2.30528	0.0338589	TTS					rna11917	gene6010	LOC109199449	uncharacterized;LOC109199449
NC_031972.2	122409	+	1.9377	0.0459258	TTS					rna15623	gene7871	LOC112847371	uncharacterized;LOC112847371
NC_031972.2	7722371	-	1.99423	0.0393176	TTS					rna16243	gene8207	LOC102079321	uncharacterized;LOC102079321%2C;transcript;variant;X2
NC_031972.2	45914266	+	1.79395	0.0436596	TTS					rna19322	gene9702	LOC102076116	uncharacterized;LOC102076116
NC_031965.2	30978348	+	2.02215	0.0413548	TTS					rna2092	gene1054	LOC102080475	uncharacterized;LOC102080475
NC_031976.2	13327238	+	2.21739	0.0417128	TTS					rna29938	gene15129	LOC102082467	uncharacterized;LOC102082467%2C;transcript;variant;X2
NC_031976.2	13824153	-	2.27691	0.0480319	TTS					rna30005	gene15151	LOC109194331	uncharacterized;LOC109194331%2C;transcript;variant;X1
NC_031977.2	2164957	+	-1.43285	0.0499422	TTS					rna32615	gene16558	LOC102076529	uncharacterized;LOC102076529
NC_031977.2	22364339	+	2.4391	0.0402929	TTS					rna34316	gene17382	LOC102076212	uncharacterized;LOC102076212
NC_031978.2	23706491	-	-1.90653	0.036575	TTS					rna37740	gene19009	LOC102081391	uncharacterized;LOC102081391
NC_031979.2	40425947	+	2.07425	0.0361483	TTS					rna41786	gene21063	LOC112842073	uncharacterized;LOC112842073
NC_031980.2	14778132	+	2.30731	0.0474922	TTS					rna43086	gene21702	LOC100694334	uncharacterized;LOC100694334
NC_031984.2	3381086	-	2.71215	0.0393176	TTS					rna57214	gene28719	LOC109196249	uncharacterized;LOC109196249%2C;transcript;variant;X1
NC_031984.2	3780448	+	2.48888	0.0403888	TTS					rna57248	gene28736	LOC102082862	uncharacterized;LOC102082862
NC_031984.2	6317373	-	2.47156	0.0481136	TTS					rna57491	gene28847	LOC106096706	uncharacterized;LOC106096706
NC_031984.2	28985267	-	1.81989	0.0402929	TTS					rna59817	gene29917	LOC109196226	uncharacterized;LOC109196226
NC_031984.2	28984996	+	2.0723	0.0439255	TTS					rna59817	gene29917	LOC109196226	uncharacterized;LOC109196226
NC_031986.2	37554688	+	1.92452	0.0385725	TTS					rna66297	gene33417	LOC106097130	uncharacterized;LOC106097130
NC_031967.2	1796505	+	1.54917	0.0473255	TTS					rna67200	gene33907	LOC112842777	uncharacterized;LOC112842777
NC_031967.2	72731053	-	4.34265	0.0338589	TTS					rna72884	gene37372	LOC106097387	uncharacterized;LOC106097387
NW_020327428.1	147962	+	-1.27946	0.0412832	TTS					rna75661	gene39662	LOC109199654	uncharacterized;LOC109199654
