# Supplementary material for: DNA hydroxymethylation differences underlie phenotypic divergence of somatic growth in Nile tilapia reared in common garden
Source: Epigenetics. 2023 Nov 27;18(1):2282323. doi: 10.1080/15592294.2023.2282323 (PMC10732659; doi:10.1080/15592294.2023.2282323)
Supplement: Supplemental_Table_S4.xlsx [file KEPI_A_2282323_SM3815.xlsx]

## Sheet: Growth-related genes
Chromosome	Location	Strand	Log(FC) (Large vs Small)	adj.P.Val	Annotation	Gene symbols (O.niloticus RefSeq)	Protein	Function	Reference
LG11	36896651	-	2.83535	0.0372982	intron (10/23)	adam15	XP_019219816.1	Downstream target of estrogen hormone - osteoblast proliferation	Ahi, E.P. 2016
LG20	28273969	-	2.0414	0.0439671	intron (2/37)	agrn	XP_025757789.1	Binds to various growth factors and directly interacts with cell membrane receptors	Hausser et al., 2007; Tatrai et al., 2006
LG1	33302059	+	2.35166	0.0460185	exon (11/39)	akap13	XP_025763603.1	Linked to ADRA1A and ADRA1B genes and the downstream activation of p38 MAP kinases	Cariolato et al., 2011; Appert-Collin et al., 2007
LG1	33302378	-	2.14196	0.0422805	intron (11/38)
LG19	4905950	-	2.54397	0.0413548	intron (16/23)	akap6	XP_025757048.1	Linked to myogenin, myoblast differentiation and muscle regeneration	Lee, S.W. et al. 2015
LG19	8868536	+	2.65791	0.0361385	intron (2/13)	akt1	XP_003447866.1	Linked to PI3K-Akt signaling pathway, regulates cell cycle and growth	Franke, T.F. 2008
LG23	34505842	+	1.81059	0.0488384	Intergenic (-3042)	amh	XP_013130583.1	Involved in gonadal development and differentiation - calcium metabolism and osmoregulation in teleosts	Pfennig, F. et. Al., 2015; Rocha, A. et al., 2016
LG17	34625397	-	1.71135	0.0450607	exon (17/22)	arid2	XP_005460482.1	Regulation of cell migration and population proliferation	Yu, P. et al., 2015; Tao, B. et al., 2017
LG19	7614242	-	2.64696	0.0443184	intron (5/25)	atrn	XP_005453424.1	Protein interaction with COPS5 within the Ras-MAPK/PI3K signaling pathway	Wang, J. et al., 2008
LG19	7613941	+	2.61675	0.0369355	intron (5/25)
LG23	32810666	+	2.98039	0.0416763	TTS	bcl6	XP_005451274.1	Directly represses genes controlling fatty acid biosynthesis and cell growth	Senagolage, M.D. et al., 2018
LG23	820573	-	2.59059	0.0369355	intron (1/13)	bmpr2	XP_005465911.3	Regulation of growth and differentiation of bone, cartilage and several other cell types	Hiepen, C. et al., 2019
LG23	774444	-	1.78126	0.0463165	intron (13/13)
LG6	17713086	+	2.4032	0.0378027	intron (2/5)	bnc2	XP_025763428.1	Involved in broad range of processes including type I interferon and cytokine-mediated signaling pathways	Patterson & Parichy 2013; Urgard, E. et al., 2017
LG5	17520542	+	2.25099	0.0393176	intron (2/37)	cacna2d2	XP_005453547.1	Ca2+ signaling regulation, cell development, proliferation and death	Berridge, M.J. et al., 1998 Berridge, M.J. et al., 2000 Warnier, M. et al., 2015
LG5	17523978	+	1.67547	0.0454798	intron (2/37)
LG1	8832452	-	3.7611	0.0361385	intron (5/13)	celf1	XP_025755401.1	Involved in depelopment and would healing, promotes translation of cell cycle inhibitor p21 in skeletal muscle and regulates insulin secretion	Ahmed, N. et al., 2006 Timchenko, N.A. et al., 2001 Zhai, K. et al., 2016
LG11	23438499	-	1.41238	0.0494245	intron (13/18)	clstn3	XP_013130095.1	Neuronal membrane protein with putative role in intracellular signaling. Postsynaptic signaling	Hintsch, G. et al., 2002
LG19	3727241	-	2.07023	0.0378027	intron (9/14)	coch	XP_005456003.1	Involved in collagen binding and the regulation of cell shape	Goel, M. et al., 2011 Cho, H.J. et al., 2012
LG5	36620016	-	2.73134	0.0413548	intron (1/17)	cpne9	XP_019214125.2	Ca2+ dependent phospholipid-binding protein, binds to kinases and play role in protein-phosphorylation	Tomsig, J.L. et al., 2003 Tomsig & Creutz 2002 Liu, S. et al., 2018
LG22	31492427	+	2.27495	0.0413548	intron (11/12)	ctdp1	XP_005450810.1	Involved in proetin dephosphorylation a nd mitotic exit	Visconti, R. et al., 2012
LG23	33727470	+	1.90439	0.0422805	exon (12/31)	cyfip1	XP_005478729.1	Effects on Rac protein signal transduction pathway- directly interacts with filamentous actin	Kawano, Y., et al., 2005 Chen, Z. et al., 2010
LG23	33727721	-	1.76613	0.0393176	intron (11/30)
LG7	15035117	-	1.43311	0.041631	intron (3/17)	dab2ip	XP_025764298.1	Involved in cell survival and apoptosis through the PI3K-Akt and ASK1 pathways	Xie, D. et al., 2009
LG10	30115637	+	-1.74731	0.0361385	Intergenic (-3858)	dbn1	XP_013132197.1	Cytoplasmic sequestering of ZMYND8 - actin binding, filament organization and polymerization - dendrite development	Yao, N. et al., 2017 Shim & Luber 2002 Gaudet, P. et al., 2011
LG7	33841556	-	-1.83273	0.0493254	intron (23/28)	dcc	XP_025764864.1	Involved in axon branching and dendrite outgrowth as well as in the regulation of neuron death	Kuo, T. et al., 2009 Kim, J.M. et al., 2011
LG7	34116874	+	-2.18515	0.0473255	Promoter
LG7	10274479	-	2.79846	0.0495627	exon (7/7)	derl2	XP_003439537.1	Its protein significantly increases cell growth	Ying, H. et al., 2001
LG15	14050374	+	2.75434	0.0361483	Intergenic (15399)	dusp10	XP_003446343.2	Involved in dephosphorylation - Interacts with JUN and other MAP kinases, inactivates MAPK activity with negative impact in cell migration and proliferation	Png, C.W. et al., 2016
LG15	14050682	-	2.73423	0.0393176	Intergenic (15090)
LG4	18412975	-	2.88013	0.0472645	exon (8/15)	e4f1	XP_003456395.1	Involved in cell division, mitotic cell cycle arrest, the regulation of cell cycle process as well as cAMP response element binding and metal ion binding	Tessari, M.A et al., 2003 Fajas, L. et al., 2000
LG19	9215986	-	3.59712	0.0372982	intron (31/38)	eif2ak4	XP_005453357.1	Involved in cell proliferation and survival by inducing the cell cycle inhibitor p21[Cip1] during translation. Regulates phosphorylation and CREB transcription factor activity	Lehman, S.L. et al., 2015
LG2	17288146	+	2.26683	0.0416763	intron (4/16)	enox2	XP_025766518.1	May be involved in cell growth - involved in ultradian rhythm and oxidation processes	Chueh, P.J. et al., 2002 Morre, D.J. et al., 2002
LG15	11230508	-	-1.46139	0.0460185	exon (3/4)	epm2a	XP_003449932.1	Involved in glycogen metabolism and protein dephosphorylation	Sankhala, R.S. et al., 2015 Ganesh, S. et al., 2000 Wang, J. et al., 2002
LG13	20153872	-	2.93219	0.0361385	intron (42/47)	eys	XP_025753237.1	Possibly involved in the Notch signaling pathway with roles in development and skeletal muscle tissue regeneration	Isackson, P.J. et al., 2011
LG15	13767900	-	2.22804	0.0372982	intron (2/12)	ezr	XP_013127455.1	Involved in cell adhesion, actin cytoskeleton reorganization and interleukin-2 secretion - regulates p38MAPK, ERK1 and ERK2 cascades	Lasserre, R. et al., 2010 Gandy, K.A. et al., 2013 Barreiro, O., et al., 2002
LG10	20288330	-	2.47402	0.0462947	Intergenic (25995)	fgf1	XP_003447042.2	Involved in MAPK cascade, fibroblast growth factor receptor signaling pathway, cell division, migration and proliferation, regulates MAPK activity	Mori, S. et al., 2008 Fernandez, I.S. et al., 2010
LG10	20282116	+	2.34712	0.0459784	Intergenic (19780)
LG10	20282436	-	2.30322	0.0372982	Intergenic (20101)
LG12	26342480	-	1.71416	0.0400115	exon (2/4)	fgf10	XP_005473609.1	Regulates the MAPK, ERK1 and ERK2 cascades - involved in Ras protein signal transduction, epithelial cell migration and proliferation, fibroblast proliferation, growth factor activity	Bagai, S. et al., 2002 Lu, J. et al., 2007 Ye, F. et al., 2005
LG12	26342284	+	1.68039	0.0369355	intron (1/3)
LG2	19683555	+	-1.35381	0.0446909	Intergenic (-1246)	fgf13	XP_005467506.1	Involved in growth factor and protein kinase activator activity, the MAPK cascade and signal transduction	Smallwood, P.M. et al., 1996
LG15	12034968	-	2.64951	0.0370961	exon (4/4)	foxo3	XP_005454675.1	Involved in insulin receptor signaling pathway, protein kinase binding and regulation of apoptotic processes	Gaudet, P. et al., 2011 Wang & Li 2010 Lehtinen, M.K. et al., 2006
LG5	6083627	-	3.30201	0.0361483	intron (1/12)	gli1	XP_013130971.1	Involved in hepatocyte cell proliferation, cell migration, population proliferation as well as epidermal cell and osteoblast differentiation - regulates cell cycle in G1/S phase transition	Regl, G. et al., 2002 Lo, H.W. et al., 2009 Zhang, J.S. et al., 2017
LG5	6083337	+	2.39193	0.0431554	intron (1/12)
LG16	19755689	+	-1.1962	0.0439671	exon (11/11)	gsk3b	XP_013131649.1	Involved in kinase activity - binds with p53 and prevents apoptosis, involved in glycogen biosynthesis and metabolism	Qu, L. et al., 2004 Rubinfeld, B. et al., 1996 Rayasam, G.V. et al., 2009
LG6	39040706	+	-1.71417	0.0409871	exon (1/4)	igfbp4	XP_003454681.1	Regulation of insulin-like growth factor receptor signaling pathway and MAPK cascade - Regulation of cell growth and glucose metabolism	Gaudet, P. et al., 2011
LG20	24838803	+	1.53655	0.0388775	intron (4/9)	il17rb	XP_005478394.1	Involved in cytokine receptor activity - regulation of inflammatory responses and cell growth	Tian, E. et al., 2000
LG16	23952362	-	2.34669	0.0450816	exon (19/29)	itga4	XP_019208862.1	Involved in cell-cell and cell-matrix adhesion, response to cytokine stimulus	Giri, R. et al., 2000 Miles, A. et al., 2008
LG15	7400519	-	2.22418	0.0361483	intron (27/37)	itsn2	XP_005449653.1	Involved in SH3/SH2 adaptor activity - regulates dendrite extension	Yoo, J.C. et al., 2013 Sparks, A.B. et al., 1996
LG10	23071057	-	3.22184	0.0385725	intron (10/12)	jade2	XP_005456196.2	Mediating protein ubiquitination - histone H3, H4-K12, H4-K5, H4-K8 acetylation, regulates neurogenesis	Doyon, Y. et al., 2 006
LG19	26284280	-	3.1435	0.0415679	intron (70/90)	kiaa1109	XP_025756715.1	Regulates cell growth and epithelial cell differentiation	Cao, Y. et al., 2006
LG18	23214855	+	1.85992	0.047333	Intergenic (-26035)	klf2	XP_003448534.1	Plays critical role in T-cell maturation and trafficking, inhibits NFκB and AP-1, involved in adipogenesis, stem cell renewal and erythropoiesis	Nayak, L. et al., 2011
LG17	14603999	-	2.37022	0.0416763	exon (20/20)	magi2	XP_005456717.1	Suppresses AKT by enhancing PTEN function within the PI3K-Akt signaling pathway	Matsuda & Kitagishi, 2013 Sumita, K. et al., 2007
LG17	14603703	+	2.29329	0.0385725	exon (20/20)
LG17	14671113	+	2.11552	0.0393176	intron (6/21)
LG2	17422121	-	3.01206	0.0361483	intron (3/42)	med12	XP_005467430.1	Broad interactions with RNA polymerase II and general transcriptin factors - May regulate transcription of specific Wnt and SHH signaling pathway targets - Regulates lipid metabolism	Kim, S. et al., 2006 Baek, H.J. et al., 2006 Zhou, H. et al., 2006
LG12	20664686	-	2.93648	0.0383563	exon (14/49)	nipbl	XP_013127317.1	Involved in developmental growth - cytokine and growth factor binding through upregulation of genes such as NRP1	Chong, K. et al., 2009 Krantz, I. et al., 2004 Bermudez, V.P. et al., 2012 Rhodes, J. et al., 2017 Bot, C. et al., 2017
LG12	20664450	+	2.24575	0.0476615	exon (15/49)
LG2	27788132	-	-1.92264	0.0372982	exon (7/7)	nlgn3	XP_019223296.1	Involved in neuronal cell-cell adhesion and interactions via interacting with neurexins, axon extension and development of the peripheral nervous system	Graf, E.R. et al., 2004 Comoletti, D. et al., 2004
LG6	12101506	-	3.34073	0.0369355	TTS	palb2	XP_005462706.1	DNA binding - double strand break repair by serving as molecular scaffold for BRCA1-PALB2-BRCA2 complex in homologous recombination DNA repair	Sy, S.M. et al., 2009 Lok, B.H. et al., 2013 Dray. E. et al., 2010
LG5	18618688	+	3.4486	0.0370961	intron (7/8)	pax7	XP_005459058.1	Involved in skeletal muscle tissue development - regulates myoblast proliferation	Diao, Y. et al., 2012 Vorobyov, E. et al., 1997 Seale, P. et al., 2000
LG13	15177362	+	2.7715	0.0476801	intron (20/38)	pcdh15	XP_025753388.1	Highly expressed in the liver - possible involvement in protein and lipid trafficking	Huertas-Vazques, A. et al., 2010
LG19	12113280	-	3.10623	0.0390675	TTS	pkdcc	XP_005477113.1	Part of the secretory pathway - Involved in protein phosphorylation, chondrocyte differentiation and bone mineralization	Bordoli, M.R. et al., 2014
LG5	18905979	-	2.00769	0.0457489	intron (4/8)	pparg	XP_005459077.2	Key regulator of the peroxisomal beta-oxidation pathway of fatty acids - Regulates adipocyte differentiation and glucose homeostasis	Katano-Toki, A. et al., 2013 Yin, Y. et al., 2006
LG17	17743386	-	2.15204	0.0403041	intron (2/19)	prkcq	XP_005475922.1	Mediates the activation of the canonical NF-kappa-B pathway - might plpay a role in inhibition of insulin receptor substrate 1 with downstream regulation of the PI3K-AKT pathway	Sommer, K. et al., 2005 Li, Y. et al., 2004
LG11	8028193	-	2.0923	0.0448718	exon (1/34)	ptk2	XP_019219863.1	Function in integrin signaling - involved in the regulation of apoptosis and cell shape and activation of the PI3K-AKT1 signaling pathway	Xia, H. et al., 2004
LG7	11299538	+	1.84049	0.0480822	intron (15/15)	ptpn11	XP_019216252.1	Involved in protein dephosphorylation and intracellular signaling transduction - Positively regulates the MAPK signal transduction pathway	Pannone, L. et al., 2017 Miao, H. et al., 2000
LG17	9939564	+	-1.87583	0.0369355	exon (14/16)	ptpn12	XP_005451748.1	Involved in cellular responses to epidermal growth factor stimuli, cellular tyrosine kinases dephosphorylation - regulation of cellular signaling cascades	Taieb, D. et al., 2008 Sahu, S.N. et al., 2007 Li, H. et al., 2016
LG9	20240141	+	2.53552	0.0403888	Promoter	rdh10	XP_003443518.2	It is regulated via insulin and FoxO1 and catalyzes all-trans-retnoic acid biosynthesis - involved in gluconeogenesis	Obrochta, K.M. et al., 2015
LG7	53549447	-	3.13127	0.0372982	Intergenic (-1813)	rgma	XP_003440652.2	Regulates neurite outgrowth - involved in the formation of mature synapses, activation of RHOA-ROCK1/Rho-kinase signaling pathway - functions as BMP coreceptor	Hata, K. et al., 2009 Endo & Yamashita 2009
LG7	53549200	+	2.14862	0.0479859	Intergenic (-1565)
LG6	37836280	+	2.77416	0.0361385	intron (4/35)	rptor	XP_025763840.1	Regulation of growth and TOR signaling	Hara, K. et al., 2002 Ramirez-Valle, F. et al., 2008
LG7	28987710	+	2.48118	0.0450816	Intergenic (-84085)	rxra	XP_019216828.2	Regulates gene expression in various biological processes and lipid homeostasis in the liver	He, Y. et al., 2013 Leid, M. et al., 1992
LG16	30483254	+	2.1319	0.0394137	intron (4/5)	sh3bp4	XP_003449554.1	Binds to inactive Rag GTPase complexes preventing the activation of mTORC1 complexes	Kim, Y.M. et al., 2012
LG4	29361656	+	2.11433	0.0369355	intron (1/27)	shank1	XP_005469045.3	Adaptor that play roles in actin-based cytoskeleton as well as the structural and functional organization of synaptic junctions	Gaudet, P. et al., 2011
LG1	2862669	+	2.43287	0.0409871	Intergenic (-9924)	shank2	XP_025764028.1	Regulator of synaptic organization and function	Berkel, S. et al., 2012 Gaudet, P. et al., 2011
LG9	16788790	-	2.69329	0.0361385	Intergenic (12373)	shh	XP_003439270.1	Involved in broad range of tissues and processes including axon guidance, cell signaling, differentiation, division, population proliferation, morphogenesis and development	Barnes, E.A. et al., 2001 Shah, D.K. et al., 2004 Bosanac, I. et al., 2009
LG9	16788595	+	2.01752	0.0338589	Intergenic (12177)
LG10	11871285	+	1.2849	0.0396857	exon (1/16)	sipa1	XP_019219362.1	Involved in Ras signaling transduction pathway by regulating Rap1 and Rap2 - Involved in cell cycle progression, adhesion and growth	Minato, N., 1996 Hattori, M. et al., 1995 Tsukamoto, N. et al., 1999
LG4	8413767	+	3.01848	0.0457587	TTS	smarca4	XP_013125620.1	Regulates cell growth and p53 binding	Wang, S. et al., 2002 Lee, D. et al., 2002
LG4	10624888	-	2.32372	0.0393176	intron (1/17)	smurf1	XP_003443176.1	Involved in BMP signaling pathway and cell differentiation and protein ubiquitination	Cui, Y. et al., 2011 Zhu, H. et al., 1999
LG13	27943904	+	2.60376	0.0369355	intron (1/1)	socs5	XP_013131235.1	Regulates cytokine signal transduction - regulates the epidermal growth factor receptor singaling pathway	Kario, E. et al., 2005
LG7	1004532	+	2.84377	0.041631	exon (4/40)	spg11	XP_019216464.1	Involved in axon extension, cytoskeleton stability and the regulation of synaptic vesicle transport	Perez-Branguli, F. et al., 2014
LG11	26874689	-	1.97744	0.0413548	Intergenic (20787)	stk40	XP_005455349.1	Inhibits NF-Kappa-B activation and p53 transcription	Huang, J. et al., 2003
LG11	26868794	+	1.70431	0.0372982	exon (13/13)
LG17	16183666	-	3.1229	0.0338589	intron (1/9)	syt1	XP_019202697.1	Interacts with Rab3 - involved in neurotransmission and trafficking of synaptic vesicles and dendrite formation	Yoo, J.C. et al., 2013
LG17	16218315	+	3.08838	0.0369355	intron (2/9)
LG11	35665212	-	-1.76081	0.0385725	intron (5/21)	thbs3	XP_003451288.1	Mediation of cell-cell and cell-ecm interactions - binds to several basic components of the connective tissue (fibronectin, collagen type V, laminin)	Qabar, A.N. et al., 1994 Adolph, K.W. et al., 1995
LG7	18959774	+	1.61852	0.049614	Intergenic (-3687)	tmem38b	XP_003455007.1	Involved in intracellular calcium homeostasis, collagen synthesis and osteogenesis - bone development and mineralization	Cabral, W.A. et al., 2016 Webb, E.A. et al., 2017 Rubinato, E. et al., 2014
LG18	15737135	-	2.7958	0.0393176	intron (4/31)	tnr	XP_025755947.1	Involved in cell adhesion	Zhong, X. et al., 2015
LG11	21093243	-	1.88072	0.0478909	Intergenic (12597)	trim46	XP_005472712.1	Regulates microtubule organization during neuronal development, axon formation and trafficking	van Beuningen, S.F.B. et al., 2015
LG16	23872456	-	3.23136	0.0379312	intron (14/47)	usp9x	XP_013130757.1	Regulates the TGF-beta/BMP signaling pathway through deubiquitination of SMAD4, controls AMPK-related kinases, involved in neuronal cell migration and growth	Duport, S. et al., 2009 Al-Hakim, A.K. et a., 2008 Homan, C. et al., 2014
LG18	26299752	+	2.31356	0.0372982	intron (1/7)	vangl2	XP_005476776.1	Involved in cell proliferation through the downstream effects of the RhoA signaling pathway	Hayes, M.N. et al., 2018
LG15	7175310	-	1.76013	0.0494178	Intergenic (-6554)	vegfa	XP_025754614.1	involved in cell proliferation, migration and apoptosis of the endothelium - roles in lipoprotein metabolism	Murphy, J.F. et al., 2001 Evans, I.M. et al., 2008 Braet & Wisse 2002
LG6	1121124	-	3.58886	0.0338589	Intergenic (-3996)	vps54	XP_005469825.1	Regulates growth, intracellular protein sorting and inter-compartmental transport	Liewen, H. et al., 2005 Perez-Victoria, F.J. et al., 2008
LG10	2491675	+	2.49626	0.0338589	Intergenic (23902)	wnt11	XP_003459019.1	Involved in cell growth, migration and death - inhibitor of fibriblast growth	Liu, Z.J. et al., 2012 Toyama, T. et al., 2010 Uysal-Onganer, P. et al., 2010
LG10	30477302	-	2.82404	0.0385725	exon (23/23)	wwc1	XP_019219051.1	Involved in proliferation and apoptosis through the Hippo/SWH signaling pathway - regulates ERK/MAPK cascade	Hilton, H.N. et al., 2008 Yu, J. et al., 2010
LG11	15505436	-	2.83753	0.0402929	intron (5/7)	zfpm2	XP_005472590.1	Regulation of adipogenesis and lipid metabolism	Jack & Crossley 2010 Zheng, R. et al., 2013
LG11	15387094	-	2.77333	0.0394137	Intergenic (-7992)
LG11	15470239	-	2.39009	0.0418479	intron (4/7)
LG11	15505131	+	1.94775	0.0499812	intron (5/7)
